# Supplementary material for: Long-lived Temnothorax ant queens switch from investment in immunity to antioxidant production with age
Source: Sci Rep. 2019 May 13;9:7270. doi: 10.1038/s41598-019-43796-1 (PMC6514213; doi:10.1038/s41598-019-43796-1)
Supplement: Supplementary file 2 — Supplementary Table S2 [file 41598_2019_43796_MOESM2_ESM.xlsx]

## Sheet: assemblies
							Table S2: Summary of the quality estimate comparison of four different assemblies (from the programs Soap, Trinity, MIRA and Bridger) conducted using the program TransRate.
assembly	n_seqs	smallest	largest	n_bases	mean_len	n_under_200	n_over_1k	n_over_10k	n_with_orf	mean_orf_percent	n90	n70	n50	n30	n10	gc	bases_n	proportion_n	fragments	fragments_mapped	p_fragments_mapped	good_mappings	p_good_mapping	bad_mappings	potential_bridges	bases_uncovered	p_bases_uncovered	contigs_uncovbase	p_contigs_uncovbase	contigs_uncovered	p_contigs_uncovered	contigs_lowcovered	p_contigs_lowcovered	contigs_segmented	p_contigs_segmented	score	optimal_score	cutoff	weighted
Soap_assembly	150794	300	41755	145444435	96452402	0	31465	928	35130	4176842	392	696	1366	3453	9475	0.43233	1670773	0.01149	35318449	23010169	0.65151	19154765	0.54234	3855404	0	100725208	0.69253	144520	0.95839	150794	1.0	150794	1.0	6626	0.04394	0.0213	0.25842	0.42522	0.0
Trinity_assembly	228763	324	28904	237432104	103789557	0	57352	642	57230	4516808	417	766	1625	3376	6812	0.42956	0	0.0	35318449	18306494	0.51833	17380027	0.49209	926467	0	196899132	0.82929	227755	0.99559	228763	1.0	228763	1.0	6381	0.02789	0.01121	0.21645	0.50167	0.0
Mira_assembly	241963	300	52281	450823548	186319209	0	89354	7166	142600	7291663	595	2171	4909	8703	17355	0.42471	2553427	0.00566	35318449	3993304	0.11307	3767560	0.10667	225744	0	421977344	0.93601	241745	0.9991	241963	1.0	241963	1.0	3844	0.01589	0.00196	0.02662	0.18857	0.0
Bridger_assembly	180698	300	52281	326254727	180552484	0	58363	5894	54888	2960281	547	2197	5487	9752	19197	0.42421	378	0.0	35318449	2911134	0.08243	2648803	0.075	262331	0	303044462	0.92886	180464	0.99871	180698	1.0	180698	1.0	2414	0.01336	0.00151	0.02249	0.18486	0.0
