# Supplementary material for: Long-lived Temnothorax ant queens switch from investment in immunity to antioxidant production with age
Source: Sci Rep. 2019 May 13;9:7270. doi: 10.1038/s41598-019-43796-1 (PMC6514213; doi:10.1038/s41598-019-43796-1)
Supplement: Supplementary file 3 — Supplementary Table S3 [file 41598_2019_43796_MOESM3_ESM.xlsx]

## Sheet: TableS3 a
Table S3: Results of the functional enrichment analyses based on: the list of young queen brain up-regulated contigs with a unique isoform per gene (a) and young queen fat body up-regulated ones (b) from the between age class comparison per tissue; the list of old queen brain up-regulated contigs with a unique isoform per gene (c) and old queen fat bodies up-regulated ones (d), from between age c…
	GO.ID	Term	Annotated	Significant	Expected	Fisher
1	GO:0055085	transmembrane transport	868	2	0.37	0.049
2	GO:0016192	vesicle-mediated transport	302	1	0.13	0.121
3	GO:0006886	intracellular protein transport	367	1	0.16	0.146
4	GO:0006629	lipid metabolic process	458	1	0.19	0.179
5	GO:0055114	oxidation-reduction process	2625	2	1.11	0.309
6	GO:0008152	metabolic process	12364	4	5.25	0.648
7	GO:0071702	organic substance transport	578	1	0.25	1.000

## Sheet: TableS3 b
	GO.ID	Term	Annotated	Significant	Expected	Fisher
1	GO:0000387	spliceosomal snRNP assembly	27	3	0.28	0.0026
2	GO:0006367	transcription initiation from RNA polyme...	28	3	0.29	0.0029
3	GO:0000398	mRNA splicing, via spliceosome	91	7	0.93	0.0039
4	GO:0008063	Toll signaling pathway	1	1	0.01	0.0102
5	GO:0006482	protein demethylation	1	1	0.01	0.0102
6	GO:0006351	transcription, DNA-templated	1044	24	10.7	0.0154
7	GO:0006479	protein methylation	21	2	0.22	0.0193
8	GO:0006499	N-terminal protein myristoylation	2	1	0.02	0.0204
9	GO:0046294	formaldehyde catabolic process	2	1	0.02	0.0204
10	GO:0006278	RNA-dependent DNA biosynthetic process	2	1	0.02	0.0204
11	GO:0046416	D-amino acid metabolic process	2	1	0.02	0.0204
12	GO:0048011	neurotrophin TRK receptor signaling path...	3	1	0.03	0.0304
13	GO:0016567	protein ubiquitination	27	2	0.28	0.0310
14	GO:0032007	negative regulation of TOR signaling	4	1	0.04	0.0404
15	GO:0019441	tryptophan catabolic process to kynureni...	4	1	0.04	0.0404
16	GO:0030163	protein catabolic process	338	8	3.46	0.0481
17	GO:0007205	protein kinase C-activating G-protein co...	5	1	0.05	0.0502
18	GO:0043066	negative regulation of apoptotic process	5	1	0.05	0.0502
19	GO:0035176	social behavior	5	1	0.05	0.0502
20	GO:0000122	negative regulation of transcription fro...	6	1	0.06	0.0599
21	GO:0007094	mitotic spindle assembly checkpoint	6	1	0.06	0.0599
22	GO:0006260	DNA replication	144	4	1.48	0.0608
23	GO:0051603	proteolysis involved in cellular protein...	303	6	3.1	0.0660
24	GO:0006355	regulation of transcription, DNA-templat...	809	14	8.29	0.0684
25	GO:0006364	rRNA processing	42	2	0.43	0.0688
26	GO:0042256	mature ribosome assembly	7	1	0.07	0.0696
27	GO:0006338	chromatin remodeling	7	1	0.07	0.0696
28	GO:0006885	regulation of pH	8	1	0.08	0.0791
29	GO:0000278	mitotic cell cycle	28	2	0.29	0.0881
30	GO:0006189	'de novo' IMP biosynthetic process	10	1	0.1	0.0979
31	GO:0070897	DNA-templated transcriptional preinitiat...	10	1	0.1	0.0979
32	GO:0006915	apoptotic process	27	2	0.28	0.1066
33	GO:0006368	transcription elongation from RNA polyme...	12	1	0.12	0.1163
34	GO:0006825	copper ion transport	12	1	0.12	0.1163
35	GO:0000079	regulation of cyclin-dependent protein s...	12	1	0.12	0.1163
36	GO:0006406	mRNA export from nucleus	12	1	0.12	0.1163
37	GO:0006412	translation	1543	20	15.81	0.1188
38	GO:0016925	protein sumoylation	13	1	0.13	0.1254
39	GO:0007018	microtubule-based movement	63	2	0.65	0.1362
40	GO:0006783	heme biosynthetic process	15	1	0.15	0.1432
41	GO:0008380	RNA splicing	108	8	1.11	0.1550
42	GO:0009073	aromatic amino acid family biosynthetic ...	18	1	0.18	0.1693
43	GO:0009263	deoxyribonucleotide biosynthetic process	18	1	0.18	0.1693
44	GO:0015031	protein transport	393	8	4.03	0.1744
45	GO:0009190	cyclic nucleotide biosynthetic process	19	1	0.19	0.1778
46	GO:0003333	amino acid transmembrane transport	19	1	0.19	0.1778
47	GO:0032259	methylation	61	3	0.62	0.1928
48	GO:0006886	intracellular protein transport	318	6	3.26	0.2009
49	GO:0000723	telomere maintenance	22	1	0.23	0.2029
50	GO:0006888	ER to Golgi vesicle-mediated transport	22	1	0.23	0.2029
51	GO:0006555	methionine metabolic process	24	1	0.25	0.2191
52	GO:0006396	RNA processing	364	13	3.73	0.2210
53	GO:0016192	vesicle-mediated transport	262	5	2.68	0.2446
54	GO:0006904	vesicle docking involved in exocytosis	28	1	0.29	0.2507
55	GO:0035023	regulation of Rho protein signal transdu...	29	1	0.3	0.2584
56	GO:0006814	sodium ion transport	29	1	0.3	0.2584
57	GO:0006402	mRNA catabolic process	29	1	0.3	0.2584
58	GO:0035556	intracellular signal transduction	366	6	3.75	0.2627
59	GO:0016226	iron-sulfur cluster assembly	34	1	0.35	0.2957
60	GO:0016570	histone modification	34	1	0.35	0.2957
61	GO:0006457	protein folding	300	4	3.07	0.3695
62	GO:0006511	ubiquitin-dependent protein catabolic pr...	212	3	2.17	0.3703
63	GO:0006313	transposition, DNA-mediated	128	2	1.31	0.3782
64	GO:0006139	nucleobase-containing compound metabolic...	3181	50	32.59	0.3879
65	GO:0008152	metabolic process	11619	121	119.05	0.3898
66	GO:0007034	vacuolar transport	52	1	0.53	0.4152
67	GO:0006397	mRNA processing	147	8	1.51	0.4261
68	GO:0006357	regulation of transcription from RNA pol...	64	2	0.66	0.4484
69	GO:0000413	protein peptidyl-prolyl isomerization	60	1	0.61	0.4616
70	GO:0042254	ribosome biogenesis	114	4	1.17	0.4673
71	GO:0016579	protein deubiquitination	68	1	0.7	0.5043
72	GO:0006281	DNA repair	166	2	1.7	0.5093
73	GO:0015991	ATP hydrolysis coupled proton transport	72	1	0.74	0.5244
74	GO:0006470	protein dephosphorylation	72	1	0.74	0.5244
75	GO:0006352	DNA-templated transcription, initiation	118	5	1.21	0.5538
76	GO:0006605	protein targeting	79	1	0.81	0.5577
77	GO:0000160	phosphorelay signal transduction system	85	1	0.87	0.5843
78	GO:0006811	ion transport	634	5	6.5	0.5882
79	GO:0007017	microtubule-based process	157	3	1.61	0.6181
80	GO:0006413	translational initiation	108	1	1.11	0.6725
81	GO:0006979	response to oxidative stress	124	1	1.27	0.7226
82	GO:0006096	glycolytic process	124	1	1.27	0.7226
83	GO:0007264	small GTPase mediated signal transductio...	178	2	1.82	0.7328
84	GO:0009058	biosynthetic process	4015	58	41.14	0.7343
85	GO:0007010	cytoskeleton organization	132	1	1.35	0.7447
86	GO:0006629	lipid metabolic process	431	3	4.42	0.7476
87	GO:0006414	translational elongation	136	1	1.39	0.7551
88	GO:0008610	lipid biosynthetic process	173	1	1.77	0.8333
89	GO:0006468	protein phosphorylation	517	4	5.3	0.8869
90	GO:0007165	signal transduction	850	8	8.71	0.9259
91	GO:0006810	transport	2060	18	21.11	0.9820
92	GO:0055085	transmembrane transport	824	3	8.44	0.9958
93	GO:0006508	proteolysis	1071	8	10.97	0.9961
94	GO:0055114	oxidation-reduction process	2493	14	25.54	0.9975
95	GO:0000041	transition metal ion transport	16	1	0.16	1.0000
96	GO:0022613	ribonucleoprotein complex biogenesis	152	7	1.56	1.0000
97	GO:0023057	negative regulation of signaling	7	1	0.07	1.0000
98	GO:0007265	Ras protein signal transduction	38	1	0.39	1.0000
99	GO:0007266	Rho protein signal transduction	30	1	0.31	1.0000
100	GO:0070727	cellular macromolecule localization	335	6	3.43	1.0000
101	GO:0022618	ribonucleoprotein complex assembly	48	4	0.49	1.0000
102	GO:0044248	cellular catabolic process	505	9	5.17	1.0000
103	GO:0044249	cellular biosynthetic process	3768	56	38.61	1.0000
104	GO:0009072	aromatic amino acid family metabolic pro...	49	2	0.5	1.0000
105	GO:0071897	DNA biosynthetic process	5	1	0.05	1.0000
106	GO:0009074	aromatic amino acid family catabolic pro...	10	1	0.1	1.0000
107	GO:0046218	indolalkylamine catabolic process	4	1	0.04	1.0000
108	GO:0071900	regulation of protein serine/threonine k...	12	1	0.12	1.0000
109	GO:0022402	cell cycle process	43	1	0.44	1.0000
110	GO:0009260	ribonucleotide biosynthetic process	183	1	1.87	1.0000
111	GO:0009262	deoxyribonucleotide metabolic process	25	1	0.26	1.0000
112	GO:0022406	membrane docking	30	1	0.31	1.0000
113	GO:0044237	cellular metabolic process	7199	94	73.76	1.0000
114	GO:0006807	nitrogen compound metabolic process	7230	96	74.08	1.0000
115	GO:0044238	primary metabolic process	7960	98	81.56	1.0000
116	GO:0043170	macromolecule metabolic process	5994	87	61.41	1.0000
117	GO:1902531	regulation of intracellular signal trans...	54	2	0.55	1.0000
118	GO:1902532	negative regulation of intracellular sig...	4	1	0.04	1.0000
119	GO:0019362	pyridine nucleotide metabolic process	179	1	1.83	1.0000
120	GO:0050657	nucleic acid transport	15	1	0.15	1.0000
121	GO:0010564	regulation of cell cycle process	18	1	0.18	1.0000
122	GO:0050658	RNA transport	15	1	0.15	1.0000
123	GO:0070988	demethylation	1	1	0.01	1.0000
124	GO:1902099	regulation of metaphase/anaphase transit...	7	1	0.07	1.0000
125	GO:1902100	negative regulation of metaphase/anaphas...	6	1	0.06	1.0000
126	GO:0031365	N-terminal protein amino acid modificati...	4	1	0.04	1.0000
127	GO:0098754	detoxification	4	1	0.04	1.0000
128	GO:0045184	establishment of protein localization	399	8	4.09	1.0000
129	GO:0072521	purine-containing compound metabolic pro...	438	2	4.49	1.0000
130	GO:0007049	cell cycle	115	3	1.18	1.0000
131	GO:0072522	purine-containing compound biosynthetic ...	221	1	2.26	1.0000
132	GO:0072524	pyridine-containing compound metabolic p...	188	1	1.93	1.0000
133	GO:0006790	sulfur compound metabolic process	163	2	1.67	1.0000
134	GO:0005975	carbohydrate metabolic process	813	1	8.33	1.0000
135	GO:0009259	ribonucleotide metabolic process	384	2	3.93	1.0000
136	GO:0006793	phosphorus metabolic process	1462	9	14.98	1.0000
137	GO:0010556	regulation of macromolecule biosynthetic...	877	14	8.99	1.0000
138	GO:0015672	monovalent inorganic cation transport	294	2	3.01	1.0000
139	GO:0006796	phosphate-containing compound metabolic ...	1442	9	14.77	1.0000
140	GO:0010558	negative regulation of macromolecule bio...	38	1	0.39	1.0000
141	GO:0030001	metal ion transport	150	2	1.54	1.0000
142	GO:0031163	metallo-sulfur cluster assembly	34	1	0.35	1.0000
143	GO:0032446	protein modification by small protein co...	43	3	0.44	1.0000
144	GO:0006366	transcription from RNA polymerase II pro...	109	6	1.12	1.0000
145	GO:0070925	organelle assembly	18	1	0.18	1.0000
146	GO:0045786	negative regulation of cell cycle	17	1	0.17	1.0000
147	GO:0008104	protein localization	410	8	4.2	1.0000
148	GO:0048583	regulation of response to stimulus	93	2	0.95	1.0000
149	GO:0048585	negative regulation of response to stimu...	7	1	0.07	1.0000
150	GO:0098771	inorganic ion homeostasis	37	1	0.38	1.0000
151	GO:0000819	sister chromatid segregation	13	1	0.13	1.0000
152	GO:0006354	DNA-templated transcription, elongation	15	1	0.15	1.0000
153	GO:0010965	regulation of mitotic sister chromatid s...	7	1	0.07	1.0000
154	GO:0006163	purine nucleotide metabolic process	410	2	4.2	1.0000
155	GO:0051168	nuclear export	12	1	0.12	1.0000
156	GO:0006164	purine nucleotide biosynthetic process	204	1	2.09	1.0000
157	GO:1990748	cellular detoxification	4	1	0.04	1.0000
158	GO:0051169	nuclear transport	28	1	0.29	1.0000

## Sheet: TableS3 c
	GO.ID	Term	Annotated	Significant	Expected	Fisher
1	GO:0006412	translation	1687	15	5.11	0.00012
2	GO:0006596	polyamine biosynthetic process	31	2	0.09	0.00396
3	GO:0006075	(1->3)-beta-D-glucan biosynthetic proces...	4	1	0.01	0.01207
4	GO:0046168	glycerol-3-phosphate catabolic process	9	1	0.03	0.02697
5	GO:0006084	acetyl-CoA metabolic process	14	1	0.04	0.04164
6	GO:0006820	anion transport	128	2	0.39	0.05751
7	GO:0006096	glycolytic process	128	2	0.39	0.05751
8	GO:0006108	malate metabolic process	21	1	0.06	0.06181
9	GO:0006097	glyoxylate cycle	25	1	0.08	0.07316
10	GO:0006836	neurotransmitter transport	26	1	0.08	0.07597
11	GO:0007275	multicellular organism development	51	1	0.15	0.14367
12	GO:0006801	superoxide metabolic process	56	1	0.17	0.15662
13	GO:0045454	cell redox homeostasis	239	2	0.72	0.16354
14	GO:0005975	carbohydrate metabolic process	859	7	2.6	0.19730
15	GO:0006811	ion transport	679	4	2.06	0.22532
16	GO:0009966	regulation of signal transduction	88	1	0.27	0.23504
17	GO:0006457	protein folding	323	2	0.98	0.25652
18	GO:0006099	tricarboxylic acid cycle	98	1	0.3	0.25804
19	GO:0015986	ATP synthesis coupled proton transport	130	1	0.39	0.32720
20	GO:0006260	DNA replication	146	1	0.44	0.35937
21	GO:0006414	translational elongation	147	1	0.45	0.36133
22	GO:0007186	G-protein coupled receptor signaling pat...	162	1	0.49	0.39003
23	GO:0055114	oxidation-reduction process	2625	9	7.96	0.45742
24	GO:0006508	proteolysis	1169	4	3.54	0.47735
25	GO:0006950	response to stress	457	1	1.39	0.75519
26	GO:0055085	transmembrane transport	868	2	2.63	0.81187
27	GO:0008152	metabolic process	12364	39	37.49	0.88992
28	GO:0009308	amine metabolic process	54	2	0.16	1.00000
29	GO:0009309	amine biosynthetic process	31	2	0.09	1.00000
30	GO:0019725	cellular homeostasis	284	2	0.86	1.00000
31	GO:1901575	organic substance catabolic process	738	3	2.24	1.00000
32	GO:0000271	polysaccharide biosynthetic process	26	1	0.08	1.00000
33	GO:0006072	glycerol-3-phosphate metabolic process	29	1	0.09	1.00000
34	GO:1901576	organic substance biosynthetic process	4074	20	12.35	1.00000
35	GO:0006073	cellular glucan metabolic process	24	1	0.07	1.00000
36	GO:0006074	(1->3)-beta-D-glucan metabolic process	4	1	0.01	1.00000
37	GO:0051716	cellular response to stimulus	1088	2	3.3	1.00000
38	GO:0044281	small molecule metabolic process	1790	5	5.43	1.00000
39	GO:0006807	nitrogen compound metabolic process	7759	25	23.52	1.00000
40	GO:0009161	ribonucleoside monophosphate metabolic p...	358	3	1.09	1.00000
41	GO:0009165	nucleotide biosynthetic process	305	1	0.92	1.00000
42	GO:0071704	organic substance metabolic process	9068	31	27.49	1.00000
43	GO:0009167	purine ribonucleoside monophosphate meta...	344	3	1.04	1.00000
44	GO:0009168	purine ribonucleoside monophosphate bios...	153	1	0.46	1.00000
45	GO:0010467	gene expression	3231	15	9.8	1.00000
46	GO:0006259	DNA metabolic process	845	1	2.56	1.00000
47	GO:0006518	peptide metabolic process	1738	15	5.27	1.00000
48	GO:0044271	cellular nitrogen compound biosynthetic ...	3311	18	10.04	1.00000
49	GO:0007165	signal transduction	898	2	2.72	1.00000
50	GO:0009150	purine ribonucleotide metabolic process	392	3	1.19	1.00000

## Sheet: TableS3 d
	GO.ID	Term	Annotated	Significant	Expected	Fisher
1	GO:0006412	translation	1543	54	22.81	0.00000002
2	GO:0006979	response to oxidative stress	124	7	1.83	0.0083
3	GO:0045901	positive regulation of translational elo...	31	3	0.46	0.0106
4	GO:0045905	positive regulation of translational ter...	31	3	0.46	0.0106
5	GO:0006452	translational frameshifting	31	3	0.46	0.0106
6	GO:0032222	regulation of synaptic transmission, cho...	1	1	0.01	0.0148
7	GO:0030431	sleep	1	1	0.01	0.0148
8	GO:1903818	positive regulation of voltage-gated pot...	1	1	0.01	0.0148
9	GO:0006099	tricarboxylic acid cycle	98	5	1.45	0.0151
10	GO:0006084	acetyl-CoA metabolic process	14	2	0.21	0.0176
11	GO:0009082	branched-chain amino acid biosynthetic p...	18	2	0.27	0.0285
12	GO:0007016	cytoskeletal anchoring at plasma membran...	2	1	0.03	0.0294
13	GO:0045995	regulation of embryonic development	2	1	0.03	0.0294
14	GO:0030155	regulation of cell adhesion	2	1	0.03	0.0294
15	GO:0034508	centromere complex assembly	2	1	0.03	0.0294
16	GO:0030334	regulation of cell migration	2	1	0.03	0.0294
17	GO:0019878	lysine biosynthetic process via aminoadi...	2	1	0.03	0.0294
18	GO:0006685	sphingomyelin catabolic process	2	1	0.03	0.0294
19	GO:0003333	amino acid transmembrane transport	19	2	0.28	0.0315
20	GO:0055085	transmembrane transport	824	22	12.18	0.0393
21	GO:1901031	regulation of response to reactive oxyge...	3	1	0.04	0.0437
22	GO:0006897	endocytosis	3	1	0.04	0.0437
23	GO:0016559	peroxisome fission	3	1	0.04	0.0437
24	GO:0006414	translational elongation	136	7	2.01	0.0573
25	GO:0007154	cell communication	864	15	12.77	0.0575
26	GO:0006102	isocitrate metabolic process	4	1	0.06	0.0578
27	GO:0048268	clathrin coat assembly	4	1	0.06	0.0578
28	GO:0008053	mitochondrial fusion	5	1	0.07	0.0718
29	GO:0042823	pyridoxal phosphate biosynthetic process	5	1	0.07	0.0718
30	GO:0006069	ethanol oxidation	5	1	0.07	0.0718
31	GO:0015914	phospholipid transport	5	1	0.07	0.0718
32	GO:0009085	lysine biosynthetic process	8	2	0.12	0.0852
33	GO:0006559	L-phenylalanine catabolic process	6	1	0.09	0.0855
34	GO:0072488	ammonium transmembrane transport	6	1	0.09	0.0855
35	GO:0016226	iron-sulfur cluster assembly	34	2	0.5	0.0897
36	GO:0009116	nucleoside metabolic process	128	4	1.89	0.0906
37	GO:0006536	glutamate metabolic process	7	1	0.1	0.0990
38	GO:0008643	carbohydrate transport	7	1	0.1	0.0990
39	GO:0030042	actin filament depolymerization	38	2	0.56	0.1083
40	GO:0006820	anion transport	123	5	1.82	0.1116
41	GO:0015986	ATP synthesis coupled proton transport	124	4	1.83	0.1119
42	GO:0032012	regulation of ARF protein signal transdu...	8	1	0.12	0.1124
43	GO:0019752	carboxylic acid metabolic process	936	17	13.84	0.1459
44	GO:0006183	GTP biosynthetic process	12	1	0.18	0.1637
45	GO:0006228	UTP biosynthetic process	12	1	0.18	0.1637
46	GO:0006165	nucleoside diphosphate phosphorylation	136	2	2.01	0.1643
47	GO:0006241	CTP biosynthetic process	13	1	0.19	0.1761
48	GO:0007186	G-protein coupled receptor signaling pat...	149	4	2.2	0.1793
49	GO:0006816	calcium ion transport	35	2	0.52	0.1878
50	GO:0006783	heme biosynthetic process	15	1	0.22	0.2003
51	GO:0006869	lipid transport	63	3	0.93	0.2102
52	GO:0006751	glutathione catabolic process	17	1	0.25	0.2238
53	GO:0009073	aromatic amino acid family biosynthetic ...	18	1	0.27	0.2353
54	GO:0006108	malate metabolic process	20	1	0.3	0.2578
55	GO:0070588	calcium ion transmembrane transport	21	1	0.31	0.2688
56	GO:0006556	S-adenosylmethionine biosynthetic proces...	22	1	0.33	0.2796
57	GO:0042254	ribosome biogenesis	114	3	1.69	0.2875
58	GO:0006836	neurotransmitter transport	25	1	0.37	0.3111
59	GO:0006164	purine nucleotide biosynthetic process	204	6	3.02	0.3383
60	GO:0035023	regulation of Rho protein signal transdu...	29	1	0.43	0.3510
61	GO:0006400	tRNA modification	29	1	0.43	0.3510
62	GO:0015992	proton transport	225	5	3.33	0.3592
63	GO:0006812	cation transport	425	12	6.28	0.3633
64	GO:0009966	regulation of signal transduction	85	3	1.26	0.3686
65	GO:0006813	potassium ion transport	47	2	0.69	0.3784
66	GO:0043401	steroid hormone mediated signaling pathw...	36	1	0.53	0.4154
67	GO:0045454	cell redox homeostasis	229	4	3.39	0.4398
68	GO:0007275	multicellular organism development	48	2	0.71	0.4642
69	GO:0006364	rRNA processing	42	1	0.62	0.4655
70	GO:0007608	sensory perception of smell	42	1	0.62	0.4655
71	GO:0006352	DNA-templated transcription, initiation	118	2	1.74	0.5230
72	GO:0008033	tRNA processing	79	2	1.17	0.5248
73	GO:0045047	protein targeting to ER	50	1	0.74	0.5257
74	GO:0006094	gluconeogenesis	51	1	0.75	0.5328
75	GO:0006334	nucleosome assembly	53	1	0.78	0.5465
76	GO:0048193	Golgi vesicle transport	54	1	0.8	0.5532
77	GO:0055114	oxidation-reduction process	2493	39	36.86	0.5826
78	GO:0046034	ATP metabolic process	308	6	4.55	0.5894
79	GO:0000413	protein peptidyl-prolyl isomerization	60	1	0.89	0.5916
80	GO:0007018	microtubule-based movement	63	1	0.93	0.6095
81	GO:0030001	metal ion transport	150	5	2.22	0.6108
82	GO:0006796	phosphate-containing compound metabolic ...	1442	15	21.32	0.6379
83	GO:0007155	cell adhesion	72	2	1.06	0.6467
84	GO:0006470	protein dephosphorylation	72	1	1.06	0.6587
85	GO:0015031	protein transport	393	3	5.81	0.6781
86	GO:0007166	cell surface receptor signaling pathway	86	1	1.27	0.7232
87	GO:0006486	protein glycosylation	89	1	1.32	0.7354
88	GO:0007017	microtubule-based process	157	2	2.32	0.7544
89	GO:0006030	chitin metabolic process	97	1	1.43	0.7653
90	GO:0005975	carbohydrate metabolic process	813	8	12.02	0.7693
91	GO:0006457	protein folding	300	3	4.44	0.8239
92	GO:0006629	lipid metabolic process	431	3	6.37	0.8271
93	GO:0007165	signal transduction	850	13	12.57	0.8291
94	GO:0006096	glycolytic process	124	1	1.83	0.8435
95	GO:0007264	small GTPase mediated signal transductio...	178	3	2.63	0.8510
96	GO:0009058	biosynthetic process	4015	84	59.36	0.8514
97	GO:0006810	transport	2060	38	30.46	0.8856
98	GO:0008610	lipid biosynthetic process	173	1	2.56	0.9251
99	GO:0006508	proteolysis	1071	11	15.83	0.9257
100	GO:0006351	transcription, DNA-templated	1044	10	15.44	0.9275
101	GO:0035556	intracellular signal transduction	366	4	5.41	0.9354
102	GO:0008152	metabolic process	11619	166	171.79	0.9409
103	GO:0016192	vesicle-mediated transport	262	3	3.87	0.9530
104	GO:0006464	cellular protein modification process	980	7	14.49	0.9539
105	GO:0006355	regulation of transcription, DNA-templat...	809	7	11.96	0.9583
106	GO:0006886	intracellular protein transport	318	2	4.7	0.9724
107	GO:0006468	protein phosphorylation	517	3	7.64	0.9837
108	GO:0006520	cellular amino acid metabolic process	528	8	7.81	0.9853
109	GO:0006950	response to stress	433	8	6.4	0.9890
110	GO:0015074	DNA integration	330	1	4.88	0.9931
111	GO:0022610	biological adhesion	72	2	1.06	1.0000
112	GO:0032011	ARF protein signal transduction	8	1	0.12	1.0000
113	GO:1901016	regulation of potassium ion transmembran...	1	1	0.01	1.0000
114	GO:0022613	ribonucleoprotein complex biogenesis	152	3	2.25	1.0000
115	GO:1901018	positive regulation of potassium ion tra...	1	1	0.01	1.0000
116	GO:0007265	Ras protein signal transduction	38	2	0.56	1.0000
117	GO:0044242	cellular lipid catabolic process	25	1	0.37	1.0000
118	GO:2000026	regulation of multicellular organismal d...	3	1	0.04	1.0000
119	GO:0007266	Rho protein signal transduction	30	1	0.44	1.0000
120	GO:0070727	cellular macromolecule localization	335	3	4.95	1.0000
121	GO:0007267	cell-cell signaling	30	1	0.44	1.0000
122	GO:0007268	chemical synaptic transmission	8	1	0.12	1.0000
123	GO:0044248	cellular catabolic process	505	3	7.47	1.0000
124	GO:0044249	cellular biosynthetic process	3768	81	55.71	1.0000
125	GO:0009072	aromatic amino acid family metabolic pro...	49	2	0.72	1.0000
126	GO:0030036	actin cytoskeleton organization	100	2	1.48	1.0000
127	GO:0006396	RNA processing	364	2	5.38	1.0000
128	GO:0009074	aromatic amino acid family catabolic pro...	10	1	0.15	1.0000
129	GO:0006399	tRNA metabolic process	282	2	4.17	1.0000
130	GO:0007010	cytoskeleton organization	132	3	1.95	1.0000
131	GO:0009451	RNA modification	84	1	1.24	1.0000
132	GO:0009260	ribonucleotide biosynthetic process	183	5	2.71	1.0000
133	GO:0007015	actin filament organization	88	2	1.3	1.0000
134	GO:0099536	synaptic signaling	8	1	0.12	1.0000
135	GO:0044237	cellular metabolic process	7199	111	106.44	1.0000
136	GO:0006807	nitrogen compound metabolic process	7230	109	106.9	1.0000
137	GO:0099537	trans-synaptic signaling	8	1	0.12	1.0000
138	GO:0032270	positive regulation of cellular protein ...	36	3	0.53	1.0000
139	GO:0044238	primary metabolic process	7960	118	117.69	1.0000
140	GO:0046434	organophosphate catabolic process	39	1	0.58	1.0000
141	GO:0043170	macromolecule metabolic process	5994	86	88.62	1.0000
142	GO:1902531	regulation of intracellular signal trans...	54	2	0.8	1.0000
143	GO:0043171	peptide catabolic process	17	1	0.25	1.0000
144	GO:0019362	pyridine nucleotide metabolic process	179	1	2.65	1.0000
145	GO:1901657	glycosyl compound metabolic process	128	4	1.89	1.0000
146	GO:0032411	positive regulation of transporter activ...	1	1	0.01	1.0000
147	GO:1901659	glycosyl compound biosynthetic process	39	1	0.58	1.0000
148	GO:0032412	regulation of ion transmembrane transpor...	1	1	0.01	1.0000
149	GO:0032414	positive regulation of ion transmembrane...	1	1	0.01	1.0000
150	GO:0045184	establishment of protein localization	399	3	5.9	1.0000
151	GO:0072521	purine-containing compound metabolic pro...	438	8	6.48	1.0000
152	GO:0006605	protein targeting	79	1	1.17	1.0000
153	GO:0045185	maintenance of protein location	8	1	0.12	1.0000
154	GO:0072522	purine-containing compound biosynthetic ...	221	6	3.27	1.0000
155	GO:0070972	protein localization to endoplasmic reti...	55	1	0.81	1.0000
156	GO:0050877	nervous system process	60	1	0.89	1.0000
157	GO:0072524	pyridine-containing compound metabolic p...	188	2	2.78	1.0000
158	GO:0006790	sulfur compound metabolic process	163	6	2.41	1.0000
159	GO:0032870	cellular response to hormone stimulus	36	1	0.53	1.0000
160	GO:0072525	pyridine-containing compound biosyntheti...	26	1	0.38	1.0000
161	GO:0007271	synaptic transmission, cholinergic	6	1	0.09	1.0000
162	GO:0009259	ribonucleotide metabolic process	384	7	5.68	1.0000
163	GO:0072527	pyrimidine-containing compound metabolic...	58	1	0.86	1.0000
164	GO:0006793	phosphorus metabolic process	1462	17	21.62	1.0000
165	GO:0072528	pyrimidine-containing compound biosynthe...	49	1	0.72	1.0000
166	GO:0007031	peroxisome organization	10	1	0.15	1.0000
167	GO:0010556	regulation of macromolecule biosynthetic...	877	10	12.97	1.0000
168	GO:0015672	monovalent inorganic cation transport	294	7	4.35	1.0000
169	GO:0010557	positive regulation of macromolecule bio...	45	3	0.67	1.0000
170	GO:0032879	regulation of localization	9	2	0.13	1.0000
171	GO:0031163	metallo-sulfur cluster assembly	34	2	0.5	1.0000
172	GO:0072511	divalent inorganic cation transport	39	2	0.58	1.0000
173	GO:0034762	regulation of transmembrane transport	1	1	0.01	1.0000
174	GO:0008104	protein localization	410	4	6.06	1.0000
175	GO:0034764	positive regulation of transmembrane tra...	1	1	0.01	1.0000
176	GO:0034765	regulation of ion transmembrane transpor...	1	1	0.01	1.0000
177	GO:0048583	regulation of response to stimulus	93	4	1.38	1.0000
178	GO:0034767	positive regulation of ion transmembrane...	1	1	0.01	1.0000
179	GO:0040011	locomotion	25	1	0.37	1.0000
180	GO:0042451	purine nucleoside biosynthetic process	31	1	0.46	1.0000
181	GO:0040012	regulation of locomotion	5	1	0.07	1.0000
182	GO:0006163	purine nucleotide metabolic process	410	8	6.06	1.0000
183	GO:0042455	ribonucleoside biosynthetic process	39	1	0.58	1.0000
184	GO:0016051	carbohydrate biosynthetic process	122	1	1.8	1.0000
185	GO:0016052	carbohydrate catabolic process	144	1	2.13	1.0000
186	GO:0016053	organic acid biosynthetic process	224	5	3.31	1.0000
187	GO:0016054	organic acid catabolic process	41	1	0.61	1.0000
188	GO:0009889	regulation of biosynthetic process	878	10	12.98	1.0000
189	GO:0022607	cellular component assembly	299	5	4.42	1.0000
190	GO:0014070	response to organic cyclic compound	36	1	0.53	1.0000
191	GO:0009220	pyrimidine ribonucleotide biosynthetic p...	19	1	0.28	1.0000
192	GO:0015849	organic acid transport	58	2	0.86	1.0000
193	GO:0060255	regulation of macromolecule metabolic pr...	950	10	14.05	1.0000
194	GO:0010959	regulation of metal ion transport	7	1	0.1	1.0000
195	GO:0015833	peptide transport	396	3	5.85	1.0000
196	GO:0045727	positive regulation of translation	31	3	0.46	1.0000
197	GO:0046390	ribose phosphate biosynthetic process	183	5	2.71	1.0000
198	GO:1901615	organic hydroxy compound metabolic proce...	84	2	1.24	1.0000
199	GO:0048522	positive regulation of cellular process	122	4	1.8	1.0000
200	GO:0006766	vitamin metabolic process	47	1	0.69	1.0000
201	GO:0006767	water-soluble vitamin metabolic process	47	1	0.69	1.0000
202	GO:1901617	organic hydroxy compound biosynthetic pr...	37	1	0.55	1.0000
203	GO:0031323	regulation of cellular metabolic process	929	10	13.74	1.0000
204	GO:0045333	cellular respiration	157	5	2.32	1.0000
205	GO:0046394	carboxylic acid biosynthetic process	224	5	3.31	1.0000
206	GO:0007005	mitochondrion organization	32	1	0.47	1.0000
207	GO:0046395	carboxylic acid catabolic process	41	1	0.61	1.0000
208	GO:0031325	positive regulation of cellular metaboli...	67	3	0.99	1.0000
209	GO:0031326	regulation of cellular biosynthetic proc...	877	10	12.97	1.0000
210	GO:0031328	positive regulation of cellular biosynth...	45	3	0.67	1.0000
211	GO:0051186	cofactor metabolic process	361	8	5.34	1.0000
212	GO:0051188	cofactor biosynthetic process	167	5	2.47	1.0000
213	GO:0016070	RNA metabolic process	1680	12	24.84	1.0000
214	GO:0009218	pyrimidine ribonucleotide metabolic proc...	19	1	0.28	1.0000
215	GO:0016072	rRNA metabolic process	44	1	0.65	1.0000
216	GO:0006996	organelle organization	381	7	5.63	1.0000
217	GO:0006753	nucleoside phosphate metabolic process	557	8	8.24	1.0000
218	GO:0006754	ATP biosynthetic process	124	4	1.83	1.0000
219	GO:0006757	ATP generation from ADP	124	1	1.83	1.0000
220	GO:0019318	hexose metabolic process	118	1	1.74	1.0000
221	GO:0018208	peptidyl-proline modification	60	1	0.89	1.0000
222	GO:0051171	regulation of nitrogen compound metaboli...	920	10	13.6	1.0000
223	GO:0019319	hexose biosynthetic process	51	1	0.75	1.0000
224	GO:0071822	protein complex subunit organization	202	6	2.99	1.0000
225	GO:0051173	positive regulation of nitrogen compound...	50	3	0.74	1.0000
226	GO:0006323	DNA packaging	57	1	0.84	1.0000
227	GO:0048518	positive regulation of biological proces...	127	4	1.88	1.0000
228	GO:0071824	protein-DNA complex subunit organization	65	2	0.96	1.0000
