# Supplementary material for: Long-lived Temnothorax ant queens switch from investment in immunity to antioxidant production with age
Source: Sci Rep. 2019 May 13;9:7270. doi: 10.1038/s41598-019-43796-1 (PMC6514213; doi:10.1038/s41598-019-43796-1)
Supplement: Supplementary file 4 — Supplementary Table S4 [file 41598_2019_43796_MOESM4_ESM.xlsx]

## Sheet: TableS4
Table S4: List of contigs and annotations from a BlastX search against the invertebrate non-redundant reference database.
Read	Alignment Title	Score	Bits	eValue	Identity+	Start	Stop
TR63711c0_g1_i1len=3393	gi|780686992|ref|XP_011698761.1| PREDICTED: nitric oxide-associated protein 1 [Wasmannia auropunctata]	3218	1244.18	0	642	813	3152
TR63711c0_g1_i2len=3328	gi|780686992|ref|XP_011698761.1| PREDICTED: nitric oxide-associated protein 1 [Wasmannia auropunctata]	3218	1244.18	0	642	748	3087
TR63712c2_g1_i1len=2492	gi|751200231|ref|XP_011161081.1| PREDICTED: uncharacterized protein LOC105196710 [Solenopsis invicta]	797	311.612	2.26725e-97	202	705	1343
TR63712c2_g1_i2len=2318	gi|746830311|ref|XP_011063582.1| PREDICTED: uncharacterized protein LOC105151503 isoform X1 [Acromyrmex echinatior]	645	253.062	7.27865e-76	130	722	1171
TR63713c0_g1_i1len=1264	gi|826413789|ref|XP_012521545.1| PREDICTED: bursicon [Monomorium pharaonis]	280	112.464	2.59369e-44	51	81	251
TR63713c0_g1_i2len=1069	gi|801393276|ref|XP_012058047.1| PREDICTED: LOW QUALITY PROTEIN: bursicon [Atta cephalotes]	285	114.39	7.52522e-28	51	81	248
TR63713c0_g1_i3len=1633	gi|1068419032|ref|XP_018054700.1| PREDICTED: bursicon [Atta colombica]	283	113.62	2.3706e-26	51	81	248
TR63713c0_g1_i4len=702	gi|951555337|ref|XP_014477195.1| PREDICTED: bursicon [Dinoponera quadriceps]	445	176.022	1.51884e-52	82	278	538
TR63713c0_g1_i5len=1067	gi|951555337|ref|XP_014477195.1| PREDICTED: bursicon [Dinoponera quadriceps]	445	176.022	4.29243e-51	82	643	903
TR63713c0_g1_i6len=1045	gi|951555337|ref|XP_014477195.1| PREDICTED: bursicon [Dinoponera quadriceps]	445	176.022	3.48953e-51	82	621	881
TR63713c0_g2_i1len=4465	gi|795034811|ref|XP_011864738.1| PREDICTED: FYVE, RhoGEF and PH domain-containing protein 4-like isoform X1 [Vollenhovia emeryi]	3715	1435.62	0	762	1342	3729
TR63713c0_g2_i2len=4248	gi|795034811|ref|XP_011864738.1| PREDICTED: FYVE, RhoGEF and PH domain-containing protein 4-like isoform X1 [Vollenhovia emeryi]	3712	1434.47	0	754	1342	3648
TR63713c0_g2_i3len=4341	gi|795034811|ref|XP_011864738.1| PREDICTED: FYVE, RhoGEF and PH domain-containing protein 4-like isoform X1 [Vollenhovia emeryi]	3666	1416.75	0	754	1342	3741
TR63714c0_g1_i1len=2438	gi|795104639|ref|XP_011881461.1| PREDICTED: flavin-containing monooxygenase FMO GS-OX-like 3 [Vollenhovia emeryi]	2074	803.512	0	391	709	2007
TR63715c2_g1_i1len=4496	gi|780606092|ref|XP_011686511.1| PREDICTED: 1-acylglycerol-3-phosphate O-acyltransferase ABHD5 isoform X1 [Wasmannia auropunctata]	1746	677.167	0	342	2747	3880
TR63715c2_g3_i1len=553	gi|1070155153|ref|XP_018359005.1| PREDICTED: putative nuclease HARBI1 [Trachymyrmex cornetzi]	238	96.2857	2.10491e-37	45	60	239
TR63715c2_g3_i2len=1810	gi|1070155153|ref|XP_018359005.1| PREDICTED: putative nuclease HARBI1 [Trachymyrmex cornetzi]	644	252.677	8.11137e-77	133	1080	1601
TR63690c0_g1_i1len=742	gi|759043704|ref|XP_011330746.1| PREDICTED: chymotrypsin-2-like [Cerapachys biroi]	775	303.138	6.6543e-101	141	2	478
TR63715c2_g3_i3len=1294	gi|1070155153|ref|XP_018359005.1| PREDICTED: putative nuclease HARBI1 [Trachymyrmex cornetzi]	211	85.8853	8.44371e-31	42	1034	1204
TR63715c2_g3_i4len=529	gi|1070155153|ref|XP_018359005.1| PREDICTED: putative nuclease HARBI1 [Trachymyrmex cornetzi]	239	96.6709	2.03064e-38	45	36	218
TR63715c2_g3_i5len=1655	gi|1070155153|ref|XP_018359005.1| PREDICTED: putative nuclease HARBI1 [Trachymyrmex cornetzi]	644	252.677	2.14567e-77	139	865	1458
TR63715c2_g3_i6len=586	gi|1070155153|ref|XP_018359005.1| PREDICTED: putative nuclease HARBI1 [Trachymyrmex cornetzi]	293	117.472	8.87473e-30	63	60	362
TR63715c2_g3_i7len=597	gi|795016009|ref|XP_011858347.1| PREDICTED: putative nuclease HARBI1 [Vollenhovia emeryi]	249	100.523	7.35866e-37	56	341	577
TR63716c1_g1_i1len=5591	gi|826424677|ref|XP_012527079.1| PREDICTED: acyl-CoA Delta(11) desaturase-like [Monomorium pharaonis]	1772	687.182	0	332	3488	4630
TR63717c0_g1_i1len=1111	gi|780686099|ref|XP_011698574.1| PREDICTED: G-protein coupled receptor Mth2-like [Wasmannia auropunctata]	286	114.775	2.60711e-25	73	329	715
TR63717c0_g1_i2len=829	gi|795038993|ref|XP_011866130.1| PREDICTED: probable G-protein coupled receptor Mth-like 3 isoform X1 [Vollenhovia emeryi]	454	179.489	2.81595e-49	102	326	832
TR63717c0_g2_i1len=1661	gi|795038997|ref|XP_011866131.1| PREDICTED: probable G-protein coupled receptor Mth-like 10 isoform X2 [Vollenhovia emeryi]	1099	427.943	1.68046e-141	210	695	1660
TR63690c0_g1_i2len=1475	gi|795037994|ref|XP_011865796.1| PREDICTED: chymotrypsin-2-like [Vollenhovia emeryi]	388	154.066	1.29166e-40	74	531	791
TR63717c0_g2_i2len=1677	gi|795038997|ref|XP_011866131.1| PREDICTED: probable G-protein coupled receptor Mth-like 10 isoform X2 [Vollenhovia emeryi]	1099	427.943	1.97987e-141	210	711	1676
TR63717c0_g2_i3len=1586	gi|795038997|ref|XP_011866131.1| PREDICTED: probable G-protein coupled receptor Mth-like 10 isoform X2 [Vollenhovia emeryi]	1099	427.943	7.34219e-142	210	620	1585
TR63717c0_g2_i4len=1453	gi|795038997|ref|XP_011866131.1| PREDICTED: probable G-protein coupled receptor Mth-like 10 isoform X2 [Vollenhovia emeryi]	1099	427.943	1.65411e-142	210	487	1452
TR63719c0_g1_i1len=2653	gi|795015244|ref|XP_011858084.1| PREDICTED: uncharacterized protein LOC105555669 [Vollenhovia emeryi]	587	230.72	2.4078e-61	117	1026	1757
TR63720c0_g1_i1len=536	gi|751240539|ref|XP_011174311.1| PREDICTED: uncharacterized protein LOC105206518, partial [Solenopsis invicta]	263	105.916	3.38715e-25	63	3	539
TR63720c0_g1_i2len=1484	gi|751240539|ref|XP_011174311.1| PREDICTED: uncharacterized protein LOC105206518, partial [Solenopsis invicta]	447	176.792	1.81537e-48	108	6	740
TR63690c0_g1_i3len=1653	gi|759043704|ref|XP_011330746.1| PREDICTED: chymotrypsin-2-like [Cerapachys biroi]	541	213.001	5.61334e-62	99	2	340
TR63720c0_g1_i3len=337	gi|780644648|ref|XP_011688855.1| PREDICTED: uncharacterized protein LOC105450619 [Wasmannia auropunctata]	212	86.2705	7.37372e-19	44	11	331
TR63720c0_g1_i4len=713	gi|751240539|ref|XP_011174311.1| PREDICTED: uncharacterized protein LOC105206518, partial [Solenopsis invicta]	375	149.058	1.31668e-40	99	6	722
TR63720c0_g1_i5len=656	gi|751240539|ref|XP_011174311.1| PREDICTED: uncharacterized protein LOC105206518, partial [Solenopsis invicta]	190	77.7962	5.8481e-15	38	2	301
TR63721c0_g1_i1len=443	gi|1069708497|ref|XP_018312102.1| PREDICTED: uncharacterized protein LOC108728178, partial [Trachymyrmex zeteki]	223	90.5077	5.14597e-20	49	32	391
TR63721c0_g1_i2len=446	gi|1069708497|ref|XP_018312102.1| PREDICTED: uncharacterized protein LOC108728178, partial [Trachymyrmex zeteki]	185	75.8702	1.09058e-14	34	45	281
TR63721c0_g1_i3len=446	gi|795018156|ref|XP_011859109.1| PREDICTED: uncharacterized protein LOC105556622 [Vollenhovia emeryi]	210	85.5001	2.31273e-18	44	59	391
TR63722c0_g1_i1len=458	gi|998492388|ref|XP_015524859.1| PREDICTED: inorganic pyrophosphatase [Neodiprion lecontei]	292	117.087	1.88268e-29	56	119	469
TR63722c0_g1_i2len=536	gi|926617636|ref|XP_013773991.1| PREDICTED: inorganic pyrophosphatase-like [Limulus polyphemus]	502	197.978	6.94372e-60	97	28	558
TR63722c0_g1_i3len=535	gi|762094180|ref|XP_011429566.1| PREDICTED: inorganic pyrophosphatase-like isoform X1 [Crassostrea gigas]	496	195.667	7.8628e-59	98	30	539
TR63722c0_g1_i4len=624	gi|762094184|ref|XP_011429568.1| PREDICTED: inorganic pyrophosphatase-like isoform X3 [Crassostrea gigas]	491	193.741	1.24482e-57	94	119	628
TR63690c0_g1_i4len=1007	gi|759043704|ref|XP_011330746.1| PREDICTED: chymotrypsin-2-like [Cerapachys biroi]	541	213.001	2.49459e-64	99	2	340
TR63722c0_g1_i5len=624	gi|926617636|ref|XP_013773991.1| PREDICTED: inorganic pyrophosphatase-like [Limulus polyphemus]	498	196.438	9.79215e-59	95	119	628
TR63722c0_g2_i1len=543	gi|926617636|ref|XP_013773991.1| PREDICTED: inorganic pyrophosphatase-like [Limulus polyphemus]	509	200.675	6.78602e-61	98	28	567
TR63726c0_g1_i1len=1524	gi|391337248|ref|XP_003742982.1| PREDICTED: calreticulin [Metaseiulus occidentalis]	757	296.204	3.56727e-157	184	456	1034
TR63690c0_g1_i5len=1600	gi|795037994|ref|XP_011865796.1| PREDICTED: chymotrypsin-2-like [Vollenhovia emeryi]	388	154.066	1.99444e-40	74	656	916
TR63730c0_g1_i1len=1290	gi|1069695312|ref|XP_018307015.1| PREDICTED: uncharacterized protein LOC108724850 [Trachymyrmex zeteki]	1035	403.29	3.37595e-128	254	182	1351
TR63690c0_g1_i6len=2246	gi|826407392|ref|XP_012542639.1| PREDICTED: chymotrypsin-1-like [Monomorium pharaonis]	496	195.667	1.45172e-54	87	1181	1483
TR63735c0_g2_i1len=2206	gi|826503487|ref|XP_012542497.1| PREDICTED: uncharacterized protein LOC105840177 [Monomorium pharaonis]	957	373.244	1.58614e-163	178	542	1327
TR63690c0_g1_i7len=1036	gi|759043704|ref|XP_011330746.1| PREDICTED: chymotrypsin-2-like [Cerapachys biroi]	541	213.001	3.36241e-64	99	2	340
TR63740c0_g1_i1len=3489	gi|759051297|ref|XP_011334754.1| PREDICTED: myotubularin-related protein 2 isoform X2 [Cerapachys biroi]	3066	1185.63	0	621	111	2087
TR63740c0_g1_i2len=3591	gi|759051299|ref|XP_011334755.1| PREDICTED: myotubularin-related protein 2 isoform X3 [Cerapachys biroi]	3122	1207.2	0	648	159	2195
TR63690c0_g1_i8len=2121	gi|826407392|ref|XP_012542639.1| PREDICTED: chymotrypsin-1-like [Monomorium pharaonis]	496	195.667	1.08804e-54	87	1056	1358
TR63690c0_g1_i9len=436	gi|751234200|ref|XP_011170816.1| PREDICTED: chymotrypsin-1-like [Solenopsis invicta]	249	100.523	6.93344e-24	46	180	356
TR63690c0_g1_i10len=1682	gi|759043704|ref|XP_011330746.1| PREDICTED: chymotrypsin-2-like [Cerapachys biroi]	541	213.001	6.85535e-62	99	2	340
TR63690c0_g1_i11len=1073	gi|826407392|ref|XP_012542639.1| PREDICTED: chymotrypsin-1-like [Monomorium pharaonis]	249	100.523	3.56064e-22	44	164	310
TR63753c0_g1_i1len=1109	gi|751207717|ref|XP_011156434.1| PREDICTED: uncharacterized protein LOC105193605 [Solenopsis invicta]	140	58.5362	1.59815e-07	28	1020	1109
TR63755c0_g1_i1len=447	gi|957844334|ref|XP_014672562.1| PREDICTED: cytochrome c oxidase subunit 6B1-like [Priapulus caudatus]	264	106.301	1.61272e-27	48	126	386
TR63755c0_g2_i1len=647	gi|957844334|ref|XP_014672562.1| PREDICTED: cytochrome c oxidase subunit 6B1-like [Priapulus caudatus]	273	109.768	4.34089e-28	50	293	574
TR63755c0_g3_i1len=447	gi|957844334|ref|XP_014672562.1| PREDICTED: cytochrome c oxidase subunit 6B1-like [Priapulus caudatus]	264	106.301	1.61272e-27	48	126	386
TR63755c0_g4_i1len=490	gi|957844334|ref|XP_014672562.1| PREDICTED: cytochrome c oxidase subunit 6B1-like [Priapulus caudatus]	269	108.227	3.77591e-28	50	136	417
TR63690c0_g1_i12len=1388	gi|795037994|ref|XP_011865796.1| PREDICTED: chymotrypsin-2-like [Vollenhovia emeryi]	1006	392.119	1.97567e-132	185	2	631
TR63759c0_g1_i1len=982	gi|350426829|ref|XP_003494556.1| PREDICTED: translation factor GUF1 homolog, chloroplastic-like [Bombus impatiens]	205	83.5741	1.61476e-15	53	567	941
TR63760c0_g1_i1len=3278	gi|1069690999|ref|XP_018305544.1| PREDICTED: uncharacterized protein LOC108723964 [Trachymyrmex zeteki]	1911	740.725	0	399	262	1722
TR63760c0_g1_i2len=3052	gi|1069690999|ref|XP_018305544.1| PREDICTED: uncharacterized protein LOC108723964 [Trachymyrmex zeteki]	3578	1382.85	0	715	262	2811
TR63764c0_g1_i1len=5145	gi|826419445|ref|XP_012524609.1| PREDICTED: zinc finger protein OZF-like [Monomorium pharaonis]	1763	683.715	0	332	3733	4821
TR63764c0_g1_i2len=2228	gi|801399315|ref|XP_012060159.1| PREDICTED: zinc finger protein OZF-like [Atta cephalotes]	1760	682.559	0	324	1039	2148
TR63765c0_g1_i1len=883	gi|795088413|ref|XP_011878901.1| PREDICTED: RNA-binding protein Rsf1 isoform X1 [Vollenhovia emeryi]	148	61.6178	4.51821e-09	29	797	883
TR63765c0_g1_i2len=960	gi|795088413|ref|XP_011878901.1| PREDICTED: RNA-binding protein Rsf1 isoform X1 [Vollenhovia emeryi]	158	65.4698	2.48049e-10	30	868	960
TR63768c1_g1_i1len=534	gi|795033142|ref|XP_011864173.1| PREDICTED: piggyBac transposable element-derived protein 4-like [Vollenhovia emeryi]	279	112.079	1.60284e-26	55	2	406
TR63775c1_g1_i1len=1075	gi|1069666286|ref|XP_018307231.1| PREDICTED: trichohyalin-like [Trachymyrmex zeteki]	208	84.7297	4.2003e-17	51	473	727
TR63779c0_g1_i1len=482	gi|665817357|ref|XP_008557446.1| PREDICTED: F-box/LRR-repeat protein 4 [Microplitis demolitor]	115	48.9062	5.70685e-11	26	294	491
TR63779c0_g1_i2len=477	gi|1068410145|ref|XP_018051563.1| PREDICTED: F-box/LRR-repeat protein 4-like [Atta colombica]	132	55.4546	2.5849e-07	24	352	486
TR63779c0_g1_i3len=364	gi|749790314|ref|XP_011148408.1| PREDICTED: F-box/LRR-repeat protein 4 [Harpegnathos saltator]	224	90.8929	1.28418e-19	46	17	373
TR63779c0_g1_i4len=374	gi|1068410145|ref|XP_018051563.1| PREDICTED: F-box/LRR-repeat protein 4-like [Atta colombica]	253	102.064	1.56604e-23	57	18	395
TR63779c0_g1_i5len=371	gi|801387659|ref|XP_012056871.1| PREDICTED: F-box/LRR-repeat protein 4-like [Atta cephalotes]	239	96.6709	1.19486e-21	51	18	383
TR63779c0_g1_i6len=364	gi|817212624|ref|XP_012282503.1| PREDICTED: F-box/LRR-repeat protein 4 [Orussus abietinus]	216	87.8113	1.37947e-18	45	23	373
TR63781c0_g1_i1len=3995	gi|751209644|ref|XP_011157478.1| PREDICTED: uncharacterized protein LOC105194317 [Solenopsis invicta]	2567	993.416	0	490	1497	3110
TR63781c0_g1_i2len=4035	gi|751209644|ref|XP_011157478.1| PREDICTED: uncharacterized protein LOC105194317 [Solenopsis invicta]	2567	993.416	0	490	1497	3110
TR63781c0_g1_i3len=4171	gi|751209644|ref|XP_011157478.1| PREDICTED: uncharacterized protein LOC105194317 [Solenopsis invicta]	2567	993.416	0	490	1497	3110
TR63783c0_g1_i1len=1706	gi|1070191851|ref|XP_018367461.1| PREDICTED: dnaJ homolog subfamily B member 6-B-like isoform X1 [Trachymyrmex cornetzi]	188	77.0258	3.32314e-13	36	123	233
TR63783c0_g1_i2len=1721	gi|1070191851|ref|XP_018367461.1| PREDICTED: dnaJ homolog subfamily B member 6-B-like isoform X1 [Trachymyrmex cornetzi]	188	77.0258	3.37022e-13	36	123	233
TR63693c0_g1_i1len=1193	gi|769843951|ref|XP_011633208.1| PREDICTED: sodium/potassium/calcium exchanger Nckx30C-like [Pogonomyrmex barbatus]	171	70.4774	1.90494e-11	32	3	104
TR63785c0_g2_i1len=564	gi|795034031|ref|XP_011864472.1| PREDICTED: uncharacterized protein LOC105560198 [Vollenhovia emeryi]	555	218.394	1.97323e-67	111	2	568
TR63786c0_g1_i1len=324	gi|746833901|ref|XP_011065943.1| PREDICTED: growth hormone-regulated TBC protein 1 isoform X1 [Acromyrmex echinatior]	124	52.373	9.65875e-07	23	2	103
TR63792c1_g1_i1len=3378	gi|1070618786|ref|XP_018405620.1| PREDICTED: innexin inx7-like [Cyphomyrmex costatus]	1287	500.36	1.1323e-163	232	1366	2175
TR63792c1_g1_i2len=2932	gi|1070618786|ref|XP_018405620.1| PREDICTED: innexin inx7-like [Cyphomyrmex costatus]	2025	784.637	0	368	485	1729
TR63794c0_g1_i1len=1752	gi|795031394|ref|XP_011863594.1| PREDICTED: alpha-(1,3)-fucosyltransferase 7-like [Vollenhovia emeryi]	1893	733.791	0	349	1	1239
TR63794c0_g1_i2len=1261	gi|795031394|ref|XP_011863594.1| PREDICTED: alpha-(1,3)-fucosyltransferase 7-like [Vollenhovia emeryi]	1591	617.461	0	290	1	978
TR63794c0_g1_i3len=793	gi|795031394|ref|XP_011863594.1| PREDICTED: alpha-(1,3)-fucosyltransferase 7-like [Vollenhovia emeryi]	303	121.324	2.93444e-29	61	14	280
TR63796c0_g1_i1len=378	gi|826411810|ref|XP_012542951.1| PREDICTED: elongation factor Tu, cyanelle-like [Monomorium pharaonis]	459	181.415	1.32025e-53	85	3	272
TR63796c0_g2_i1len=596	gi|826411810|ref|XP_012542951.1| PREDICTED: elongation factor Tu, cyanelle-like [Monomorium pharaonis]	845	330.102	3.78662e-110	183	2	595
TR63796c0_g2_i2len=783	gi|826411810|ref|XP_012542951.1| PREDICTED: elongation factor Tu, cyanelle-like [Monomorium pharaonis]	1079	420.239	1.44935e-144	229	2	736
TR63797c0_g1_i1len=915	gi|751209801|ref|XP_011157565.1| PREDICTED: transient receptor potential-gamma protein-like, partial [Solenopsis invicta]	151	62.7734	5.64516e-13	32	788	913
TR63799c0_g1_i1len=1489	gi|795012508|ref|XP_011878479.1| PREDICTED: uncharacterized protein LOC105567860 [Vollenhovia emeryi]	1445	561.222	0	282	1	1491
TR63801c0_g1_i1len=888	gi|20129151|ref|NP_608598.1| CG5565 [Drosophila melanogaster]	162	67.0106	8.28135e-11	60	30	722
TR63805c1_g1_i1len=803	gi|1069670949|ref|XP_018317334.1| PREDICTED: guanine nucleotide exchange factor subunit Rich [Trachymyrmex zeteki]	130	54.6842	2.75362e-06	24	712	801
TR63805c1_g1_i2len=790	gi|1069670949|ref|XP_018317334.1| PREDICTED: guanine nucleotide exchange factor subunit Rich [Trachymyrmex zeteki]	130	54.6842	2.56351e-06	24	699	788
TR63806c0_g1_i1len=1515	gi|1069678065|ref|XP_018301055.1| PREDICTED: LOW QUALITY PROTEIN: uncharacterized protein LOC108721158 [Trachymyrmex zeteki]	844	329.717	2.08368e-176	163	883	1455
TR63806c0_g1_i2len=1181	gi|1070131624|ref|XP_018337596.1| PREDICTED: putative methyltransferase NSUN7 [Trachymyrmex septentrionalis]	817	319.316	1.10208e-108	170	144	773
TR63806c0_g1_i3len=1108	gi|1069678065|ref|XP_018301055.1| PREDICTED: LOW QUALITY PROTEIN: uncharacterized protein LOC108721158 [Trachymyrmex zeteki]	591	232.261	3.70297e-66	112	736	1107
TR63806c0_g1_i4len=426	gi|1069678065|ref|XP_018301055.1| PREDICTED: LOW QUALITY PROTEIN: uncharacterized protein LOC108721158 [Trachymyrmex zeteki]	257	103.605	1.36424e-23	51	128	319
TR63806c0_g1_i5len=436	gi|1069678065|ref|XP_018301055.1| PREDICTED: LOW QUALITY PROTEIN: uncharacterized protein LOC108721158 [Trachymyrmex zeteki]	255	102.834	2.72626e-23	51	138	329
TR63806c0_g1_i6len=1421	gi|1069678065|ref|XP_018301055.1| PREDICTED: LOW QUALITY PROTEIN: uncharacterized protein LOC108721158 [Trachymyrmex zeteki]	645	253.062	2.58208e-72	135	736	1314
TR63806c0_g1_i7len=1183	gi|1070131624|ref|XP_018337596.1| PREDICTED: putative methyltransferase NSUN7 [Trachymyrmex septentrionalis]	1011	394.045	1.85112e-127	219	144	1076
TR63806c0_g1_i8len=515	gi|780708290|ref|XP_011703778.1| PREDICTED: uncharacterized protein LOC105459446 [Wasmannia auropunctata]	385	152.91	1.63845e-40	74	290	514
TR63806c0_g1_i9len=1755	gi|1069678065|ref|XP_018301055.1| PREDICTED: LOW QUALITY PROTEIN: uncharacterized protein LOC108721158 [Trachymyrmex zeteki]	1238	481.485	2.64218e-157	247	736	1695
TR63806c0_g1_i10len=760	gi|1069678065|ref|XP_018301055.1| PREDICTED: LOW QUALITY PROTEIN: uncharacterized protein LOC108721158 [Trachymyrmex zeteki]	845	330.102	3.09219e-104	163	128	700
TR63806c0_g1_i11len=870	gi|1070131624|ref|XP_018337596.1| PREDICTED: putative methyltransferase NSUN7 [Trachymyrmex septentrionalis]	962	375.17	7.79789e-122	196	144	869
TR63806c0_g1_i12len=1517	gi|795061676|ref|XP_011873580.1| PREDICTED: uncharacterized protein LOC105565196 isoform X1 [Vollenhovia emeryi]	1611	625.165	0	331	147	1457
TR63806c0_g1_i13len=1749	gi|1069678065|ref|XP_018301055.1| PREDICTED: LOW QUALITY PROTEIN: uncharacterized protein LOC108721158 [Trachymyrmex zeteki]	1239	481.871	1.5091e-157	247	736	1689
TR63806c0_g1_i14len=1415	gi|1069678065|ref|XP_018301055.1| PREDICTED: LOW QUALITY PROTEIN: uncharacterized protein LOC108721158 [Trachymyrmex zeteki]	647	253.832	1.28448e-72	135	736	1308
TR63806c0_g1_i15len=1177	gi|1070131624|ref|XP_018337596.1| PREDICTED: putative methyltransferase NSUN7 [Trachymyrmex septentrionalis]	1013	394.815	8.69202e-128	219	144	1070
TR63806c0_g1_i16len=1753	gi|1069678065|ref|XP_018301055.1| PREDICTED: LOW QUALITY PROTEIN: uncharacterized protein LOC108721158 [Trachymyrmex zeteki]	844	329.717	1.57008e-133	163	1121	1693
TR63806c0_g1_i17len=770	gi|1069678065|ref|XP_018301055.1| PREDICTED: LOW QUALITY PROTEIN: uncharacterized protein LOC108721158 [Trachymyrmex zeteki]	843	329.331	7.16985e-104	163	138	710
TR63806c0_g1_i18len=1511	gi|795061676|ref|XP_011873580.1| PREDICTED: uncharacterized protein LOC105565196 isoform X1 [Vollenhovia emeryi]	1613	625.935	0	331	147	1451
TR63806c0_g1_i19len=1419	gi|1069678065|ref|XP_018301055.1| PREDICTED: LOW QUALITY PROTEIN: uncharacterized protein LOC108721158 [Trachymyrmex zeteki]	439	173.711	1.23308e-65	84	736	1011
TR63807c0_g1_i1len=3628	gi|746858385|ref|XP_011059955.1| PREDICTED: visual system homeobox 2-like isoform X2 [Acromyrmex echinatior]	1578	612.453	0	439	1839	3167
TR63807c0_g1_i2len=3553	gi|746858389|ref|XP_011059957.1| PREDICTED: visual system homeobox 2-like isoform X4 [Acromyrmex echinatior]	1434	556.984	0	414	1839	3092
TR63808c0_g1_i1len=346	gi|769845145|ref|XP_011633833.1| PREDICTED: LOW QUALITY PROTEIN: uncharacterized protein LOC105425008 [Pogonomyrmex barbatus]	164	67.781	3.71651e-12	31	10	159
TR63808c0_g2_i1len=999	gi|746851668|ref|XP_011056366.1| PREDICTED: uncharacterized protein LOC105147205 [Acromyrmex echinatior]	743	290.812	8.5389e-94	174	3	899
TR63808c0_g3_i1len=423	gi|769845145|ref|XP_011633833.1| PREDICTED: LOW QUALITY PROTEIN: uncharacterized protein LOC105425008 [Pogonomyrmex barbatus]	164	67.781	7.12274e-12	31	10	159
TR63810c0_g1_i1len=3396	gi|769843967|ref|XP_011633216.1| PREDICTED: post-GPI attachment to proteins factor 2-like [Pogonomyrmex barbatus]	1328	516.153	4.56136e-172	252	1295	2077
TR63810c0_g1_i2len=3408	gi|769843967|ref|XP_011633216.1| PREDICTED: post-GPI attachment to proteins factor 2-like [Pogonomyrmex barbatus]	1328	516.153	5.03077e-172	252	1307	2089
TR63810c0_g1_i3len=2829	gi|769843967|ref|XP_011633216.1| PREDICTED: post-GPI attachment to proteins factor 2-like [Pogonomyrmex barbatus]	1328	516.153	3.2119e-174	252	728	1510
TR63810c0_g1_i4len=2804	gi|769843967|ref|XP_011633216.1| PREDICTED: post-GPI attachment to proteins factor 2-like [Pogonomyrmex barbatus]	1328	516.153	2.5675e-174	252	703	1485
TR63810c0_g1_i5len=3137	gi|769843967|ref|XP_011633216.1| PREDICTED: post-GPI attachment to proteins factor 2-like [Pogonomyrmex barbatus]	1328	516.153	5.17946e-173	252	1036	1818
TR63812c0_g1_i1len=2449	gi|1070198692|ref|XP_018369154.1| PREDICTED: mitochondrial pyruvate carrier 3-like [Trachymyrmex cornetzi]	634	248.825	3.51849e-75	117	1381	1764
TR63814c1_g1_i1len=2580	gi|751226037|ref|XP_011166428.1| PREDICTED: fasciclin-1 isoform X1 [Solenopsis invicta]	3236	1251.11	0	603	275	2182
TR63814c1_g1_i2len=2655	gi|769859307|ref|XP_011641356.1| PREDICTED: fasciclin-1 isoform X1 [Pogonomyrmex barbatus]	3223	1246.11	0	604	275	2260
TR63814c1_g1_i3len=2613	gi|751226037|ref|XP_011166428.1| PREDICTED: fasciclin-1 isoform X1 [Solenopsis invicta]	3213	1242.25	0	603	275	2215
TR63814c1_g1_i4len=2622	gi|751226037|ref|XP_011166428.1| PREDICTED: fasciclin-1 isoform X1 [Solenopsis invicta]	3210	1241.1	0	602	275	2224
TR63815c0_g1_i1len=2139	gi|795037557|ref|XP_011865649.1| PREDICTED: NADH-ubiquinone oxidoreductase 49 kDa subunit [Vollenhovia emeryi]	2412	933.71	0	440	147	1556
TR63817c0_g1_i1len=4382	gi|1070141778|ref|XP_018357322.1| PREDICTED: potassium voltage-gated channel subfamily KQT member 1 [Trachymyrmex septentrionalis]	3447	1332.39	0	706	2105	4306
TR63817c0_g1_i2len=4367	gi|1070141778|ref|XP_018357322.1| PREDICTED: potassium voltage-gated channel subfamily KQT member 1 [Trachymyrmex septentrionalis]	3409	1317.75	0	701	2105	4306
TR63817c0_g1_i3len=4816	gi|815809780|ref|XP_012225771.1| PREDICTED: potassium voltage-gated channel subfamily KQT member 1 isoform X8 [Linepithema humile]	3194	1234.94	0	640	2105	4114
TR63817c0_g1_i4len=4801	gi|815809780|ref|XP_012225771.1| PREDICTED: potassium voltage-gated channel subfamily KQT member 1 isoform X8 [Linepithema humile]	3152	1218.76	0	635	2105	4114
TR63818c0_g1_i1len=3951	gi|751212302|ref|XP_011158919.1| PREDICTED: paramyosin-like [Solenopsis invicta]	2549	986.482	0	508	283	2034
TR63818c0_g1_i2len=3860	gi|751212302|ref|XP_011158919.1| PREDICTED: paramyosin-like [Solenopsis invicta]	2549	986.482	0	508	283	2034
TR63818c0_g1_i3len=2086	gi|815793384|ref|XP_012217308.1| PREDICTED: vacuolar-sorting protein SNF8 [Linepithema humile]	1317	511.916	5.29253e-176	245	687	1439
TR63818c0_g1_i4len=3791	gi|751212302|ref|XP_011158919.1| PREDICTED: paramyosin-like [Solenopsis invicta]	2815	1088.95	0	559	283	2223
TR63818c0_g1_i5len=2177	gi|815793384|ref|XP_012217308.1| PREDICTED: vacuolar-sorting protein SNF8 [Linepithema humile]	1317	511.916	1.42689e-175	245	778	1530
TR63819c0_g1_i1len=1950	gi|780637703|ref|XP_011687188.1| PREDICTED: RNA polymerase II-associated protein 3 isoform X1 [Wasmannia auropunctata]	2021	783.097	0	404	291	1844
TR63826c0_g1_i2len=497	gi|1069689832|ref|XP_018305125.1| PREDICTED: cytochrome c1, heme protein, mitochondrial isoform X2 [Trachymyrmex zeteki]	150	62.3882	9.75171e-10	34	2	190
TR63829c0_g1_i1len=913	gi|675864778|ref|XP_009017949.1| hypothetical protein HELRODRAFT_99817 [Helobdella robusta]	300	120.168	2.75841e-29	93	40	885
TR63830c0_g1_i1len=3195	gi|769842916|ref|XP_011632666.1| PREDICTED: uncharacterized protein LOC105424236 [Pogonomyrmex barbatus]	594	233.417	6.81861e-66	173	1921	3063
TR63698c0_g1_i1len=3027	gi|795061609|ref|XP_011873558.1| PREDICTED: mRNA-decapping enzyme 1B [Vollenhovia emeryi]	1645	638.262	0	333	885	2039
TR63830c0_g1_i2len=3597	gi|769842916|ref|XP_011632666.1| PREDICTED: uncharacterized protein LOC105424236 [Pogonomyrmex barbatus]	594	233.417	1.8873e-65	173	2323	3465
TR63830c0_g1_i3len=3461	gi|826417037|ref|XP_012523301.1| PREDICTED: uncharacterized protein LOC105829175 [Monomorium pharaonis]	408	161.77	5.34903e-50	110	2616	3296
TR63830c0_g1_i4len=3064	gi|826417037|ref|XP_012523301.1| PREDICTED: uncharacterized protein LOC105829175 [Monomorium pharaonis]	408	161.77	4.66979e-50	110	2219	2899
TR63830c0_g1_i5len=3207	gi|780616346|ref|XP_011697229.1| PREDICTED: uncharacterized protein LOC105455534 [Wasmannia auropunctata]	625	245.358	5.01724e-70	188	1921	3072
TR63830c0_g1_i6len=3609	gi|780616346|ref|XP_011697229.1| PREDICTED: uncharacterized protein LOC105455534 [Wasmannia auropunctata]	625	245.358	1.26894e-69	188	2323	3474
TR63831c0_g1_i1len=1531	gi|795113826|ref|XP_011882826.1| PREDICTED: odorant receptor Or1-like [Vollenhovia emeryi]	584	229.565	4.37757e-67	108	74	457
TR63831c0_g1_i2len=2548	gi|795113826|ref|XP_011882826.1| PREDICTED: odorant receptor Or1-like [Vollenhovia emeryi]	584	229.565	1.05067e-64	108	74	457
TR63698c0_g1_i2len=2505	gi|746838294|ref|XP_011049665.1| PREDICTED: mRNA-decapping enzyme 1B isoform X2 [Acromyrmex echinatior]	1685	653.67	0	350	898	2154
TR63833c1_g2_i1len=418	gi|746861521|ref|XP_011061645.1| PREDICTED: leukotriene A-4 hydrolase-like [Acromyrmex echinatior]	171	70.4774	1.8603e-12	27	7	138
TR63833c1_g2_i2len=1552	gi|780675005|ref|XP_011696169.1| PREDICTED: leukotriene A-4 hydrolase [Wasmannia auropunctata]	272	109.383	1.26236e-35	68	361	918
TR63833c1_g2_i3len=1449	gi|780675005|ref|XP_011696169.1| PREDICTED: leukotriene A-4 hydrolase [Wasmannia auropunctata]	569	223.787	6.54626e-63	135	31	987
TR63833c1_g2_i4len=1482	gi|780675005|ref|XP_011696169.1| PREDICTED: leukotriene A-4 hydrolase [Wasmannia auropunctata]	430	170.244	9.64038e-44	107	361	1152
TR63833c1_g2_i5len=1387	gi|780675005|ref|XP_011696169.1| PREDICTED: leukotriene A-4 hydrolase [Wasmannia auropunctata]	412	163.31	7.63825e-52	98	31	780
TR63833c1_g2_i6len=1317	gi|780675005|ref|XP_011696169.1| PREDICTED: leukotriene A-4 hydrolase [Wasmannia auropunctata]	569	223.787	2.1382e-63	135	31	987
TR63833c1_g2_i7len=1684	gi|780675005|ref|XP_011696169.1| PREDICTED: leukotriene A-4 hydrolase [Wasmannia auropunctata]	272	109.383	1.40739e-35	68	361	918
TR63833c1_g2_i8len=1519	gi|780675005|ref|XP_011696169.1| PREDICTED: leukotriene A-4 hydrolase [Wasmannia auropunctata]	412	163.31	8.61884e-52	98	31	780
TR63833c1_g2_i9len=1614	gi|780675005|ref|XP_011696169.1| PREDICTED: leukotriene A-4 hydrolase [Wasmannia auropunctata]	430	170.244	1.84694e-43	107	361	1152
TR63698c0_g1_i3len=2491	gi|746838294|ref|XP_011049665.1| PREDICTED: mRNA-decapping enzyme 1B isoform X2 [Acromyrmex echinatior]	1685	653.67	0	350	884	2140
TR63833c1_g4_i1len=591	gi|780675005|ref|XP_011696169.1| PREDICTED: leukotriene A-4 hydrolase [Wasmannia auropunctata]	227	92.0485	3.54581e-19	42	4	243
TR63835c0_g1_i1len=1021	gi|795027389|ref|XP_011862265.1| PREDICTED: A-kinase anchor protein 9-like isoform X1 [Vollenhovia emeryi]	218	88.5817	6.74847e-17	39	894	1019
TR63835c0_g1_i3len=364	gi|746857943|ref|XP_011059724.1| PREDICTED: A-kinase anchor protein 9-like isoform X3 [Acromyrmex echinatior]	222	90.1225	4.55347e-19	42	4	180
TR63698c0_g1_i4len=2814	gi|1068412911|ref|XP_018052519.1| PREDICTED: mRNA-decapping enzyme 1B isoform X1 [Atta colombica]	2018	781.941	0	407	899	2251
TR63698c0_g1_i5len=2800	gi|1068412911|ref|XP_018052519.1| PREDICTED: mRNA-decapping enzyme 1B isoform X1 [Atta colombica]	2018	781.941	0	407	885	2237
TR63841c0_g1_i1len=3174	gi|1070180377|ref|XP_018364781.1| PREDICTED: transportin-1 isoform X2 [Trachymyrmex cornetzi]	4698	1814.28	0	926	126	3140
TR63841c0_g1_i2len=3098	gi|780620567|ref|XP_011707218.1| PREDICTED: transportin-1 isoform X2 [Wasmannia auropunctata]	4017	1551.95	0	784	126	2501
TR63842c0_g1_i1len=557	gi|751222645|ref|XP_011164568.1| PREDICTED: cullin-3 [Solenopsis invicta]	134	56.225	2.04977e-07	24	1	78
TR63843c0_g1_i1len=941	gi|219524231|ref|YP_002456373.1| cytochrome c oxidase subunit I, partial (mitochondrion) [Teleogryllus emma]	1043	406.371	1.6677e-136	229	23	877
TR63698c0_g1_i6len=3041	gi|795061609|ref|XP_011873558.1| PREDICTED: mRNA-decapping enzyme 1B [Vollenhovia emeryi]	1645	638.262	0	333	899	2053
TR63850c1_g1_i1len=2053	gi|795064012|ref|XP_011873818.1| PREDICTED: uncharacterized protein LOC105565332 [Vollenhovia emeryi]	1426	553.903	0	320	901	1959
TR63850c1_g2_i1len=341	gi|752880651|ref|XP_011257902.1| PREDICTED: uncharacterized protein LOC105252294 isoform X2 [Camponotus floridanus]	256	103.219	1.10319e-23	45	107	247
TR63699c0_g1_i1len=2930	gi|769837394|ref|XP_011629878.1| PREDICTED: dehydrogenase/reductase SDR family member 11-like [Pogonomyrmex barbatus]	643	252.292	6.46658e-74	121	1142	1603
TR63853c0_g1_i1len=2264	gi|1070618696|ref|XP_018405198.1| PREDICTED: proton-coupled amino acid transporter-like protein CG1139 [Cyphomyrmex costatus]	2043	791.571	0	395	463	1911
TR63855c0_g1_i1len=3907	gi|780673191|ref|XP_011695759.1| PREDICTED: E3 ubiquitin-protein ligase AMFR-like isoform X1 [Wasmannia auropunctata]	2792	1080.09	0	572	997	2817
TR63699c0_g1_i2len=2285	gi|769837394|ref|XP_011629878.1| PREDICTED: dehydrogenase/reductase SDR family member 11-like [Pogonomyrmex barbatus]	1140	443.736	2.23917e-148	212	1142	1906
TR63861c0_g1_i1len=2182	gi|913312756|ref|XP_013187121.1| PREDICTED: J domain-containing protein [Amyelois transitella]	127	53.5286	5.56181e-06	24	2104	2181
TR63861c0_g2_i1len=1536	gi|913312756|ref|XP_013187121.1| PREDICTED: J domain-containing protein [Amyelois transitella]	127	53.5286	3.45288e-06	24	1458	1535
TR63863c0_g1_i1len=1182	gi|780675696|ref|XP_011696353.1| PREDICTED: kynurenine 3-monooxygenase [Wasmannia auropunctata]	1588	616.305	0	293	77	1078
TR63699c0_g1_i3len=2441	gi|769837394|ref|XP_011629878.1| PREDICTED: dehydrogenase/reductase SDR family member 11-like [Pogonomyrmex barbatus]	583	229.18	2.87751e-66	111	1251	1691
TR63863c0_g1_i2len=1066	gi|780675696|ref|XP_011696353.1| PREDICTED: kynurenine 3-monooxygenase [Wasmannia auropunctata]	1106	430.639	2.97329e-146	214	78	962
TR63863c0_g1_i3len=1345	gi|780675696|ref|XP_011696353.1| PREDICTED: kynurenine 3-monooxygenase [Wasmannia auropunctata]	1409	547.354	0	265	249	1241
TR63863c0_g1_i4len=1338	gi|780675696|ref|XP_011696353.1| PREDICTED: kynurenine 3-monooxygenase [Wasmannia auropunctata]	1519	589.726	0	293	77	1234
TR63863c0_g1_i5len=1003	gi|780675696|ref|XP_011696353.1| PREDICTED: kynurenine 3-monooxygenase [Wasmannia auropunctata]	1138	442.965	1.97295e-151	214	78	899
TR63863c0_g1_i6len=1252	gi|780675696|ref|XP_011696353.1| PREDICTED: kynurenine 3-monooxygenase [Wasmannia auropunctata]	1446	561.607	0	265	249	1148
TR63863c0_g1_i7len=1245	gi|780675696|ref|XP_011696353.1| PREDICTED: kynurenine 3-monooxygenase [Wasmannia auropunctata]	1559	605.134	0	293	77	1141
TR63863c0_g1_i8len=973	gi|780675696|ref|XP_011696353.1| PREDICTED: kynurenine 3-monooxygenase [Wasmannia auropunctata]	1147	446.432	6.69699e-153	214	78	869
TR63863c0_g1_i9len=1315	gi|780675696|ref|XP_011696353.1| PREDICTED: kynurenine 3-monooxygenase [Wasmannia auropunctata]	1416	550.051	0	265	249	1211
TR63863c0_g1_i10len=910	gi|780675696|ref|XP_011696353.1| PREDICTED: kynurenine 3-monooxygenase [Wasmannia auropunctata]	1177	457.988	8.0085e-158	214	78	806
TR63863c0_g1_i11len=1408	gi|780675696|ref|XP_011696353.1| PREDICTED: kynurenine 3-monooxygenase [Wasmannia auropunctata]	1377	535.028	0	265	249	1304
TR63699c0_g1_i4len=2560	gi|769837394|ref|XP_011629878.1| PREDICTED: dehydrogenase/reductase SDR family member 11-like [Pogonomyrmex barbatus]	1078	419.853	5.14758e-138	200	1251	1979
TR63867c0_g1_i1len=1678	gi|1069718548|ref|XP_018315698.1| PREDICTED: uncharacterized protein LOC108730474 [Trachymyrmex zeteki]	1208	469.929	2.56567e-159	215	489	1481
TR63867c0_g1_i2len=1616	gi|759073870|ref|XP_011346603.1| PREDICTED: LOW QUALITY PROTEIN: uncharacterized protein LOC105284630 [Cerapachys biroi]	1502	583.178	0	270	127	1416
TR63867c0_g1_i3len=1760	gi|759073870|ref|XP_011346603.1| PREDICTED: LOW QUALITY PROTEIN: uncharacterized protein LOC105284630 [Cerapachys biroi]	698	273.478	1.0371e-153	128	919	1560
TR63699c0_g1_i5len=2122	gi|769837394|ref|XP_011629878.1| PREDICTED: dehydrogenase/reductase SDR family member 11-like [Pogonomyrmex barbatus]	643	252.292	2.92258e-117	121	1142	1603
TR63867c0_g1_i4len=1698	gi|759073870|ref|XP_011346603.1| PREDICTED: LOW QUALITY PROTEIN: uncharacterized protein LOC105284630 [Cerapachys biroi]	805	314.694	4.71488e-159	143	127	780
TR63867c0_g2_i1len=842	gi|759073870|ref|XP_011346603.1| PREDICTED: LOW QUALITY PROTEIN: uncharacterized protein LOC105284630 [Cerapachys biroi]	682	267.314	9.08524e-84	126	1	642
TR63871c0_g1_i1len=1370	gi|1078803517|ref|XP_018494458.1| PREDICTED: protein 4.1 homolog [Metaseiulus occidentalis]	496	195.667	1.60923e-51	97	1079	1369
TR63699c0_g1_i6len=2833	gi|769837394|ref|XP_011629878.1| PREDICTED: dehydrogenase/reductase SDR family member 11-like [Pogonomyrmex barbatus]	645	253.062	2.25575e-74	123	1142	1618
TR63699c0_g1_i7len=3035	gi|769837394|ref|XP_011629878.1| PREDICTED: dehydrogenase/reductase SDR family member 11-like [Pogonomyrmex barbatus]	645	253.062	3.41706e-74	123	1142	1618
TR63873c0_g1_i1len=2379	gi|815791455|ref|XP_012216309.1| PREDICTED: putative ATPase N2B [Linepithema humile]	1630	632.484	0	306	666	1655
TR63873c0_g1_i2len=2420	gi|780649529|ref|XP_011690037.1| PREDICTED: putative ATPase N2B [Wasmannia auropunctata]	2306	892.878	0	427	332	1696
TR63873c0_g1_i3len=1574	gi|751231972|ref|XP_011169578.1| PREDICTED: putative ATPase N2B [Solenopsis invicta]	1196	465.307	0	229	769	1572
TR63873c0_g1_i4len=2523	gi|780649529|ref|XP_011690037.1| PREDICTED: putative ATPase N2B [Wasmannia auropunctata]	2301	890.952	0	427	435	1799
TR63699c0_g1_i8len=3018	gi|769837394|ref|XP_011629878.1| PREDICTED: dehydrogenase/reductase SDR family member 11-like [Pogonomyrmex barbatus]	645	253.062	3.31648e-74	123	1142	1618
TR63699c0_g1_i9len=2183	gi|769837394|ref|XP_011629878.1| PREDICTED: dehydrogenase/reductase SDR family member 11-like [Pogonomyrmex barbatus]	645	253.062	1.39795e-75	123	1142	1618
TR63877c0_g1_i1len=463	gi|1009566441|ref|XP_015915654.1| PREDICTED: tigger transposable element-derived protein 2-like [Parasteatoda tepidariorum]	352	140.198	3.56003e-37	77	2	466
TR63883c0_g1_i1len=3565	gi|795074596|ref|XP_011876040.1| PREDICTED: cilia- and flagella-associated protein 45-like [Vollenhovia emeryi]	1650	640.188	0	435	1918	3348
TR63883c0_g1_i2len=409	gi|826409962|ref|XP_012536175.1| PREDICTED: cilia- and flagella-associated protein 45-like isoform X2 [Monomorium pharaonis]	215	87.4261	1.41772e-18	105	67	408
TR63883c0_g1_i3len=556	gi|1070602475|ref|XP_018398692.1| PREDICTED: cilia- and flagella-associated protein 45 [Cyphomyrmex costatus]	569	223.787	1.24927e-67	138	85	555
TR63883c0_g1_i4len=3655	gi|826409962|ref|XP_012536175.1| PREDICTED: cilia- and flagella-associated protein 45-like isoform X2 [Monomorium pharaonis]	1011	394.045	5.28961e-122	288	2639	3592
TR63699c0_g1_i11len=2581	gi|769837394|ref|XP_011629878.1| PREDICTED: dehydrogenase/reductase SDR family member 11-like [Pogonomyrmex barbatus]	643	252.292	3.68143e-117	121	1142	1603
TR63886c0_g1_i2len=659	gi|815808687|ref|XP_012225187.1| PREDICTED: uncharacterized protein LOC105673826 isoform X1 [Linepithema humile]	130	54.6842	1.31692e-06	24	2	73
TR63887c0_g1_i1len=816	gi|795061625|ref|XP_011873563.1| PREDICTED: CTD nuclear envelope phosphatase 1 homolog isoform X4 [Vollenhovia emeryi]	130	54.6842	9.07224e-07	25	740	814
TR63887c0_g1_i2len=802	gi|795061625|ref|XP_011873563.1| PREDICTED: CTD nuclear envelope phosphatase 1 homolog isoform X4 [Vollenhovia emeryi]	130	54.6842	8.64478e-07	25	726	800
TR63888c1_g1_i1len=1298	gi|1070598195|ref|XP_018396367.1| PREDICTED: proteoglycan 4 [Cyphomyrmex costatus]	148	61.6178	3.28136e-11	29	947	1063
TR63891c0_g1_i1len=2044	gi|826458221|ref|XP_012533665.1| PREDICTED: facilitated trehalose transporter Tret1-like [Monomorium pharaonis]	1994	772.696	0	372	389	1786
TR63699c0_g1_i12len=2302	gi|769837394|ref|XP_011629878.1| PREDICTED: dehydrogenase/reductase SDR family member 11-like [Pogonomyrmex barbatus]	1140	443.736	2.66234e-148	212	1142	1906
TR63891c0_g1_i2len=3364	gi|826458221|ref|XP_012533665.1| PREDICTED: facilitated trehalose transporter Tret1-like [Monomorium pharaonis]	1994	772.696	0	372	389	1786
TR63699c0_g1_i13len=2947	gi|769837394|ref|XP_011629878.1| PREDICTED: dehydrogenase/reductase SDR family member 11-like [Pogonomyrmex barbatus]	643	252.292	6.70011e-74	121	1142	1603
TR63900c0_g1_i1len=1026	gi|919091097|ref|XP_013382584.1| PREDICTED: NADH-cytochrome b5 reductase 3-like isoform X1 [Lingula anatina]	469	185.267	5.65099e-53	100	9	824
TR63699c0_g1_i14len=2168	gi|769837394|ref|XP_011629878.1| PREDICTED: dehydrogenase/reductase SDR family member 11-like [Pogonomyrmex barbatus]	580	228.024	8.53626e-113	109	1251	1676
TR63904c0_g1_i1len=1907	gi|751214680|ref|XP_011160208.1| PREDICTED: luciferin 4-monooxygenase-like isoform X1 [Solenopsis invicta]	1107	431.024	7.4421e-141	225	618	1883
TR63904c0_g1_i2len=1229	gi|751214680|ref|XP_011160208.1| PREDICTED: luciferin 4-monooxygenase-like isoform X1 [Solenopsis invicta]	1115	434.106	2.75211e-145	218	61	1191
TR63904c0_g1_i3len=1008	gi|751214680|ref|XP_011160208.1| PREDICTED: luciferin 4-monooxygenase-like isoform X1 [Solenopsis invicta]	840	328.176	3.1201e-105	168	61	966
TR63904c0_g1_i4len=1086	gi|751214680|ref|XP_011160208.1| PREDICTED: luciferin 4-monooxygenase-like isoform X1 [Solenopsis invicta]	973	379.407	1.00117e-124	194	17	1048
TR63904c0_g1_i5len=1244	gi|769842164|ref|XP_011632284.1| PREDICTED: 4-coumarate--CoA ligase-like 7 [Pogonomyrmex barbatus]	550	216.468	2.32981e-61	105	600	1187
TR63904c0_g1_i6len=2128	gi|769842164|ref|XP_011632284.1| PREDICTED: 4-coumarate--CoA ligase-like 7 [Pogonomyrmex barbatus]	1413	548.895	0	270	600	2090
TR63905c0_g1_i3len=2749	gi|780626012|ref|XP_011684336.1| PREDICTED: uncharacterized protein K02A2.6-like [Wasmannia auropunctata]	954	372.089	3.69887e-168	184	3	1103
TR63699c0_g1_i15len=2543	gi|769837394|ref|XP_011629878.1| PREDICTED: dehydrogenase/reductase SDR family member 11-like [Pogonomyrmex barbatus]	1078	419.853	4.51951e-138	200	1251	1979
TR63905c0_g1_i4len=852	gi|987913840|ref|XP_015432785.1| PREDICTED: uncharacterized protein LOC107188904 [Dufourea novaeangliae]	545	214.542	4.43348e-63	96	54	593
TR63908c0_g1_i1len=351	gi|1059881079|ref|XP_017795936.1| PREDICTED: uncharacterized protein LOC108577308 [Habropoda laboriosa]	142	59.3066	8.21349e-09	25	92	196
TR63909c0_g1_i1len=3029	gi|826464328|ref|XP_012534837.1| PREDICTED: uncharacterized protein LOC105835809 isoform X3 [Monomorium pharaonis]	1841	713.761	0	406	1122	2417
TR63909c0_g1_i2len=2838	gi|826464318|ref|XP_012534834.1| PREDICTED: uncharacterized protein LOC105835809 isoform X1 [Monomorium pharaonis]	2108	816.609	0	457	1122	2570
TR63699c0_g1_i16len=2745	gi|769837394|ref|XP_011629878.1| PREDICTED: dehydrogenase/reductase SDR family member 11-like [Pogonomyrmex barbatus]	643	252.292	4.07096e-74	121	1142	1603
TR63911c0_g1_i1len=2483	gi|801369205|ref|XP_012057533.1| PREDICTED: tyrosine-protein phosphatase non-receptor type 1 [Atta cephalotes]	2224	861.292	0	440	886	2334
TR63911c0_g1_i2len=4715	gi|795101589|ref|XP_011881025.1| PREDICTED: tyrosine-protein phosphatase non-receptor type 1 isoform X2 [Vollenhovia emeryi]	2151	833.173	0	438	3148	4569
TR63911c1_g1_i1len=1728	gi|795074728|ref|XP_011876068.1| PREDICTED: protein piccolo-like [Vollenhovia emeryi]	645	253.062	5.48605e-73	128	83	505
TR63912c0_g1_i1len=3249	gi|780673363|ref|XP_011695803.1| PREDICTED: 2-oxoglutarate and iron-dependent oxygenase domain-containing protein 3-like [Wasmannia auropunctata]	1535	595.89	0	298	720	1688
TR63912c0_g1_i2len=609	gi|1070192542|ref|XP_018352658.1| PREDICTED: MIP18 family protein FAM96A isoform X4 [Trachymyrmex septentrionalis]	642	251.906	1.5959e-82	122	150	521
TR63912c0_g1_i3len=3319	gi|780673363|ref|XP_011695803.1| PREDICTED: 2-oxoglutarate and iron-dependent oxygenase domain-containing protein 3-like [Wasmannia auropunctata]	1535	595.89	0	298	720	1688
TR63912c0_g1_i4len=3452	gi|780673363|ref|XP_011695803.1| PREDICTED: 2-oxoglutarate and iron-dependent oxygenase domain-containing protein 3-like [Wasmannia auropunctata]	1535	595.89	0	298	720	1688
TR63912c0_g1_i5len=1121	gi|1070192542|ref|XP_018352658.1| PREDICTED: MIP18 family protein FAM96A isoform X4 [Trachymyrmex septentrionalis]	642	251.906	5.57668e-80	122	150	521
TR63699c0_g1_i17len=2564	gi|769837394|ref|XP_011629878.1| PREDICTED: dehydrogenase/reductase SDR family member 11-like [Pogonomyrmex barbatus]	643	252.292	3.65077e-117	121	1142	1603
TR63914c0_g1_i1len=2536	gi|755989336|ref|XP_011312153.1| PREDICTED: uncharacterized protein LOC105271997 [Fopius arisanus]	862	336.65	9.68344e-104	203	350	1657
TR63914c0_g1_i2len=3104	gi|755989336|ref|XP_011312153.1| PREDICTED: uncharacterized protein LOC105271997 [Fopius arisanus]	865	337.806	1.3853e-102	204	350	1657
TR63914c0_g1_i3len=1662	gi|817059109|ref|XP_012251050.1| PREDICTED: uncharacterized protein LOC105683193 [Athalia rosae]	813	317.775	7.39813e-112	169	347	1363
TR63914c0_g1_i4len=3011	gi|755989336|ref|XP_011312153.1| PREDICTED: uncharacterized protein LOC105271997 [Fopius arisanus]	862	336.65	1.99946e-102	203	350	1657
TR63915c0_g1_i1len=938	gi|769862595|ref|XP_011643113.1| PREDICTED: serine protease inhibitor 3/4-like isoform X7 [Pogonomyrmex barbatus]	146	60.8474	3.25868e-08	31	45	167
TR63915c0_g2_i1len=939	gi|769862595|ref|XP_011643113.1| PREDICTED: serine protease inhibitor 3/4-like isoform X7 [Pogonomyrmex barbatus]	147	61.2326	2.14787e-08	31	46	168
TR63915c0_g3_i1len=1026	gi|769862595|ref|XP_011643113.1| PREDICTED: serine protease inhibitor 3/4-like isoform X7 [Pogonomyrmex barbatus]	147	61.2326	1.0441e-17	31	133	255
TR63700c0_g1_i1len=411	gi|196012373|ref|XP_002116049.1| expressed hypothetical protein [Trichoplax adhaerens]	160	66.2402	4.29072e-11	37	54	413
TR63915c0_g4_i1len=938	gi|769862595|ref|XP_011643113.1| PREDICTED: serine protease inhibitor 3/4-like isoform X7 [Pogonomyrmex barbatus]	151	62.7734	7.67619e-09	34	3	167
TR63915c0_g5_i1len=1025	gi|769862595|ref|XP_011643113.1| PREDICTED: serine protease inhibitor 3/4-like isoform X7 [Pogonomyrmex barbatus]	259	104.375	4.86414e-23	55	21	254
TR63915c0_g6_i1len=1682	gi|826485817|ref|XP_012539062.1| PREDICTED: serine protease inhibitor 3/4-like isoform X3 [Monomorium pharaonis]	329	131.339	5.293e-31	63	21	257
TR63915c0_g6_i2len=3315	gi|1070176135|ref|XP_018347608.1| PREDICTED: serine protease inhibitor 3/4-like isoform X8 [Trachymyrmex septentrionalis]	223	90.5077	8.57164e-17	42	1041	1193
TR63915c0_g6_i3len=347	gi|826485817|ref|XP_012539062.1| PREDICTED: serine protease inhibitor 3/4-like isoform X3 [Monomorium pharaonis]	329	131.339	8.51046e-35	63	21	257
TR63915c0_g6_i4len=3373	gi|1070590678|ref|XP_018392243.1| PREDICTED: serpin B6-like isoform X13 [Cyphomyrmex costatus]	312	124.79	7.77876e-28	67	21	263
TR63915c0_g7_i1len=939	gi|769862595|ref|XP_011643113.1| PREDICTED: serine protease inhibitor 3/4-like isoform X7 [Pogonomyrmex barbatus]	147	61.2326	2.14787e-08	31	46	168
TR63700c0_g1_i2len=1163	gi|196012373|ref|XP_002116049.1| expressed hypothetical protein [Trichoplax adhaerens]	373	148.288	2.74693e-37	109	54	1142
TR63919c0_g1_i1len=1761	gi|1069685823|ref|XP_018303693.1| PREDICTED: pancreatic lipase-related protein 2-like [Trachymyrmex zeteki]	1798	697.197	0	325	155	1282
TR63919c0_g1_i2len=602	gi|1069685823|ref|XP_018303693.1| PREDICTED: pancreatic lipase-related protein 2-like [Trachymyrmex zeteki]	539	212.231	4.12531e-63	100	155	544
TR63919c0_g1_i3len=346	gi|951570161|ref|XP_014483418.1| PREDICTED: neurobeachin-like [Dinoponera quadriceps]	161	66.6254	1.66833e-11	35	196	339
TR63919c0_g1_i4len=1687	gi|1070609319|ref|XP_018402435.1| PREDICTED: pancreatic lipase-related protein 2-like [Cyphomyrmex costatus]	2350	909.827	0	431	152	1624
TR63919c0_g1_i5len=2108	gi|1070609319|ref|XP_018402435.1| PREDICTED: pancreatic lipase-related protein 2-like [Cyphomyrmex costatus]	2460	952.199	0	453	152	1714
TR63919c0_g1_i6len=1208	gi|1070136824|ref|XP_018355757.1| PREDICTED: pancreatic lipase-related protein 2-like [Trachymyrmex septentrionalis]	1806	700.279	0	330	66	1139
TR63919c0_g1_i7len=1282	gi|1070136824|ref|XP_018355757.1| PREDICTED: pancreatic lipase-related protein 2-like [Trachymyrmex septentrionalis]	1250	486.108	9.82411e-166	226	66	797
TR63919c0_g1_i8len=1629	gi|780628832|ref|XP_011684982.1| PREDICTED: pancreatic lipase-related protein 2-like [Wasmannia auropunctata]	1915	742.265	0	349	66	1229
TR63920c0_g1_i1len=326	gi|1061100738|ref|XP_017877160.1| PREDICTED: 60S ribosomal protein L17-like [Ceratina calcarata]	289	115.931	6.46237e-31	54	5	280
TR63920c0_g2_i1len=369	gi|919089427|ref|XP_013381730.1| PREDICTED: 60S ribosomal protein L17-like [Lingula anatina]	343	136.732	1.08511e-38	67	3	323
TR63920c0_g2_i2len=348	gi|524894931|ref|XP_005103955.1| PREDICTED: 60S ribosomal protein L17 [Aplysia californica]	352	140.198	3.77914e-40	70	3	323
TR63920c0_g2_i3len=348	gi|524894931|ref|XP_005103955.1| PREDICTED: 60S ribosomal protein L17 [Aplysia californica]	351	139.813	5.87528e-40	70	3	323
TR63920c0_g2_i4len=369	gi|919089427|ref|XP_013381730.1| PREDICTED: 60S ribosomal protein L17-like [Lingula anatina]	346	137.887	3.90739e-39	68	3	323
TR63932c0_g1_i1len=803	gi|1070148038|ref|XP_018357337.1| PREDICTED: uncharacterized protein LOC108757424 [Trachymyrmex cornetzi]	165	68.1662	3.5296e-12	32	61	243
TR63932c0_g1_i2len=856	gi|1070148038|ref|XP_018357337.1| PREDICTED: uncharacterized protein LOC108757424 [Trachymyrmex cornetzi]	165	68.1662	4.63466e-12	32	61	243
TR63933c0_g1_i1len=684	gi|675880904|ref|XP_009025954.1| hypothetical protein HELRODRAFT_178828 [Helobdella robusta]	175	72.0182	7.70494e-13	44	150	638
TR63933c0_g1_i2len=684	gi|675880904|ref|XP_009025954.1| hypothetical protein HELRODRAFT_178828 [Helobdella robusta]	181	74.3294	1.13625e-13	51	120	641
TR63934c0_g1_i1len=3515	gi|795019904|ref|XP_011859742.1| PREDICTED: protein HIRA homolog isoform X1 [Vollenhovia emeryi]	3949	1525.76	0	842	503	3100
TR63934c0_g1_i2len=3615	gi|795019904|ref|XP_011859742.1| PREDICTED: protein HIRA homolog isoform X1 [Vollenhovia emeryi]	3740	1445.25	0	806	503	2986
TR63945c0_g1_i1len=3199	gi|826418198|ref|XP_012523920.1| PREDICTED: synaptic vesicular amine transporter [Monomorium pharaonis]	1872	725.702	0	409	1476	2771
TR63945c0_g1_i2len=2917	gi|826418198|ref|XP_012523920.1| PREDICTED: synaptic vesicular amine transporter [Monomorium pharaonis]	1872	725.702	0	409	1206	2501
TR63954c0_g1_i1len=1109	gi|780629327|ref|XP_011685091.1| PREDICTED: scavenger receptor class B member 1-like [Wasmannia auropunctata]	135	56.6102	1.38801e-06	29	1	168
TR63954c0_g1_i2len=605	gi|780629327|ref|XP_011685091.1| PREDICTED: scavenger receptor class B member 1-like [Wasmannia auropunctata]	135	56.6102	1.90817e-07	29	1	168
TR63957c1_g1_i1len=1034	gi|780680038|ref|XP_011697328.1| PREDICTED: uncharacterized protein LOC105455593 [Wasmannia auropunctata]	297	119.013	8.10808e-30	65	347	640
TR63957c1_g1_i2len=989	gi|780680038|ref|XP_011697328.1| PREDICTED: uncharacterized protein LOC105455593 [Wasmannia auropunctata]	319	127.487	3.90605e-33	88	200	595
TR63957c1_g1_i3len=1858	gi|801392431|ref|XP_012057897.1| PREDICTED: LOW QUALITY PROTEIN: uncharacterized protein LOC105621031 [Atta cephalotes]	388	154.066	1.18092e-39	97	709	1284
TR63960c0_g1_i1len=1709	gi|1070177183|ref|XP_018364024.1| PREDICTED: major royal jelly protein 3-like [Trachymyrmex cornetzi]	1181	459.529	1.04937e-154	236	106	1293
TR63960c0_g1_i2len=951	gi|1070162376|ref|XP_018343237.1| PREDICTED: major royal jelly protein 1-like isoform X2 [Trachymyrmex septentrionalis]	393	155.992	3.13622e-41	85	98	529
TR63960c0_g1_i3len=459	gi|1069713084|ref|XP_018313752.1| PREDICTED: LOW QUALITY PROTEIN: major royal jelly protein 1-like [Trachymyrmex zeteki]	336	134.035	1.49323e-35	67	95	433
TR63960c0_g1_i4len=1736	gi|1070177183|ref|XP_018364024.1| PREDICTED: major royal jelly protein 3-like [Trachymyrmex cornetzi]	1181	459.529	1.41566e-154	236	133	1320
TR63960c0_g1_i5len=630	gi|1070177183|ref|XP_018364024.1| PREDICTED: major royal jelly protein 3-like [Trachymyrmex cornetzi]	634	248.825	5.94328e-78	128	8	616
TR63961c1_g1_i1len=955	gi|795105118|ref|XP_011881531.1| PREDICTED: uncharacterized protein LOC105569569 [Vollenhovia emeryi]	464	183.341	5.45236e-55	97	405	722
TR63961c1_g2_i1len=2510	gi|795105118|ref|XP_011881531.1| PREDICTED: uncharacterized protein LOC105569569 [Vollenhovia emeryi]	364	144.821	7.01336e-38	78	405	665
TR63962c0_g1_i1len=1297	gi|970917419|ref|XP_015125195.1| PREDICTED: probable aldo-keto reductase 2 [Diachasma alloeum]	618	242.662	1.65565e-73	142	100	1071
TR63962c0_g1_i2len=820	gi|970917419|ref|XP_015125195.1| PREDICTED: probable aldo-keto reductase 2 [Diachasma alloeum]	397	157.532	5.12182e-43	86	10	585
TR63706c0_g2_i1len=5698	gi|826419242|ref|XP_012524501.1| PREDICTED: mucin-22-like [Monomorium pharaonis]	4661	1800.02	0	1086	669	4250
TR63706c0_g2_i2len=4179	gi|795090901|ref|XP_011879433.1| PREDICTED: uncharacterized protein LOC105568395 isoform X2 [Vollenhovia emeryi]	4386	1694.09	0	1013	17	3190
TR63966c0_g1_i1len=1212	gi|795074159|ref|XP_011875952.1| PREDICTED: dnaJ-like protein 60 [Vollenhovia emeryi]	772	301.982	1.27309e-98	144	260	847
TR63966c0_g1_i2len=1289	gi|795074159|ref|XP_011875952.1| PREDICTED: dnaJ-like protein 60 [Vollenhovia emeryi]	772	301.982	2.92717e-98	144	337	924
TR63966c0_g1_i3len=3795	gi|795074150|ref|XP_011875950.1| PREDICTED: maternal embryonic leucine zipper kinase-like isoform X1 [Vollenhovia emeryi]	2868	1109.36	0	549	420	2261
TR63966c0_g1_i4len=1023	gi|795074159|ref|XP_011875952.1| PREDICTED: dnaJ-like protein 60 [Vollenhovia emeryi]	773	302.368	1.0157e-99	144	71	658
TR63967c0_g1_i1len=367	gi|241999440|ref|XP_002434363.1| glutamyl-tRNA synthetase, cytoplasmic, putative [Ixodes scapularis]	190	77.7962	7.20234e-15	32	5	118
TR63967c0_g1_i2len=366	gi|871209934|ref|XP_012942923.1| PREDICTED: bifunctional glutamate/proline--tRNA ligase-like [Aplysia californica]	184	75.485	5.04793e-14	30	5	118
TR63969c0_g1_i1len=3198	gi|780676612|ref|XP_011696578.1| PREDICTED: dolichol kinase [Wasmannia auropunctata]	1307	508.064	0	279	224	1183
TR63969c0_g1_i2len=3088	gi|780676612|ref|XP_011696578.1| PREDICTED: dolichol kinase [Wasmannia auropunctata]	1914	741.88	0	416	224	1636
TR63969c0_g1_i3len=3175	gi|780676612|ref|XP_011696578.1| PREDICTED: dolichol kinase [Wasmannia auropunctata]	1869	724.546	0	416	224	1723
TR63971c0_g1_i1len=2095	gi|795046649|ref|XP_011868637.1| PREDICTED: protein msta, isoform A-like [Vollenhovia emeryi]	2452	949.118	0	478	249	1799
TR63975c0_g1_i1len=614	gi|334701689|ref|YP_004564073.1| ATP synthase F0 subunit 6 (mitochondrion) [Libelloides macaronius]	483	190.66	7.46337e-58	92	148	615
TR63975c0_g2_i1len=840	gi|205351337|ref|YP_002229143.1| ATP synthase F0 subunit 6 (mitochondrion) [Ascaloptynx appendiculatus]	567	223.016	2.20574e-69	141	148	813
TR63977c0_g1_i1len=910	gi|769832714|ref|XP_011643846.1| PREDICTED: facilitated trehalose transporter Tret1-2 homolog [Pogonomyrmex barbatus]	566	222.631	2.28057e-65	111	375	908
TR63977c0_g1_i2len=1163	gi|795049649|ref|XP_011869617.1| PREDICTED: solute carrier family 2, facilitated glucose transporter member 8-like [Vollenhovia emeryi]	729	285.419	3.64423e-88	149	529	1170
TR63978c0_g1_i1len=1687	gi|751215174|ref|XP_011160482.1| PREDICTED: longitudinals lacking protein, isoforms A/B/D/L isoform X28 [Solenopsis invicta]	582	228.794	3.48791e-65	105	2	382
TR63979c0_g1_i1len=3887	gi|795118675|ref|XP_011883532.1| PREDICTED: protein broad-minded-like [Vollenhovia emeryi]	3145	1216.06	0	595	2	2008
TR63979c0_g2_i1len=2674	gi|795118675|ref|XP_011883532.1| PREDICTED: protein broad-minded-like [Vollenhovia emeryi]	3145	1216.06	0	595	2	2008
TR63980c0_g1_i1len=1478	gi|1078810193|ref|XP_003748000.2| PREDICTED: glycine-rich RNA-binding protein blt801-like [Metaseiulus occidentalis]	358	142.51	6.69164e-37	68	172	384
TR63981c0_g1_i1len=440	gi|1070611841|ref|XP_018403814.1| PREDICTED: uncharacterized protein LOC108780556 [Cyphomyrmex costatus]	170	70.0922	3.51059e-12	34	280	441
TR63981c0_g2_i1len=2089	gi|1069667025|ref|XP_018310057.1| PREDICTED: uncharacterized protein LOC108726781 [Trachymyrmex zeteki]	1676	650.203	0	380	375	2129
TR63982c0_g1_i1len=689	gi|1069677226|ref|XP_018300773.1| PREDICTED: uncharacterized protein LOC108720981 [Trachymyrmex zeteki]	401	159.073	7.93462e-45	84	243	713
TR63982c0_g1_i2len=1447	gi|1069677226|ref|XP_018300773.1| PREDICTED: uncharacterized protein LOC108720981 [Trachymyrmex zeteki]	677	265.388	1.58806e-82	138	243	974
TR63984c0_g1_i1len=782	gi|1048046106|ref|XP_017494562.1| PREDICTED: fatty acid-binding protein [Rhagoletis zephyria]	267	107.457	2.27542e-26	55	617	781
TR63708c0_g2_i1len=1047	gi|751204922|ref|XP_011176028.1| PREDICTED: 15-hydroxyprostaglandin dehydrogenase [NAD(+)]-like [Solenopsis invicta]	324	129.413	8.08884e-42	60	395	637
TR63989c0_g1_i1len=2005	gi|795039692|ref|XP_011866356.1| PREDICTED: glucoside xylosyltransferase 1 [Vollenhovia emeryi]	1833	710.679	0	353	411	1511
TR63990c2_g1_i1len=460	gi|951520218|ref|XP_014480193.1| PREDICTED: Bloom syndrome protein homolog isoform X2 [Dinoponera quadriceps]	620	243.432	1.29003e-72	109	5	460
TR63990c2_g2_i1len=391	gi|780711538|ref|XP_011704651.1| PREDICTED: Bloom syndrome protein homolog isoform X3 [Wasmannia auropunctata]	595	233.802	3.09221e-69	103	2	391
TR63990c2_g2_i2len=535	gi|780711538|ref|XP_011704651.1| PREDICTED: Bloom syndrome protein homolog isoform X3 [Wasmannia auropunctata]	536	211.075	2.06486e-60	103	2	535
TR63708c0_g2_i2len=767	gi|780631706|ref|XP_011685624.1| PREDICTED: 15-hydroxyprostaglandin dehydrogenase [NAD(+)]-like [Wasmannia auropunctata]	497	196.052	8.76275e-59	102	157	618
TR63990c3_g1_i1len=637	gi|815790964|ref|XP_012216049.1| PREDICTED: Bloom syndrome protein homolog [Linepithema humile]	888	346.665	4.07776e-108	170	1	636
TR63990c3_g1_i2len=637	gi|815790964|ref|XP_012216049.1| PREDICTED: Bloom syndrome protein homolog [Linepithema humile]	876	342.043	1.67089e-106	168	1	636
TR63990c3_g2_i1len=434	gi|751200735|ref|XP_011163712.1| PREDICTED: Bloom syndrome protein homolog [Solenopsis invicta]	600	235.728	1.29843e-69	107	1	432
TR63992c0_g1_i1len=1669	gi|1070213388|ref|XP_018375965.1| PREDICTED: LOW QUALITY PROTEIN: ankyrin repeat and BTB/POZ domain-containing protein BTBD11 [Trachymyrmex cornetzi]	536	211.075	1.34125e-55	124	5	490
TR63992c0_g1_i2len=981	gi|1070213388|ref|XP_018375965.1| PREDICTED: LOW QUALITY PROTEIN: ankyrin repeat and BTB/POZ domain-containing protein BTBD11 [Trachymyrmex cornetzi]	536	211.075	4.20633e-58	124	5	490
TR63708c0_g2_i3len=489	gi|780631706|ref|XP_011685624.1| PREDICTED: 15-hydroxyprostaglandin dehydrogenase [NAD(+)]-like [Wasmannia auropunctata]	222	90.1225	7.93565e-20	43	179	340
TR63994c0_g1_i1len=1661	gi|751231709|ref|XP_011169431.1| PREDICTED: serine/threonine-protein kinase 10-like [Solenopsis invicta]	320	127.872	1.19098e-28	105	2	376
TR63994c0_g1_i2len=1879	gi|751231709|ref|XP_011169431.1| PREDICTED: serine/threonine-protein kinase 10-like [Solenopsis invicta]	320	127.872	2.56513e-28	105	2	376
TR63994c0_g1_i3len=2203	gi|1069706476|ref|XP_018311362.1| PREDICTED: serine/threonine-protein kinase 10 isoform X1 [Trachymyrmex zeteki]	215	87.4261	2.0032e-15	73	646	918
TR63994c0_g1_i4len=2421	gi|1069706476|ref|XP_018311362.1| PREDICTED: serine/threonine-protein kinase 10 isoform X1 [Trachymyrmex zeteki]	215	87.4261	2.41119e-15	73	646	918
TR63708c0_g2_i4len=1119	gi|1070171632|ref|XP_018362728.1| PREDICTED: 15-hydroxyprostaglandin dehydrogenase [NAD(+)]-like [Trachymyrmex cornetzi]	294	117.857	1.78792e-37	64	395	709
TR63998c0_g1_i1len=7384	gi|1069686818|ref|XP_018304053.1| PREDICTED: insulin-like receptor [Trachymyrmex zeteki]	7860	3032.28	0	1534	1149	6248
TR63998c0_g1_i2len=7198	gi|1069686818|ref|XP_018304053.1| PREDICTED: insulin-like receptor [Trachymyrmex zeteki]	7860	3032.28	0	1534	963	6062
TR63999c0_g1_i1len=3306	gi|795045097|ref|XP_011868129.1| PREDICTED: uncharacterized protein LOC105562155 [Vollenhovia emeryi]	3523	1361.67	0	799	491	3025
TR63999c0_g1_i3len=3385	gi|795045097|ref|XP_011868129.1| PREDICTED: uncharacterized protein LOC105562155 [Vollenhovia emeryi]	1970	763.451	0	494	1536	3104
TR63999c0_g1_i4len=3381	gi|795045097|ref|XP_011868129.1| PREDICTED: uncharacterized protein LOC105562155 [Vollenhovia emeryi]	3489	1348.57	0	799	491	3100
TR63708c0_g2_i5len=1567	gi|1070196650|ref|XP_018353845.1| PREDICTED: 15-hydroxyprostaglandin dehydrogenase [NAD(+)]-like [Trachymyrmex septentrionalis]	609	239.195	7.0325e-89	127	166	729
TR64000c0_g1_i1len=645	gi|795074185|ref|XP_011875957.1| PREDICTED: uncharacterized protein LOC105566506 [Vollenhovia emeryi]	659	258.455	3.78893e-84	119	213	602
TR64000c0_g1_i2len=1353	gi|1069673351|ref|XP_018318198.1| PREDICTED: uncharacterized protein LOC108732069 [Trachymyrmex zeteki]	1169	454.907	1.4242e-157	213	226	918
TR64000c0_g1_i3len=725	gi|795074185|ref|XP_011875957.1| PREDICTED: uncharacterized protein LOC105566506 [Vollenhovia emeryi]	339	135.191	2.09679e-62	62	213	416
TR64000c0_g1_i4len=1439	gi|795074185|ref|XP_011875957.1| PREDICTED: uncharacterized protein LOC105566506 [Vollenhovia emeryi]	991	386.341	4.00819e-130	183	202	801
TR64000c0_g1_i5len=1456	gi|795074185|ref|XP_011875957.1| PREDICTED: uncharacterized protein LOC105566506 [Vollenhovia emeryi]	668	261.922	5.43566e-100	126	202	612
TR64000c0_g1_i6len=1519	gi|795074185|ref|XP_011875957.1| PREDICTED: uncharacterized protein LOC105566506 [Vollenhovia emeryi]	670	262.692	3.86681e-100	127	202	633
TR64000c0_g1_i7len=1172	gi|795074185|ref|XP_011875957.1| PREDICTED: uncharacterized protein LOC105566506 [Vollenhovia emeryi]	339	135.191	4.68908e-62	62	660	863
TR64002c0_g1_i1len=5415	gi|795039741|ref|XP_011866373.1| PREDICTED: uncharacterized protein LOC105561207 isoform X1 [Vollenhovia emeryi]	3593	1388.63	0	766	816	3263
TR64002c0_g1_i2len=2974	gi|1069706866|ref|XP_018311498.1| PREDICTED: LOW QUALITY PROTEIN: uncharacterized protein LOC108727760 [Trachymyrmex zeteki]	1454	564.688	0	269	1078	1956
TR63708c0_g2_i6len=1173	gi|1070196650|ref|XP_018353845.1| PREDICTED: 15-hydroxyprostaglandin dehydrogenase [NAD(+)]-like [Trachymyrmex septentrionalis]	428	169.474	2.27102e-85	92	341	727
TR64002c0_g1_i3len=5094	gi|801401769|ref|XP_012061197.1| PREDICTED: uncharacterized protein LOC105624447 [Atta cephalotes]	5044	1947.55	0	1038	816	4085
TR64002c0_g1_i4len=3014	gi|1069706866|ref|XP_018311498.1| PREDICTED: LOW QUALITY PROTEIN: uncharacterized protein LOC108727760 [Trachymyrmex zeteki]	1454	564.688	0	269	1118	1996
TR64003c0_g1_i1len=4684	gi|801398293|ref|XP_012059594.1| PREDICTED: LOW QUALITY PROTEIN: uncharacterized protein LOC105622792 [Atta cephalotes]	4934	1905.18	0	910	953	4504
TR64004c1_g1_i1len=1514	gi|795035340|ref|XP_011864908.1| PREDICTED: UPF0687 protein C20orf27 [Vollenhovia emeryi]	806	315.079	4.06482e-103	152	638	1102
TR64004c1_g1_i2len=1415	gi|795035340|ref|XP_011864908.1| PREDICTED: UPF0687 protein C20orf27 [Vollenhovia emeryi]	806	315.079	1.48947e-103	152	638	1102
TR64004c1_g1_i3len=1453	gi|795035340|ref|XP_011864908.1| PREDICTED: UPF0687 protein C20orf27 [Vollenhovia emeryi]	806	315.079	2.22066e-103	152	676	1140
TR64004c1_g1_i4len=1542	gi|795035340|ref|XP_011864908.1| PREDICTED: UPF0687 protein C20orf27 [Vollenhovia emeryi]	806	315.079	5.31492e-103	152	666	1130
TR63708c0_g2_i7len=392	gi|751204979|ref|XP_011176059.1| PREDICTED: uncharacterized protein LOC105208032 [Solenopsis invicta]	145	60.4622	4.15994e-09	34	53	268
TR64006c1_g1_i1len=397	gi|951551271|ref|XP_014475404.1| PREDICTED: uncharacterized protein LOC106744841 isoform X26 [Dinoponera quadriceps]	128	53.9138	9.63514e-07	25	1	75
TR64008c0_g1_i1len=3541	gi|826408042|ref|XP_012523787.1| PREDICTED: ATP-binding cassette sub-family G member 4 [Monomorium pharaonis]	3734	1442.94	0	694	463	2658
TR63708c0_g2_i8len=579	gi|780631706|ref|XP_011685624.1| PREDICTED: 15-hydroxyprostaglandin dehydrogenase [NAD(+)]-like [Wasmannia auropunctata]	340	135.576	1.94991e-36	68	143	430
TR64009c0_g1_i1len=1603	gi|795063965|ref|XP_011873803.1| PREDICTED: uncharacterized protein LOC105565322 [Vollenhovia emeryi]	206	83.9593	1.62349e-15	78	566	1519
TR64010c0_g1_i1len=5617	gi|746835760|ref|XP_011068580.1| PREDICTED: tripeptidyl-peptidase 2 isoform X1 [Acromyrmex echinatior]	5066	1956.03	0	948	2308	5223
TR64010c0_g1_i2len=4809	gi|746835766|ref|XP_011068583.1| PREDICTED: tripeptidyl-peptidase 2 isoform X4 [Acromyrmex echinatior]	6591	2543.46	0	1225	624	4415
TR64010c0_g1_i3len=4821	gi|746835762|ref|XP_011068581.1| PREDICTED: tripeptidyl-peptidase 2 isoform X2 [Acromyrmex echinatior]	6613	2551.93	0	1229	624	4427
TR64011c0_g1_i1len=917	gi|1078807949|ref|XP_018495997.1| PREDICTED: protein unc-79 homolog [Metaseiulus occidentalis]	743	290.812	5.84768e-98	164	137	658
TR63708c0_g2_i9len=580	gi|751204979|ref|XP_011176059.1| PREDICTED: uncharacterized protein LOC105208032 [Solenopsis invicta]	290	116.316	5.03208e-28	60	157	456
TR64014c0_g1_i1len=842	gi|759081097|ref|XP_011350402.1| PREDICTED: uncharacterized protein LOC105286849 [Cerapachys biroi]	92	40.0466	8.28298e-07	23	343	528
TR64015c0_g1_i1len=679	gi|1036915068|ref|XP_017118073.1| PREDICTED: ATP-dependent zinc metalloprotease FtsH-like [Drosophila elegans]	129	54.299	1.77758e-06	27	464	649
TR64015c0_g1_i2len=706	gi|1036915068|ref|XP_017118073.1| PREDICTED: ATP-dependent zinc metalloprotease FtsH-like [Drosophila elegans]	150	62.3882	5.02015e-09	37	423	719
TR64016c0_g1_i1len=1604	gi|795023055|ref|XP_011860809.1| PREDICTED: uncharacterized protein LOC105557971 isoform X1 [Vollenhovia emeryi]	755	295.434	8.01193e-93	182	138	1106
TR64019c0_g1_i1len=442	gi|769854501|ref|XP_011638785.1| PREDICTED: cytochrome P450 4C1-like [Pogonomyrmex barbatus]	151	62.7734	8.58477e-10	23	57	167
TR63708c0_g2_i10len=1379	gi|1070196650|ref|XP_018353845.1| PREDICTED: 15-hydroxyprostaglandin dehydrogenase [NAD(+)]-like [Trachymyrmex septentrionalis]	476	187.963	1.08597e-73	103	53	541
TR64019c0_g2_i1len=764	gi|746870052|ref|XP_011066200.1| PREDICTED: cytochrome P450 4C1-like [Acromyrmex echinatior]	1002	390.578	2.30733e-131	180	9	761
TR64019c0_g2_i2len=1991	gi|751226455|ref|XP_011166662.1| PREDICTED: cytochrome P450 4C1-like, partial [Solenopsis invicta]	303	121.324	3.21098e-29	55	931	1125
TR64020c0_g1_i1len=1685	gi|795095788|ref|XP_011880164.1| PREDICTED: odorant receptor 4-like [Vollenhovia emeryi]	1438	558.525	0	262	362	1372
TR64020c0_g1_i2len=1626	gi|795095788|ref|XP_011880164.1| PREDICTED: odorant receptor 4-like [Vollenhovia emeryi]	1344	522.316	7.81731e-180	236	362	1189
TR64021c0_g1_i1len=1567	gi|1070133876|ref|XP_018377468.1| PREDICTED: LOW QUALITY PROTEIN: uncharacterized protein K02A2.6-like [Trachymyrmex cornetzi]	520	204.912	7.39375e-54	137	258	1184
TR64021c0_g1_i2len=1406	gi|1070133876|ref|XP_018377468.1| PREDICTED: LOW QUALITY PROTEIN: uncharacterized protein K02A2.6-like [Trachymyrmex cornetzi]	619	243.047	1.59242e-67	174	98	1408
TR64022c0_g1_i2len=339	gi|780630962|ref|XP_011685458.1| PREDICTED: RNA-binding protein 42 isoform X2 [Wasmannia auropunctata]	125	52.7582	5.28855e-07	24	258	338
TR64022c0_g1_i3len=625	gi|780630962|ref|XP_011685458.1| PREDICTED: RNA-binding protein 42 isoform X2 [Wasmannia auropunctata]	125	52.7582	3.2201e-06	24	544	624
TR64022c0_g1_i4len=1179	gi|1069699723|ref|XP_018308569.1| PREDICTED: uncharacterized protein LOC108725827 [Trachymyrmex zeteki]	199	81.2629	3.83587e-15	43	134	313
TR63708c0_g2_i11len=1496	gi|1070196650|ref|XP_018353845.1| PREDICTED: 15-hydroxyprostaglandin dehydrogenase [NAD(+)]-like [Trachymyrmex septentrionalis]	428	169.474	2.94151e-89	92	341	727
TR64022c0_g1_i5len=1420	gi|1069699723|ref|XP_018308569.1| PREDICTED: uncharacterized protein LOC108725827 [Trachymyrmex zeteki]	199	81.2629	6.85191e-15	43	134	313
TR64022c0_g1_i6len=1500	gi|1069699723|ref|XP_018308569.1| PREDICTED: uncharacterized protein LOC108725827 [Trachymyrmex zeteki]	199	81.2629	7.70378e-15	43	134	313
TR64022c0_g1_i7len=1259	gi|1069699723|ref|XP_018308569.1| PREDICTED: uncharacterized protein LOC108725827 [Trachymyrmex zeteki]	199	81.2629	4.90584e-15	43	134	313
TR64023c0_g1_i1len=355	gi|1069712786|ref|XP_018313642.1| PREDICTED: uncharacterized protein LOC108729166 [Trachymyrmex zeteki]	537	211.46	9.15929e-67	98	2	355
TR64025c0_g1_i1len=4952	gi|1069709219|ref|XP_018312362.1| PREDICTED: MLX-interacting protein isoform X2 [Trachymyrmex zeteki]	2266	877.47	0	513	3216	4895
TR64027c0_g1_i1len=2203	gi|769843951|ref|XP_011633208.1| PREDICTED: sodium/potassium/calcium exchanger Nckx30C-like [Pogonomyrmex barbatus]	135	56.6102	2.08358e-06	26	2126	2203
TR64032c0_g1_i1len=3415	gi|1068417007|ref|XP_018053972.1| PREDICTED: serine palmitoyltransferase 1 [Atta colombica]	1937	750.74	0	394	1608	3008
TR64032c0_g1_i2len=3451	gi|1068417007|ref|XP_018053972.1| PREDICTED: serine palmitoyltransferase 1 [Atta colombica]	1937	750.74	0	394	1644	3044
TR64032c0_g1_i3len=3515	gi|1068417007|ref|XP_018053972.1| PREDICTED: serine palmitoyltransferase 1 [Atta colombica]	1946	754.207	0	394	1608	3008
TR64032c0_g1_i4len=3551	gi|1068417007|ref|XP_018053972.1| PREDICTED: serine palmitoyltransferase 1 [Atta colombica]	1946	754.207	0	394	1644	3044
TR64035c0_g1_i1len=4395	gi|769840600|ref|XP_011631476.1| PREDICTED: N-acetylserotonin O-methyltransferase-like protein [Pogonomyrmex barbatus]	801	313.153	2.34134e-95	154	1675	2199
TR64035c0_g1_i2len=4429	gi|1068404306|ref|XP_018049495.1| PREDICTED: maf-like protein CPR_2112 isoform X2 [Atta colombica]	666	261.151	3.79294e-77	133	1796	2233
TR64036c3_g2_i1len=441	gi|769839559|ref|XP_011630943.1| PREDICTED: heterogeneous nuclear ribonucleoprotein R isoform X7 [Pogonomyrmex barbatus]	293	117.472	5.40941e-29	78	1	243
TR64036c3_g3_i1len=1847	gi|1061118975|ref|XP_017885322.1| PREDICTED: heterogeneous nuclear ribonucleoprotein R [Ceratina calcarata]	282	113.235	1.41273e-26	70	1455	1706
TR64036c3_g4_i2len=2719	gi|1070209576|ref|XP_018373892.1| PREDICTED: LOW QUALITY PROTEIN: putative nuclease HARBI1 [Trachymyrmex cornetzi]	290	116.316	4.63123e-30	61	133	498
TR64036c3_g5_i1len=437	gi|769839559|ref|XP_011630943.1| PREDICTED: heterogeneous nuclear ribonucleoprotein R isoform X7 [Pogonomyrmex barbatus]	293	117.472	5.06236e-29	78	1	243
TR64036c3_g6_i1len=439	gi|769839559|ref|XP_011630943.1| PREDICTED: heterogeneous nuclear ribonucleoprotein R isoform X7 [Pogonomyrmex barbatus]	293	117.472	5.23324e-29	78	1	243
TR64036c3_g7_i1len=453	gi|769839559|ref|XP_011630943.1| PREDICTED: heterogeneous nuclear ribonucleoprotein R isoform X7 [Pogonomyrmex barbatus]	293	117.472	6.17006e-29	78	1	243
TR64036c3_g8_i1len=420	gi|769839559|ref|XP_011630943.1| PREDICTED: heterogeneous nuclear ribonucleoprotein R isoform X7 [Pogonomyrmex barbatus]	293	117.472	4.28253e-29	78	1	243
TR64036c3_g9_i1len=3721	gi|1070186249|ref|XP_018366205.1| PREDICTED: heterogeneous nuclear ribonucleoprotein R isoform X4 [Trachymyrmex cornetzi]	2322	899.042	0	476	1589	3016
TR64036c3_g9_i2len=2270	gi|951528967|ref|XP_014468439.1| PREDICTED: heterogeneous nuclear ribonucleoprotein R isoform X8 [Dinoponera quadriceps]	1944	753.436	0	364	301	1410
TR64036c3_g9_i3len=2433	gi|826432288|ref|XP_012528586.1| PREDICTED: heterogeneous nuclear ribonucleoprotein R isoform X1 [Monomorium pharaonis]	2323	899.427	0	476	292	1728
TR64036c3_g9_i4len=3558	gi|951528967|ref|XP_014468439.1| PREDICTED: heterogeneous nuclear ribonucleoprotein R isoform X8 [Dinoponera quadriceps]	1943	753.051	0	364	1589	2698
TR64036c3_g9_i5len=2297	gi|815821348|ref|XP_012231920.1| PREDICTED: heterogeneous nuclear ribonucleoprotein R isoform X9 [Linepithema humile]	1185	461.07	1.2625e-151	219	301	963
TR64036c3_g9_i6len=1158	gi|751203611|ref|XP_011175330.1| PREDICTED: heterogeneous nuclear ribonucleoprotein R isoform X8 [Solenopsis invicta]	495	195.282	6.67816e-54	120	652	1014
TR64036c3_g9_i7len=2134	gi|815821348|ref|XP_012231920.1| PREDICTED: heterogeneous nuclear ribonucleoprotein R isoform X9 [Linepithema humile]	1185	461.07	2.50051e-152	219	301	963
TR64036c3_g10_i1len=443	gi|769839559|ref|XP_011630943.1| PREDICTED: heterogeneous nuclear ribonucleoprotein R isoform X7 [Pogonomyrmex barbatus]	293	117.472	5.40941e-29	78	1	243
TR64036c3_g11_i1len=435	gi|769839559|ref|XP_011630943.1| PREDICTED: heterogeneous nuclear ribonucleoprotein R isoform X7 [Pogonomyrmex barbatus]	293	117.472	5.06236e-29	78	1	243
TR64036c3_g12_i1len=408	gi|1068423361|ref|XP_018056216.1| PREDICTED: heterogeneous nuclear ribonucleoprotein Q isoform X2 [Atta colombica]	325	129.798	6.66552e-34	88	1	264
TR64036c3_g13_i1len=447	gi|769839559|ref|XP_011630943.1| PREDICTED: heterogeneous nuclear ribonucleoprotein R isoform X7 [Pogonomyrmex barbatus]	293	117.472	5.77824e-29	78	1	243
TR64036c3_g14_i1len=433	gi|769839559|ref|XP_011630943.1| PREDICTED: heterogeneous nuclear ribonucleoprotein R isoform X7 [Pogonomyrmex barbatus]	293	117.472	4.89664e-29	78	1	243
TR64036c3_g15_i1len=449	gi|769839559|ref|XP_011630943.1| PREDICTED: heterogeneous nuclear ribonucleoprotein R isoform X7 [Pogonomyrmex barbatus]	293	117.472	5.77824e-29	78	1	243
TR64036c3_g16_i1len=445	gi|769839559|ref|XP_011630943.1| PREDICTED: heterogeneous nuclear ribonucleoprotein R isoform X7 [Pogonomyrmex barbatus]	293	117.472	5.59103e-29	78	1	243
TR64039c0_g1_i1len=538	gi|1070140463|ref|XP_018371756.1| PREDICTED: uncharacterized protein LOC108766755, partial [Trachymyrmex cornetzi]	291	116.701	7.06942e-28	53	36	395
TR64039c0_g1_i2len=552	gi|1070140463|ref|XP_018371756.1| PREDICTED: uncharacterized protein LOC108766755, partial [Trachymyrmex cornetzi]	291	116.701	8.2129e-28	53	36	395
TR63710c0_g1_i1len=1727	gi|746858427|ref|XP_011059978.1| PREDICTED: FYVE, RhoGEF and PH domain-containing protein 2-like isoform X1 [Acromyrmex echinatior]	2235	865.529	0	429	104	1606
TR64041c2_g1_i1len=1598	gi|826467618|ref|XP_012535481.1| PREDICTED: protein bric-a-brac 2-like [Monomorium pharaonis]	1251	486.493	7.53461e-165	268	85	918
TR64041c2_g1_i2len=1574	gi|826467618|ref|XP_012535481.1| PREDICTED: protein bric-a-brac 2-like [Monomorium pharaonis]	1251	486.493	5.70437e-165	268	85	918
TR64042c1_g1_i1len=748	gi|919029314|ref|XP_013398405.1| PREDICTED: 60S ribosomal protein L18-like [Lingula anatina]	431	170.629	5.66745e-50	114	160	720
TR64042c1_g2_i1len=475	gi|998523437|ref|XP_015522849.1| PREDICTED: 60S ribosomal protein L18 [Neodiprion lecontei]	389	154.451	6.81241e-45	92	1	441
TR64043c0_g1_i1len=2128	gi|795031785|ref|XP_011863725.1| PREDICTED: unconventional myosin-XVIIIa-like isoform X6 [Vollenhovia emeryi]	1153	448.743	8.20325e-142	279	1225	2133
TR64043c0_g1_i2len=2374	gi|795031785|ref|XP_011863725.1| PREDICTED: unconventional myosin-XVIIIa-like isoform X6 [Vollenhovia emeryi]	1057	411.764	8.98715e-127	260	1225	2082
TR64045c0_g1_i1len=1626	gi|769850630|ref|XP_011636734.1| PREDICTED: 26S proteasome non-ATPase regulatory subunit 9 [Pogonomyrmex barbatus]	1036	403.675	4.45358e-136	190	372	1049
TR64045c1_g1_i1len=2754	gi|751213610|ref|XP_011159622.1| PREDICTED: tryptophan--tRNA ligase, cytoplasmic [Solenopsis invicta]	2110	817.379	0	387	845	2086
TR63710c0_g1_i2len=1961	gi|795036609|ref|XP_011865330.1| PREDICTED: FYVE, RhoGEF and PH domain-containing protein 2-like [Vollenhovia emeryi]	2388	924.465	0	458	104	1690
TR63688c0_g1_i1len=2631	gi|391326060|ref|XP_003737543.1| PREDICTED: synaptic vesicle membrane protein VAT-1 homolog-like [Metaseiulus occidentalis]	1636	634.795	0	310	1408	2433
TR64083c0_g1_i1len=351	gi|815923506|ref|XP_003493099.2| PREDICTED: probable amino-acid permease meu22 [Bombus impatiens]	202	82.4185	5.4371e-17	34	3	248
TR64083c0_g2_i1len=797	gi|1037001767|ref|XP_017032291.1| PREDICTED: lysine-specific permease-like [Drosophila kikkawai]	358	142.51	3.73157e-37	82	41	694
TR64083c0_g2_i2len=1666	gi|815923506|ref|XP_003493099.2| PREDICTED: probable amino-acid permease meu22 [Bombus impatiens]	578	227.254	1.00249e-64	158	205	1602
TR64083c1_g1_i1len=424	gi|815923506|ref|XP_003493099.2| PREDICTED: probable amino-acid permease meu22 [Bombus impatiens]	220	89.3521	3.81704e-19	60	51	422
TR64084c2_g1_i1len=464	gi|746836947|ref|XP_011069202.1| PREDICTED: uncharacterized protein LOC105155030 [Acromyrmex echinatior]	235	95.1301	5.22013e-22	45	262	462
TR64084c2_g1_i2len=453	gi|746836947|ref|XP_011069202.1| PREDICTED: uncharacterized protein LOC105155030 [Acromyrmex echinatior]	235	95.1301	4.6483e-22	45	251	451
TR64047c1_g1_i4len=585	gi|1070188532|ref|XP_018366693.1| PREDICTED: uncharacterized protein LOC108763505 [Trachymyrmex cornetzi]	546	214.927	2.7345e-66	108	66	581
TR64086c0_g1_i1len=3411	gi|795029401|ref|XP_011862931.1| PREDICTED: lipoma HMGIC fusion partner-like isoform X1 [Vollenhovia emeryi]	1006	392.119	1.55052e-125	204	248	868
TR64087c0_g1_i1len=687	gi|795044380|ref|XP_011867900.1| PREDICTED: uncharacterized protein LOC105562025 isoform X4 [Vollenhovia emeryi]	645	253.062	5.43411e-75	127	260	685
TR64087c0_g2_i1len=3483	gi|795044370|ref|XP_011867897.1| PREDICTED: uncharacterized protein LOC105562025 isoform X2 [Vollenhovia emeryi]	3734	1442.94	0	723	974	3496
TR64087c0_g2_i2len=3407	gi|780616324|ref|XP_011697150.1| PREDICTED: uncharacterized protein LOC105455472 isoform X3 [Wasmannia auropunctata]	4194	1620.14	0	826	412	3420
TR64087c0_g2_i3len=3483	gi|795044367|ref|XP_011867896.1| PREDICTED: uncharacterized protein LOC105562025 isoform X1 [Vollenhovia emeryi]	2292	887.486	0	448	1922	3487
TR64087c0_g3_i1len=686	gi|795044380|ref|XP_011867900.1| PREDICTED: uncharacterized protein LOC105562025 isoform X4 [Vollenhovia emeryi]	645	253.062	5.43411e-75	127	259	684
TR64088c0_g1_i1len=1110	gi|1070144029|ref|XP_018337549.1| PREDICTED: INO80 complex subunit B isoform X1 [Trachymyrmex septentrionalis]	1210	470.7	8.13627e-164	284	1	888
TR64088c0_g2_i1len=1545	gi|1070144029|ref|XP_018337549.1| PREDICTED: INO80 complex subunit B isoform X1 [Trachymyrmex septentrionalis]	992	386.726	1.19281e-128	245	784	1545
TR64088c0_g2_i2len=1396	gi|1070144029|ref|XP_018337549.1| PREDICTED: INO80 complex subunit B isoform X1 [Trachymyrmex septentrionalis]	996	388.267	5.75368e-130	247	629	1396
TR64088c0_g2_i3len=1577	gi|1070144029|ref|XP_018337549.1| PREDICTED: INO80 complex subunit B isoform X1 [Trachymyrmex septentrionalis]	1047	407.912	8.95297e-137	258	768	1577
TR64088c0_g2_i4len=1529	gi|1070144029|ref|XP_018337549.1| PREDICTED: INO80 complex subunit B isoform X1 [Trachymyrmex septentrionalis]	992	386.726	9.81183e-129	245	768	1529
TR64088c0_g2_i5len=1273	gi|1070144029|ref|XP_018337549.1| PREDICTED: INO80 complex subunit B isoform X1 [Trachymyrmex septentrionalis]	1047	407.912	2.87237e-138	258	464	1273
TR64088c0_g2_i6len=1720	gi|1070144029|ref|XP_018337549.1| PREDICTED: INO80 complex subunit B isoform X1 [Trachymyrmex septentrionalis]	996	388.267	1.91031e-128	247	953	1720
TR64088c0_g2_i7len=1223	gi|1070144029|ref|XP_018337549.1| PREDICTED: INO80 complex subunit B isoform X1 [Trachymyrmex septentrionalis]	992	386.726	3.1044e-130	245	462	1223
TR64088c0_g2_i8len=1593	gi|1070144029|ref|XP_018337549.1| PREDICTED: INO80 complex subunit B isoform X1 [Trachymyrmex septentrionalis]	1047	407.912	1.09022e-136	258	784	1593
TR64089c0_g1_i1len=1065	gi|1070169321|ref|XP_018362239.1| PREDICTED: glutamic acid-rich protein-like [Trachymyrmex cornetzi]	560	220.32	4.59306e-64	106	307	693
TR64096c0_g1_i1len=4964	gi|780693666|ref|XP_011700238.1| PREDICTED: guanine nucleotide-binding protein-like 3 homolog isoform X1 [Wasmannia auropunctata]	2327	900.968	0	518	3093	4799
TR64097c0_g1_i1len=4992	gi|1008435267|ref|XP_015834402.1| PREDICTED: retrovirus-related Pol polyprotein from transposon 17.6 isoform X2 [Tribolium castaneum]	2478	959.133	0	522	400	4623
TR64098c1_g1_i1len=1053	gi|795031344|ref|XP_011863579.1| PREDICTED: tetratricopeptide repeat protein 36 homolog [Vollenhovia emeryi]	657	257.684	1.96183e-82	125	532	942
TR64098c1_g1_i2len=1613	gi|780649926|ref|XP_011690126.1| PREDICTED: tetratricopeptide repeat protein 36 homolog [Wasmannia auropunctata]	841	328.561	1.43429e-107	162	604	1146
TR64098c1_g1_i3len=1550	gi|780649926|ref|XP_011690126.1| PREDICTED: tetratricopeptide repeat protein 36 homolog [Wasmannia auropunctata]	840	328.176	1.16591e-107	162	541	1083
TR64098c1_g1_i4len=1215	gi|795031344|ref|XP_011863579.1| PREDICTED: tetratricopeptide repeat protein 36 homolog [Vollenhovia emeryi]	618	242.662	7.28379e-76	125	598	1104
TR64098c1_g1_i5len=1116	gi|795031344|ref|XP_011863579.1| PREDICTED: tetratricopeptide repeat protein 36 homolog [Vollenhovia emeryi]	659	258.455	1.87411e-82	125	595	1005
TR64099c0_g1_i1len=793	gi|1069677138|ref|XP_018300744.1| PREDICTED: mitoguardin [Trachymyrmex zeteki]	800	312.768	2.88778e-101	147	2	460
TR64099c0_g2_i1len=1633	gi|1069677138|ref|XP_018300744.1| PREDICTED: mitoguardin [Trachymyrmex zeteki]	687	269.24	1.29435e-80	126	905	1300
TR64100c0_g1_i1len=4107	gi|826440369|ref|XP_012530181.1| PREDICTED: eukaryotic translation initiation factor 4 gamma 3-like isoform X2 [Monomorium pharaonis]	5507	2125.9	0	1069	326	3907
TR64100c0_g1_i2len=6155	gi|769854034|ref|XP_011638533.1| PREDICTED: LOW QUALITY PROTEIN: eukaryotic translation initiation factor 4 gamma 3-like [Pogonomyrmex barbatus]	6056	2337.38	0	1187	1981	5958
TR64101c0_g1_i1len=7463	gi|795105765|ref|XP_011881627.1| PREDICTED: extended synaptotagmin-1 isoform X3 [Vollenhovia emeryi]	3592	1388.25	0	763	3908	6331
TR64101c0_g1_i2len=7475	gi|795105765|ref|XP_011881627.1| PREDICTED: extended synaptotagmin-1 isoform X3 [Vollenhovia emeryi]	3592	1388.25	0	763	3920	6343
TR64101c0_g1_i3len=6017	gi|795105765|ref|XP_011881627.1| PREDICTED: extended synaptotagmin-1 isoform X3 [Vollenhovia emeryi]	3592	1388.25	0	763	3083	5506
TR64101c0_g1_i4len=6665	gi|795105765|ref|XP_011881627.1| PREDICTED: extended synaptotagmin-1 isoform X3 [Vollenhovia emeryi]	3592	1388.25	0	763	3110	5533
TR64101c0_g1_i5len=7424	gi|795105765|ref|XP_011881627.1| PREDICTED: extended synaptotagmin-1 isoform X3 [Vollenhovia emeryi]	3592	1388.25	0	763	3869	6292
TR64101c0_g1_i6len=6056	gi|795105765|ref|XP_011881627.1| PREDICTED: extended synaptotagmin-1 isoform X3 [Vollenhovia emeryi]	3592	1388.25	0	763	3122	5545
TR64101c0_g1_i7len=6005	gi|795105765|ref|XP_011881627.1| PREDICTED: extended synaptotagmin-1 isoform X3 [Vollenhovia emeryi]	3592	1388.25	0	763	3071	5494
TR64101c0_g1_i8len=7436	gi|795105765|ref|XP_011881627.1| PREDICTED: extended synaptotagmin-1 isoform X3 [Vollenhovia emeryi]	3592	1388.25	0	763	3881	6304
TR64102c0_g1_i1len=524	gi|751206294|ref|XP_011155661.1| PREDICTED: cilia- and flagella-associated protein 57 [Solenopsis invicta]	500	197.208	1.21772e-55	86	223	522
TR64102c0_g2_i1len=497	gi|826453396|ref|XP_012532703.1| PREDICTED: cilia- and flagella-associated protein 57 [Monomorium pharaonis]	251	101.293	1.99443e-22	47	353	496
TR64102c0_g3_i1len=5590	gi|780665174|ref|XP_011693855.1| PREDICTED: cilia- and flagella-associated protein 57 [Wasmannia auropunctata]	2599	1005.74	0	507	1721	3472
TR64103c0_g1_i1len=1731	gi|751233758|ref|XP_011170575.1| PREDICTED: putative nuclease HARBI1 [Solenopsis invicta]	1330	516.924	6.6173e-179	244	328	1212
TR64048c0_g1_i1len=1664	gi|1070214849|ref|XP_018376759.1| PREDICTED: uncharacterized protein LOC108769986 [Trachymyrmex cornetzi]	987	384.8	1.15304e-118	203	4	1458
TR64106c0_g1_i1len=1555	gi|801371515|ref|XP_012062447.1| PREDICTED: uncharacterized protein LOC105625735 [Atta cephalotes]	241	97.4413	2.50001e-24	47	1095	1247
TR64106c0_g1_i2len=1457	gi|801371515|ref|XP_012062447.1| PREDICTED: uncharacterized protein LOC105625735 [Atta cephalotes]	334	133.265	1.24758e-30	67	1095	1325
TR64108c0_g1_i1len=970	gi|780713642|ref|XP_011705149.1| PREDICTED: charged multivesicular body protein 4b-like, partial [Wasmannia auropunctata]	128	53.9138	1.39033e-06	30	846	968
TR64113c0_g1_i1len=3479	gi|751231341|ref|XP_011169224.1| PREDICTED: sorting nexin-6 isoform X2 [Solenopsis invicta]	2071	802.357	0	404	2032	3252
TR64113c0_g1_i2len=1852	gi|780706199|ref|XP_011703270.1| PREDICTED: sorting nexin-6 isoform X1 [Wasmannia auropunctata]	1743	676.011	0	340	600	1625
TR64113c0_g1_i3len=3497	gi|780706199|ref|XP_011703270.1| PREDICTED: sorting nexin-6 isoform X1 [Wasmannia auropunctata]	2004	776.548	0	412	2032	3270
TR64114c1_g1_i1len=721	gi|157112987|ref|XP_001657711.1| AAEL000987-PA [Aedes aegypti]	882	344.354	6.34891e-117	174	1	708
TR64114c2_g1_i1len=348	gi|919044210|ref|XP_013405274.1| PREDICTED: 60S ribosomal protein L8-like isoform X2 [Lingula anatina]	491	193.741	4.30037e-60	89	4	348
TR64118c0_g1_i1len=2288	gi|1070605304|ref|XP_018400231.1| PREDICTED: dentin sialophosphoprotein-like [Cyphomyrmex costatus]	1574	610.912	0	422	191	2392
TR64119c0_g1_i1len=385	gi|795008867|ref|XP_011859249.1| PREDICTED: uncharacterized protein LOC105556755 [Vollenhovia emeryi]	334	133.265	1.17055e-36	61	44	376
TR64119c0_g1_i2len=424	gi|795008867|ref|XP_011859249.1| PREDICTED: uncharacterized protein LOC105556755 [Vollenhovia emeryi]	337	134.42	8.19382e-37	61	44	379
TR64119c1_g1_i1len=1572	gi|795010895|ref|XP_011869607.1| PREDICTED: uncharacterized protein LOC105562989, partial [Vollenhovia emeryi]	226	91.6633	6.04075e-18	42	1133	1351
TR64121c0_g1_i1len=1045	gi|1070191677|ref|XP_018367425.1| PREDICTED: uncharacterized protein LOC108763958 [Trachymyrmex cornetzi]	453	179.104	2.33865e-48	90	324	905
TR64122c0_g1_i1len=2441	gi|795056506|ref|XP_011871880.1| PREDICTED: protein cornichon homolog 4 [Vollenhovia emeryi]	630	247.284	3.47047e-74	139	429	902
TR64123c0_g1_i1len=920	gi|1048068545|ref|XP_017486426.1| PREDICTED: 60S ribosomal protein L7a-like [Rhagoletis zephyria]	1280	497.664	4.74475e-176	260	68	847
TR64124c0_g1_i1len=1202	gi|1068382297|ref|XP_018058723.1| PREDICTED: zinc finger protein 425-like [Atta colombica]	441	174.481	4.72787e-50	83	358	624
TR64124c0_g1_i2len=586	gi|808127982|ref|XP_012166903.1| PREDICTED: longitudinals lacking protein, isoforms H/M/V-like isoform X49 [Bombus terrestris]	377	149.828	2.74805e-40	66	352	591
TR64125c0_g1_i1len=1214	gi|751208848|ref|XP_011157055.1| PREDICTED: uncharacterized protein LOC105194040 [Solenopsis invicta]	724	283.493	3.18626e-86	173	3	1025
TR64125c0_g1_i2len=800	gi|769865790|ref|XP_011644852.1| PREDICTED: receptor-type tyrosine-protein phosphatase F-like isoform X1 [Pogonomyrmex barbatus]	196	80.1073	1.64608e-14	56	186	479
TR64125c0_g1_i3len=1250	gi|751208848|ref|XP_011157055.1| PREDICTED: uncharacterized protein LOC105194040 [Solenopsis invicta]	745	291.582	3.85091e-89	175	3	1019
TR64125c0_g1_i4len=675	gi|751230681|ref|XP_011168859.1| PREDICTED: uncharacterized protein LOC105202166 [Solenopsis invicta]	642	251.906	3.2359e-78	132	3	671
TR64125c0_g1_i5len=1124	gi|751208848|ref|XP_011157055.1| PREDICTED: uncharacterized protein LOC105194040 [Solenopsis invicta]	749	293.123	2.87913e-90	167	3	989
TR64125c0_g1_i6len=1340	gi|751208848|ref|XP_011157055.1| PREDICTED: uncharacterized protein LOC105194040 [Solenopsis invicta]	721	282.337	3.63009e-85	181	3	1055
TR64125c0_g1_i7len=1074	gi|751208848|ref|XP_011157055.1| PREDICTED: uncharacterized protein LOC105194040 [Solenopsis invicta]	706	276.559	3.00106e-84	160	3	917
TR64126c2_g1_i1len=5077	gi|751221950|ref|XP_011164185.1| PREDICTED: probable cytochrome P450 6a13 [Solenopsis invicta]	2434	942.184	0	480	2417	4006
TR64127c0_g1_i1len=908	gi|312233127|ref|YP_004021107.1| cytochrome c oxidase subunit III (mitochondrion) [Solenopsis invicta]	662	259.61	9.16164e-83	185	65	826
TR64127c0_g2_i1len=909	gi|746000424|ref|YP_009115386.1| cytochrome c oxidase subunit III (mitochondrion) [Myrmica scabrinodis]	594	233.417	1.25693e-72	157	231	827
TR64131c0_g1_i1len=1211	gi|1069695537|ref|XP_018307091.1| PREDICTED: enhancer of split mgamma protein-like [Trachymyrmex zeteki]	941	367.081	3.70442e-124	178	676	1209
TR64132c0_g1_i1len=6602	gi|795028245|ref|XP_011862550.1| PREDICTED: uncharacterized protein LOC105559100 [Vollenhovia emeryi]	3064	1184.86	0	632	4448	6391
TR64132c0_g1_i2len=6600	gi|795028245|ref|XP_011862550.1| PREDICTED: uncharacterized protein LOC105559100 [Vollenhovia emeryi]	3064	1184.86	0	632	4446	6389
TR64132c0_g1_i3len=6545	gi|795028245|ref|XP_011862550.1| PREDICTED: uncharacterized protein LOC105559100 [Vollenhovia emeryi]	3064	1184.86	0	632	4391	6334
TR64134c0_g1_i1len=496	gi|815793162|ref|XP_012217194.1| PREDICTED: uncharacterized protein LOC105669030 [Linepithema humile]	698	273.478	3.85133e-91	126	1	495
TR64134c0_g2_i1len=572	gi|815765278|ref|XP_012229862.1| PREDICTED: uncharacterized protein LOC105676473, partial [Linepithema humile]	839	327.791	3.50017e-111	151	2	571
TR64138c0_g1_i1len=1218	gi|1084306704|ref|XP_018645103.1| unnamed protein product [Schistosoma mansoni]	167	68.9366	5.61558e-12	30	2	127
TR64142c0_g1_i2len=617	gi|826461978|ref|XP_012534385.1| PREDICTED: cation-independent mannose-6-phosphate receptor [Monomorium pharaonis]	139	58.151	6.67959e-08	27	513	596
TR64142c0_g1_i3len=619	gi|826461978|ref|XP_012534385.1| PREDICTED: cation-independent mannose-6-phosphate receptor [Monomorium pharaonis]	139	58.151	6.77561e-08	27	515	598
TR64144c0_g1_i1len=479	gi|951531810|ref|XP_014469758.1| PREDICTED: uncharacterized protein LOC106741871 [Dinoponera quadriceps]	102	43.8986	3.31212e-10	26	88	300
TR64144c0_g1_i2len=468	gi|755851806|ref|XP_011292967.1| PREDICTED: LOW QUALITY PROTEIN: uncharacterized protein LOC105261872, partial [Musca domestica]	92	40.0466	4.05393e-10	20	140	289
TR64145c0_g1_i1len=343	gi|780709090|ref|XP_011703996.1| PREDICTED: odorant receptor 13a-like [Wasmannia auropunctata]	373	148.288	4.63819e-42	72	40	303
TR64145c0_g1_i2len=1397	gi|1069681181|ref|XP_018302098.1| PREDICTED: uncharacterized protein LOC108721823 [Trachymyrmex zeteki]	443	175.252	7.9834e-58	80	1043	1300
TR64051c0_g1_i1len=3028	gi|795082483|ref|XP_011877683.1| PREDICTED: LIM/homeobox protein Lhx9-like isoform X2 [Vollenhovia emeryi]	1336	519.235	5.19817e-172	376	1794	3026
TR64146c0_g1_i1len=422	gi|1009528388|ref|XP_015920578.1| PREDICTED: 40S ribosomal protein S25-like [Parasteatoda tepidariorum]	155	64.3142	1.32244e-11	32	117	314
TR64148c0_g1_i1len=2039	gi|801371507|ref|XP_012062443.1| PREDICTED: fibrillin-1 [Atta cephalotes]	2060	798.119	0	443	3	2156
TR64148c0_g3_i1len=8148	gi|1069695325|ref|XP_018307020.1| PREDICTED: fibrillin-1 [Trachymyrmex zeteki]	5298	2045.4	0	1020	3	3434
TR64148c0_g4_i1len=2039	gi|801371507|ref|XP_012062443.1| PREDICTED: fibrillin-1 [Atta cephalotes]	2060	798.119	0	443	1	2154
TR64151c0_g1_i1len=1588	gi|1070164477|ref|XP_018343929.1| PREDICTED: uncharacterized protein LOC108749618 [Trachymyrmex septentrionalis]	731	286.189	2.51722e-85	138	727	1218
TR64152c0_g1_i1len=1910	gi|769837158|ref|XP_011629759.1| PREDICTED: putative pre-mRNA-splicing factor ATP-dependent RNA helicase PRP1 isoform X2 [Pogonomyrmex barbatus]	1032	402.134	5.50686e-128	187	1348	1908
TR64152c0_g2_i1len=1756	gi|751210548|ref|XP_011157974.1| PREDICTED: putative pre-mRNA-splicing factor ATP-dependent RNA helicase PRP1 [Solenopsis invicta]	2791	1079.7	0	533	138	1754
TR64153c0_g1_i1len=1501	gi|795018029|ref|XP_011859067.1| PREDICTED: uncharacterized protein LOC105556583 [Vollenhovia emeryi]	246	99.3673	5.73429e-32	52	559	816
TR64053c0_g1_i1len=1364	gi|795087316|ref|XP_011878673.1| PREDICTED: uncharacterized protein LOC105567977 [Vollenhovia emeryi]	865	337.806	1.64866e-114	171	79	702
TR64159c1_g1_i1len=1122	gi|196000148|ref|XP_002109942.1| expressed hypothetical protein [Trichoplax adhaerens]	696	272.707	7.42838e-87	152	57	782
TR64053c0_g1_i2len=1092	gi|1069705502|ref|XP_018311020.1| PREDICTED: uncharacterized protein LOC108727401 [Trachymyrmex zeteki]	229	92.8189	5.9002e-49	42	507	650
TR64160c0_g1_i1len=927	gi|751204738|ref|XP_011175931.1| PREDICTED: another transcription unit protein-like [Solenopsis invicta]	157	65.0846	1.72367e-09	86	406	681
TR64053c0_g1_i3len=1446	gi|801373240|ref|XP_012062891.1| PREDICTED: odorant receptor 13a-like [Atta cephalotes]	646	253.447	1.02776e-99	130	31	582
TR64168c0_g1_i1len=763	gi|826411402|ref|XP_012542734.1| PREDICTED: uncharacterized protein LOC105840366 [Monomorium pharaonis]	140	58.5362	1.79654e-08	33	273	437
TR64169c0_g1_i1len=1459	gi|1070207575|ref|XP_018372793.1| PREDICTED: uncharacterized protein LOC108767404 isoform X2 [Trachymyrmex cornetzi]	586	230.335	3.67233e-70	144	510	1124
TR64172c0_g1_i1len=1305	gi|769846240|ref|XP_011634414.1| PREDICTED: uncharacterized protein LOC105425372 [Pogonomyrmex barbatus]	203	82.8037	4.30834e-20	62	179	571
TR64053c1_g1_i1len=348	gi|795087316|ref|XP_011878673.1| PREDICTED: uncharacterized protein LOC105567977 [Vollenhovia emeryi]	161	66.6254	2.84847e-11	36	80	346
TR64177c0_g2_i1len=1688	gi|1069688213|ref|XP_018304543.1| PREDICTED: probable serine/threonine-protein kinase DDB_G0282963 isoform X2 [Trachymyrmex zeteki]	729	285.419	1.94711e-85	206	64	708
TR64177c0_g2_i2len=1706	gi|795068934|ref|XP_011874911.1| PREDICTED: probable serine/threonine-protein kinase DDB_G0278901 isoform X1 [Vollenhovia emeryi]	850	332.028	4.89341e-103	201	64	726
TR64178c0_g1_i1len=1358	gi|926617636|ref|XP_013773991.1| PREDICTED: inorganic pyrophosphatase-like [Limulus polyphemus]	461	182.185	1.18017e-90	78	783	1157
TR64053c1_g1_i2len=959	gi|795087316|ref|XP_011878673.1| PREDICTED: uncharacterized protein LOC105567977 [Vollenhovia emeryi]	226	91.6633	1.28038e-39	41	575	754
TR64180c0_g1_i1len=380	gi|759035078|ref|XP_011337302.1| PREDICTED: uncharacterized protein LOC105279325 [Cerapachys biroi]	378	150.214	2.26158e-42	69	26	283
TR64180c0_g1_i2len=661	gi|759035078|ref|XP_011337302.1| PREDICTED: uncharacterized protein LOC105279325 [Cerapachys biroi]	530	208.764	1.61877e-63	101	138	518
TR64180c0_g1_i3len=426	gi|759035078|ref|XP_011337302.1| PREDICTED: uncharacterized protein LOC105279325 [Cerapachys biroi]	378	150.214	3.92211e-42	69	26	283
TR64181c0_g1_i1len=1547	gi|780710060|ref|XP_011704291.1| PREDICTED: embryonic stem cell-specific 5-hydroxymethylcytosine-binding protein [Wasmannia auropunctata]	1565	607.446	0	285	341	1303
TR64181c0_g1_i2len=2260	gi|780710060|ref|XP_011704291.1| PREDICTED: embryonic stem cell-specific 5-hydroxymethylcytosine-binding protein [Wasmannia auropunctata]	1533	595.119	0	280	1066	2016
TR64183c0_g1_i1len=1565	gi|780678752|ref|XP_011697059.1| PREDICTED: zinc finger protein 425-like [Wasmannia auropunctata]	503	198.364	1.16173e-57	107	515	1039
TR64183c0_g1_i2len=1769	gi|780678752|ref|XP_011697059.1| PREDICTED: zinc finger protein 425-like [Wasmannia auropunctata]	503	198.364	3.89383e-57	107	719	1243
TR64056c0_g1_i1len=1273	gi|769830635|ref|XP_011631457.1| PREDICTED: aminopeptidase N-like, partial [Pogonomyrmex barbatus]	171	70.4774	8.43014e-11	39	32	298
TR64190c0_g1_i1len=2610	gi|795042434|ref|XP_011867264.1| PREDICTED: serine/threonine-protein phosphatase 2A regulatory subunit B'' subunit gamma-like [Vollenhovia emeryi]	2183	845.499	0	427	642	2030
TR64191c0_g1_i1len=947	gi|1069681231|ref|XP_018302112.1| PREDICTED: uncharacterized protein LOC108721837 [Trachymyrmex zeteki]	606	238.039	3.53431e-75	132	152	676
TR64192c2_g1_i1len=2555	gi|1069711854|ref|XP_018313305.1| PREDICTED: TAF5-like RNA polymerase II p300/CBP-associated factor-associated factor 65 kDa subunit 5L [Trachymyrmex zeteki]	2110	817.379	0	385	427	1695
TR64192c2_g1_i2len=1216	gi|1070180305|ref|XP_018364764.1| PREDICTED: TAF5-like RNA polymerase II p300/CBP-associated factor-associated factor 65 kDa subunit 5L [Trachymyrmex cornetzi]	1461	567.385	0	278	1	915
TR64192c2_g1_i3len=882	gi|769845475|ref|XP_011634002.1| PREDICTED: TAF5-like RNA polymerase II p300/CBP-associated factor-associated factor 65 kDa subunit 5L isoform X4 [Pogonomyrmex barbatus]	1360	528.48	0	246	1	795
TR64192c2_g2_i1len=3214	gi|780632455|ref|XP_011685804.1| PREDICTED: TAF5-like RNA polymerase II p300/CBP-associated factor-associated factor 65 kDa subunit 5L [Wasmannia auropunctata]	389	154.451	7.67822e-37	94	2539	2913
TR64192c2_g1_i4len=2558	gi|1069711854|ref|XP_018313305.1| PREDICTED: TAF5-like RNA polymerase II p300/CBP-associated factor-associated factor 65 kDa subunit 5L [Trachymyrmex zeteki]	1832	710.294	0	337	427	1545
TR64192c2_g3_i1len=605	gi|815812336|ref|XP_012227119.1| PREDICTED: uncharacterized protein PF11_0213-like [Linepithema humile]	188	77.0258	2.65423e-14	32	227	535
TR64192c2_g3_i2len=2764	gi|795014060|ref|XP_011883749.1| PREDICTED: uncharacterized protein LOC105570907 isoform X1 [Vollenhovia emeryi]	1520	590.112	0	296	546	2354
TR64193c0_g1_i1len=1115	gi|751235295|ref|XP_011171424.1| PREDICTED: protein FAM177A1 [Solenopsis invicta]	884	345.125	6.99071e-116	167	436	1035
TR64056c0_g1_i2len=1078	gi|769830635|ref|XP_011631457.1| PREDICTED: aminopeptidase N-like, partial [Pogonomyrmex barbatus]	171	70.4774	5.20483e-11	39	32	298
TR64194c0_g1_i1len=3732	gi|1069702481|ref|XP_018309813.1| PREDICTED: ATP-dependent zinc metalloprotease YME1 homolog [Trachymyrmex zeteki]	3413	1319.29	0	654	502	2751
TR64194c0_g1_i2len=3072	gi|1069702481|ref|XP_018309813.1| PREDICTED: ATP-dependent zinc metalloprotease YME1 homolog [Trachymyrmex zeteki]	3413	1319.29	0	654	502	2751
TR64195c2_g1_i1len=3326	gi|751202481|ref|XP_011172252.1| PREDICTED: angio-associated migratory cell protein [Solenopsis invicta]	1646	638.647	0	315	1731	3005
TR64196c0_g1_i1len=2521	gi|1070167436|ref|XP_018344832.1| PREDICTED: protein deadpan-like [Trachymyrmex septentrionalis]	1902	737.258	0	431	1191	2504
TR64197c0_g1_i1len=1650	gi|780705703|ref|XP_011703161.1| PREDICTED: protein capicua homolog isoform X4 [Wasmannia auropunctata]	1476	573.163	0	375	441	1661
TR64197c0_g2_i1len=1688	gi|780705703|ref|XP_011703161.1| PREDICTED: protein capicua homolog isoform X4 [Wasmannia auropunctata]	1476	573.163	0	375	479	1699
TR64197c0_g3_i1len=1679	gi|780705703|ref|XP_011703161.1| PREDICTED: protein capicua homolog isoform X4 [Wasmannia auropunctata]	1476	573.163	0	375	470	1690
TR64197c0_g4_i1len=1685	gi|780705703|ref|XP_011703161.1| PREDICTED: protein capicua homolog isoform X4 [Wasmannia auropunctata]	1476	573.163	0	375	476	1696
TR64197c0_g5_i1len=1694	gi|780705703|ref|XP_011703161.1| PREDICTED: protein capicua homolog isoform X4 [Wasmannia auropunctata]	1476	573.163	0	375	485	1705
TR64197c0_g6_i1len=1700	gi|780705703|ref|XP_011703161.1| PREDICTED: protein capicua homolog isoform X4 [Wasmannia auropunctata]	1476	573.163	0	375	491	1711
TR64057c0_g1_i1len=1652	gi|1069680879|ref|XP_018301998.1| PREDICTED: cytochrome P450 9e2-like [Trachymyrmex zeteki]	553	217.624	8.13815e-61	97	1292	1651
TR64197c0_g7_i1len=1703	gi|780705703|ref|XP_011703161.1| PREDICTED: protein capicua homolog isoform X4 [Wasmannia auropunctata]	1476	573.163	0	375	494	1714
TR64197c0_g8_i1len=1682	gi|780705703|ref|XP_011703161.1| PREDICTED: protein capicua homolog isoform X4 [Wasmannia auropunctata]	1476	573.163	0	375	473	1693
TR64197c0_g9_i1len=3901	gi|795084184|ref|XP_011878026.1| PREDICTED: putative transcription factor capicua isoform X4 [Vollenhovia emeryi]	4251	1642.09	0	943	3	2999
TR64197c0_g9_i2len=6964	gi|795084190|ref|XP_011878028.1| PREDICTED: putative transcription factor capicua isoform X6 [Vollenhovia emeryi]	7993	3083.51	0	1756	426	6077
TR64197c0_g9_i3len=7120	gi|795084173|ref|XP_011878023.1| PREDICTED: putative transcription factor capicua isoform X1 [Vollenhovia emeryi]	8186	3157.85	0	1808	426	6233
TR64197c0_g9_i4len=3745	gi|795084190|ref|XP_011878028.1| PREDICTED: putative transcription factor capicua isoform X6 [Vollenhovia emeryi]	4022	1553.88	0	884	21	2843
TR64197c0_g10_i1len=1691	gi|780705703|ref|XP_011703161.1| PREDICTED: protein capicua homolog isoform X4 [Wasmannia auropunctata]	1476	573.163	0	375	482	1702
TR64197c0_g11_i1len=1697	gi|780705703|ref|XP_011703161.1| PREDICTED: protein capicua homolog isoform X4 [Wasmannia auropunctata]	1476	573.163	0	375	488	1708
TR64200c0_g1_i1len=801	gi|815769028|ref|XP_012234439.1| PREDICTED: uncharacterized protein LOC105679152 [Linepithema humile]	442	174.866	2.31738e-60	84	1	471
TR64200c0_g1_i2len=679	gi|939674699|ref|XP_014298669.1| PREDICTED: uncharacterized protein LOC103572023 isoform X4 [Microplitis demolitor]	260	104.76	5.21899e-32	44	4	267
TR64200c0_g1_i3len=722	gi|815769028|ref|XP_012234439.1| PREDICTED: uncharacterized protein LOC105679152 [Linepithema humile]	422	167.162	1.83387e-57	74	1	399
TR64201c0_g1_i2len=666	gi|826425099|ref|XP_012527166.1| PREDICTED: mitochondrial amidoxime-reducing component 1-like [Monomorium pharaonis]	123	51.9878	8.73939e-06	22	2	88
TR64202c0_g1_i1len=455	gi|768449833|ref|XP_011567021.1| PREDICTED: fumarate reductase-like [Plutella xylostella]	720	281.952	1.20081e-89	135	2	454
TR64202c0_g1_i2len=2005	gi|768449833|ref|XP_011567021.1| PREDICTED: fumarate reductase-like [Plutella xylostella]	2496	966.066	0	493	223	2004
TR64202c0_g1_i3len=2035	gi|768449833|ref|XP_011567021.1| PREDICTED: fumarate reductase-like [Plutella xylostella]	2404	930.628	0	490	223	2034
TR64202c0_g2_i1len=650	gi|768449833|ref|XP_011567021.1| PREDICTED: fumarate reductase-like [Plutella xylostella]	868	338.961	1.14966e-110	175	3	650
TR64059c0_g1_i1len=1097	gi|970915814|ref|XP_015124326.1| PREDICTED: uncharacterized protein LOC107046258 [Diachasma alloeum]	138	57.7658	2.32147e-07	35	58	285
TR64202c0_g2_i2len=916	gi|768449833|ref|XP_011567021.1| PREDICTED: fumarate reductase-like [Plutella xylostella]	1244	483.797	1.39413e-165	244	2	916
TR64203c0_g1_i1len=506	gi|795016903|ref|XP_011858663.1| PREDICTED: PERQ amino acid-rich with GYF domain-containing protein 2-like [Vollenhovia emeryi]	187	76.6406	8.78228e-15	68	189	446
TR64203c0_g1_i2len=1600	gi|795016903|ref|XP_011858663.1| PREDICTED: PERQ amino acid-rich with GYF domain-containing protein 2-like [Vollenhovia emeryi]	992	386.726	6.16122e-128	218	583	1458
TR64206c0_g1_i1len=3231	gi|795037301|ref|XP_011865567.1| PREDICTED: histone-lysine N-methyltransferase pr-set7 [Vollenhovia emeryi]	1610	624.78	0	322	348	1505
TR64059c0_g1_i2len=599	gi|970915814|ref|XP_015124326.1| PREDICTED: uncharacterized protein LOC107046258 [Diachasma alloeum]	138	57.7658	3.76306e-08	35	58	285
TR64207c1_g1_i1len=1124	gi|1069683372|ref|XP_018302848.1| PREDICTED: dynactin subunit 6 [Trachymyrmex zeteki]	469	185.267	4.48816e-83	87	606	878
TR64207c1_g1_i2len=1496	gi|1069683372|ref|XP_018302848.1| PREDICTED: dynactin subunit 6 [Trachymyrmex zeteki]	469	185.267	2.93739e-73	87	978	1250
TR64207c1_g1_i3len=2266	gi|1069683372|ref|XP_018302848.1| PREDICTED: dynactin subunit 6 [Trachymyrmex zeteki]	806	315.079	9.97905e-100	173	733	1272
TR64207c1_g1_i4len=1889	gi|1069683372|ref|XP_018302848.1| PREDICTED: dynactin subunit 6 [Trachymyrmex zeteki]	880	343.584	5.28047e-112	186	308	895
TR64207c1_g1_i5len=881	gi|795037708|ref|XP_011865698.1| PREDICTED: dynactin subunit 6 isoform X1 [Vollenhovia emeryi]	672	263.462	8.03961e-85	154	192	740
TR64210c0_g1_i1len=1061	gi|675861810|ref|XP_009016465.1| hypothetical protein HELRODRAFT_105094 [Helobdella robusta]	119	50.447	5.86583e-06	22	6	74
TR64210c0_g1_i2len=502	gi|675861810|ref|XP_009016465.1| hypothetical protein HELRODRAFT_105094 [Helobdella robusta]	119	50.447	5.65312e-07	22	6	74
TR64210c0_g1_i3len=518	gi|675861810|ref|XP_009016465.1| hypothetical protein HELRODRAFT_105094 [Helobdella robusta]	119	50.447	6.14323e-07	22	6	74
TR64210c0_g1_i4len=999	gi|675861810|ref|XP_009016465.1| hypothetical protein HELRODRAFT_105094 [Helobdella robusta]	119	50.447	5.13128e-06	22	6	74
TR64212c0_g1_i1len=4342	gi|795034748|ref|XP_011864717.1| PREDICTED: CREB-regulated transcription coactivator 1-like isoform X7 [Vollenhovia emeryi]	947	369.392	4.61112e-111	250	108	872
TR64212c0_g1_i2len=4272	gi|751211812|ref|XP_011158656.1| PREDICTED: CREB-regulated transcription coactivator 1 isoform X6 [Solenopsis invicta]	809	316.235	6.13014e-92	227	108	803
TR64213c0_g1_i1len=438	gi|749799603|ref|XP_011153357.1| PREDICTED: UDP-glucose 6-dehydrogenase [Harpegnathos saltator]	110	46.9802	3.14573e-08	19	326	400
TR64213c0_g1_i2len=438	gi|749799603|ref|XP_011153357.1| PREDICTED: UDP-glucose 6-dehydrogenase [Harpegnathos saltator]	105	45.0542	8.74978e-08	18	329	400
TR64214c0_g1_i1len=442	gi|759082567|ref|XP_011351169.1| PREDICTED: uncharacterized protein LOC105287305, partial [Cerapachys biroi]	453	179.104	2.73548e-54	93	6	437
TR64214c0_g1_i2len=442	gi|759082567|ref|XP_011351169.1| PREDICTED: uncharacterized protein LOC105287305, partial [Cerapachys biroi]	454	179.489	2.25224e-54	94	6	437
TR64214c0_g1_i3len=415	gi|759082567|ref|XP_011351169.1| PREDICTED: uncharacterized protein LOC105287305, partial [Cerapachys biroi]	363	144.436	6.29727e-41	71	99	422
TR64216c1_g1_i1len=1087	gi|801367289|ref|XP_012063203.1| PREDICTED: tubulin epsilon chain-like [Atta cephalotes]	424	167.933	1.5704e-58	77	371	628
TR64216c1_g1_i2len=999	gi|801367289|ref|XP_012063203.1| PREDICTED: tubulin epsilon chain-like [Atta cephalotes]	630	247.284	5.94212e-75	114	166	540
TR64216c1_g1_i3len=1012	gi|801367289|ref|XP_012063203.1| PREDICTED: tubulin epsilon chain-like [Atta cephalotes]	424	167.933	7.37017e-77	77	296	553
TR64216c1_g1_i4len=1042	gi|801367289|ref|XP_012063203.1| PREDICTED: tubulin epsilon chain-like [Atta cephalotes]	756	295.819	2.24146e-93	133	1	456
TR64216c1_g1_i5len=1117	gi|801367289|ref|XP_012063203.1| PREDICTED: tubulin epsilon chain-like [Atta cephalotes]	596	234.187	2.27657e-69	107	166	531
TR64216c1_g1_i6len=924	gi|801367289|ref|XP_012063203.1| PREDICTED: tubulin epsilon chain-like [Atta cephalotes]	790	308.916	4.15108e-99	140	1	465
TR64219c0_g1_i1len=568	gi|1070130945|ref|XP_018339693.1| PREDICTED: putative fatty acyl-CoA reductase CG5065, partial [Trachymyrmex septentrionalis]	256	103.219	1.25869e-25	49	389	568
TR64224c0_g1_i1len=2868	gi|1070203927|ref|XP_018370842.1| PREDICTED: stAR-related lipid transfer protein 7, mitochondrial isoform X1 [Trachymyrmex cornetzi]	2262	875.93	0	423	861	2408
TR64224c0_g1_i2len=2770	gi|1069710129|ref|XP_018312685.1| PREDICTED: stAR-related lipid transfer protein 7, mitochondrial isoform X1 [Trachymyrmex zeteki]	1356	526.939	0	244	1462	2304
TR64224c0_g1_i3len=2682	gi|1070203927|ref|XP_018370842.1| PREDICTED: stAR-related lipid transfer protein 7, mitochondrial isoform X1 [Trachymyrmex cornetzi]	1351	525.013	0	244	1374	2216
TR64224c0_g1_i4len=2787	gi|1070203927|ref|XP_018370842.1| PREDICTED: stAR-related lipid transfer protein 7, mitochondrial isoform X1 [Trachymyrmex cornetzi]	2299	890.182	0	423	861	2327
TR64224c0_g1_i5len=2699	gi|1069710129|ref|XP_018312685.1| PREDICTED: stAR-related lipid transfer protein 7, mitochondrial isoform X1 [Trachymyrmex zeteki]	2222	860.522	0	409	800	2239
TR64226c0_g1_i1len=2987	gi|795028252|ref|XP_011862552.1| PREDICTED: gastrula zinc finger protein XlCGF26.1-like [Vollenhovia emeryi]	114	48.521	1.61484e-07	21	2819	2896
TR64226c0_g1_i2len=2984	gi|795028252|ref|XP_011862552.1| PREDICTED: gastrula zinc finger protein XlCGF26.1-like [Vollenhovia emeryi]	114	48.521	1.613e-07	21	2816	2893
TR64227c0_g1_i1len=3797	gi|780632733|ref|XP_011685871.1| PREDICTED: exocyst complex component 8 [Wasmannia auropunctata]	3476	1343.56	0	681	258	2387
TR64228c0_g1_i1len=1445	gi|826477821|ref|XP_012537462.1| PREDICTED: defensin-2-like [Monomorium pharaonis]	301	120.553	2.26888e-30	56	745	933
TR64231c0_g1_i1len=909	gi|1070204818|ref|XP_018371317.1| PREDICTED: uncharacterized protein LOC108766485 [Trachymyrmex cornetzi]	131	55.0694	2.81073e-06	26	121	303
TR64231c0_g1_i2len=989	gi|795016863|ref|XP_011858648.1| PREDICTED: fatty acid synthase-like, partial [Vollenhovia emeryi]	152	63.1586	1.01585e-08	26	863	961
TR64231c0_g1_i3len=1321	gi|1070204818|ref|XP_018371317.1| PREDICTED: uncharacterized protein LOC108766485 [Trachymyrmex cornetzi]	131	55.0694	6.31294e-06	26	121	303
TR64233c0_g1_i1len=2286	gi|795035379|ref|XP_011864921.1| PREDICTED: probable tubulin polyglutamylase TTLL9 [Vollenhovia emeryi]	567	223.016	5.99333e-62	102	1718	2050
TR64233c0_g1_i2len=475	gi|1068405910|ref|XP_018050062.1| PREDICTED: PH and SEC7 domain-containing protein 1 isoform X3 [Atta colombica]	264	106.301	3.4983e-24	46	2	160
TR64233c0_g1_i3len=2107	gi|795035379|ref|XP_011864921.1| PREDICTED: probable tubulin polyglutamylase TTLL9 [Vollenhovia emeryi]	567	223.016	2.79588e-62	102	1539	1871
TR64239c0_g2_i1len=1867	gi|1070151350|ref|XP_018358100.1| PREDICTED: homeobox protein Mohawk-like isoform X2 [Trachymyrmex cornetzi]	905	353.214	2.71557e-113	210	559	1521
TR64239c0_g2_i2len=1675	gi|1070161270|ref|XP_018342892.1| PREDICTED: homeobox protein Mohawk-like isoform X2 [Trachymyrmex septentrionalis]	943	367.851	1.15506e-119	211	559	1536
TR64240c0_g2_i1len=3675	gi|1069684050|ref|XP_018303075.1| PREDICTED: C-mannosyltransferase dpy-19 [Trachymyrmex zeteki]	3128	1209.51	0	581	1536	3386
TR64240c0_g2_i2len=3737	gi|1069684050|ref|XP_018303075.1| PREDICTED: C-mannosyltransferase dpy-19 [Trachymyrmex zeteki]	3094	1196.42	0	581	1535	3448
TR64241c0_g1_i1len=4002	gi|1070597734|ref|XP_018396108.1| PREDICTED: neurocalcin homolog [Cyphomyrmex costatus]	1016	395.971	8.78164e-126	190	3001	3576
TR64245c0_g1_i1len=2074	gi|751217714|ref|XP_011161862.1| PREDICTED: nuclear receptor coactivator 2 [Solenopsis invicta]	197	80.4925	2.74546e-13	39	2	184
TR64246c0_g1_i1len=2391	gi|780703551|ref|XP_011702648.1| PREDICTED: uncharacterized protein LOC105458797 [Wasmannia auropunctata]	1143	444.891	3.03566e-146	254	293	1420
TR64246c0_g1_i2len=2325	gi|780703551|ref|XP_011702648.1| PREDICTED: uncharacterized protein LOC105458797 [Wasmannia auropunctata]	1132	440.654	7.53444e-145	249	293	1402
TR64246c0_g1_i3len=1530	gi|780703551|ref|XP_011702648.1| PREDICTED: uncharacterized protein LOC105458797 [Wasmannia auropunctata]	1186	461.455	1.06693e-156	267	293	1471
TR64246c0_g1_i4len=1596	gi|780703551|ref|XP_011702648.1| PREDICTED: uncharacterized protein LOC105458797 [Wasmannia auropunctata]	1198	466.077	3.84082e-158	272	293	1489
TR64250c0_g1_i1len=3371	gi|1070604272|ref|XP_018399668.1| PREDICTED: transitional endoplasmic reticulum ATPase TER94 [Cyphomyrmex costatus]	4000	1545.41	0	800	637	3039
TR64250c1_g1_i1len=4744	gi|1069693807|ref|XP_018306538.1| PREDICTED: WD repeat domain phosphoinositide-interacting protein 2 isoform X3 [Trachymyrmex zeteki]	2333	903.279	0	451	88	1455
TR64250c1_g1_i2len=4732	gi|1069693807|ref|XP_018306538.1| PREDICTED: WD repeat domain phosphoinositide-interacting protein 2 isoform X3 [Trachymyrmex zeteki]	2335	904.049	0	451	76	1443
TR64250c1_g1_i3len=1315	gi|1070185738|ref|XP_018350543.1| PREDICTED: WD repeat domain phosphoinositide-interacting protein 2 isoform X3 [Trachymyrmex septentrionalis]	2097	812.372	0	389	72	1247
TR64250c1_g1_i4len=4742	gi|1069693807|ref|XP_018306538.1| PREDICTED: WD repeat domain phosphoinositide-interacting protein 2 isoform X3 [Trachymyrmex zeteki]	2331	902.508	0	451	72	1439
TR64250c1_g1_i5len=3149	gi|1069693807|ref|XP_018306538.1| PREDICTED: WD repeat domain phosphoinositide-interacting protein 2 isoform X3 [Trachymyrmex zeteki]	1957	758.444	0	405	72	1610
TR64250c1_g1_i6len=1483	gi|746830715|ref|XP_011049321.1| PREDICTED: WD repeat domain phosphoinositide-interacting protein 2 isoform X4 [Acromyrmex echinatior]	1712	664.07	0	343	72	1418
TR64250c1_g1_i7len=3011	gi|1069693807|ref|XP_018306538.1| PREDICTED: WD repeat domain phosphoinositide-interacting protein 2 isoform X3 [Trachymyrmex zeteki]	2333	903.279	0	451	88	1455
TR64250c1_g1_i8len=4817	gi|1069693807|ref|XP_018306538.1| PREDICTED: WD repeat domain phosphoinositide-interacting protein 2 isoform X3 [Trachymyrmex zeteki]	1898	735.717	0	353	72	1136
TR64256c0_g1_i1len=921	gi|795054050|ref|XP_011871047.1| PREDICTED: junctophilin-1 isoform X1 [Vollenhovia emeryi]	184	75.485	7.4024e-13	44	780	917
TR64262c0_g1_i1len=378	gi|1070194738|ref|XP_018368153.1| PREDICTED: glutamate dehydrogenase, mitochondrial [Trachymyrmex cornetzi]	177	72.7886	7.68349e-14	34	260	376
TR64267c0_g1_i1len=1521	gi|1069708521|ref|XP_018312112.1| PREDICTED: zinc finger CCHC domain-containing protein 8 homolog [Trachymyrmex zeteki]	222	90.1225	7.83957e-17	62	409	798
TR64267c0_g2_i1len=2099	gi|1070618804|ref|XP_018405689.1| PREDICTED: zinc finger CCHC domain-containing protein 8 homolog [Cyphomyrmex costatus]	1163	452.595	5.59001e-147	209	1218	1973
TR64267c0_g2_i2len=2393	gi|1069708521|ref|XP_018312112.1| PREDICTED: zinc finger CCHC domain-containing protein 8 homolog [Trachymyrmex zeteki]	713	279.256	4.12157e-80	128	1800	2264
TR64267c0_g2_i3len=2181	gi|1068402186|ref|XP_018048730.1| PREDICTED: zinc finger CCHC domain-containing protein 8 homolog [Atta colombica]	951	370.933	4.22066e-115	194	409	1350
TR64267c0_g2_i4len=1792	gi|1068402186|ref|XP_018048730.1| PREDICTED: zinc finger CCHC domain-containing protein 8 homolog [Atta colombica]	738	288.886	1.89243e-85	140	341	952
TR64267c0_g2_i5len=1667	gi|1070618804|ref|XP_018405689.1| PREDICTED: zinc finger CCHC domain-containing protein 8 homolog [Cyphomyrmex costatus]	929	362.459	2.79912e-157	188	409	1317
TR64267c0_g2_i6len=1887	gi|1070618804|ref|XP_018405689.1| PREDICTED: zinc finger CCHC domain-containing protein 8 homolog [Cyphomyrmex costatus]	1641	636.721	0	315	409	1776
TR64267c0_g2_i7len=1504	gi|1070618804|ref|XP_018405689.1| PREDICTED: zinc finger CCHC domain-containing protein 8 homolog [Cyphomyrmex costatus]	1432	556.214	0	264	350	1378
TR64267c1_g1_i1len=490	gi|1059225156|ref|XP_017758138.1| PREDICTED: uncharacterized protein LOC108549320 isoform X1 [Eufriesea mexicana]	154	63.929	1.79543e-12	30	106	204
TR64271c0_g1_i1len=931	gi|769854289|ref|XP_011638672.1| PREDICTED: LOW QUALITY PROTEIN: uncharacterized protein LOC105428210 [Pogonomyrmex barbatus]	150	62.3882	1.96074e-08	33	2	142
TR64272c0_g1_i1len=1388	gi|751221997|ref|XP_011164210.1| PREDICTED: uncharacterized protein LOC105199015 [Solenopsis invicta]	267	107.457	5.36066e-31	52	225	431
TR64273c0_g1_i1len=1380	gi|801375456|ref|XP_012063504.1| PREDICTED: RING finger protein 44 [Atta cephalotes]	155	64.3142	4.23875e-09	31	1	135
TR64274c0_g1_i1len=512	gi|572264840|ref|XP_006610575.1| PREDICTED: transport and Golgi organization protein 1-like isoform X1 [Apis dorsata]	194	79.337	7.1281e-15	36	387	512
TR64068c0_g1_i1len=1426	gi|1069673860|ref|XP_018318378.1| PREDICTED: LOW QUALITY PROTEIN: uncharacterized protein LOC108732196 [Trachymyrmex zeteki]	180	73.9442	1.21313e-11	30	244	342
TR64274c0_g1_i2len=675	gi|1068419609|ref|XP_018054905.1| PREDICTED: transport and Golgi organization protein 1-like [Atta colombica]	148	61.6178	8.80528e-09	25	568	675
TR64277c0_g2_i1len=1275	gi|780691933|ref|XP_011699841.1| PREDICTED: cytochrome P450 9e2-like [Wasmannia auropunctata]	1494	580.096	0	288	237	1244
TR64277c0_g2_i2len=1414	gi|769845031|ref|XP_011633775.1| PREDICTED: cytochrome P450 9e2-like [Pogonomyrmex barbatus]	2093	810.831	0	397	1	1383
TR64278c0_g1_i1len=1462	gi|752899109|ref|XP_011267932.1| PREDICTED: N(G),N(G)-dimethylarginine dimethylaminohydrolase 1 isoform X2 [Camponotus floridanus]	489	192.971	8.38844e-55	96	826	1113
TR64278c0_g1_i2len=2173	gi|801402732|ref|XP_012061465.1| PREDICTED: N(G),N(G)-dimethylarginine dimethylaminohydrolase 1 [Atta cephalotes]	1287	500.36	9.89645e-171	246	1078	1824
TR64279c0_g1_i1len=1120	gi|919027681|ref|XP_013397659.1| PREDICTED: 60S acidic ribosomal protein P0-like [Lingula anatina]	1059	412.535	7.1204e-141	195	110	907
TR64068c0_g1_i2len=1239	gi|795056813|ref|XP_011871981.1| PREDICTED: adenylate cyclase type 10-like [Vollenhovia emeryi]	247	99.7525	3.20329e-20	42	1	147
TR64279c1_g1_i1len=823	gi|926633783|ref|XP_013782711.1| PREDICTED: 60S acidic ribosomal protein P0-like [Limulus polyphemus]	1009	393.275	8.28326e-135	205	2	787
TR64283c0_g1_i1len=329	gi|752869247|ref|XP_011251730.1| PREDICTED: uncharacterized protein LOC105248574 [Camponotus floridanus]	254	102.449	1.95411e-25	49	4	324
TR64283c0_g1_i2len=329	gi|752869247|ref|XP_011251730.1| PREDICTED: uncharacterized protein LOC105248574 [Camponotus floridanus]	251	101.293	5.51098e-25	49	4	324
TR64069c1_g1_i1len=1766	gi|780637116|ref|XP_011687001.1| PREDICTED: uncharacterized protein LOC105449448 [Wasmannia auropunctata]	216	87.8113	1.12372e-16	38	1121	1309
TR64289c0_g1_i1len=5580	gi|795116760|ref|XP_011883246.1| PREDICTED: methylcytosine dioxygenase TET2 isoform X2 [Vollenhovia emeryi]	6783	2617.42	0	1358	160	4641
TR64289c0_g1_i2len=5673	gi|795116752|ref|XP_011883245.1| PREDICTED: methylcytosine dioxygenase TET2 isoform X1 [Vollenhovia emeryi]	6941	2678.28	0	1387	160	4734
TR64290c0_g1_i1len=4152	gi|1069711653|ref|XP_018313230.1| PREDICTED: cyclin-dependent kinase 11B isoform X1 [Trachymyrmex zeteki]	3106	1201.04	0	813	254	2953
TR64290c0_g1_i2len=3919	gi|1069711656|ref|XP_018313231.1| PREDICTED: cyclin-dependent kinase 11B isoform X2 [Trachymyrmex zeteki]	3048	1178.7	0	794	198	2720
TR64290c0_g1_i3len=4047	gi|780615199|ref|XP_011694393.1| PREDICTED: cyclin-dependent kinase 11B isoform X1 [Wasmannia auropunctata]	3140	1214.13	0	826	254	2845
TR64290c0_g1_i4len=4024	gi|1069711656|ref|XP_018313231.1| PREDICTED: cyclin-dependent kinase 11B isoform X2 [Trachymyrmex zeteki]	3007	1162.9	0	794	198	2825
TR64291c0_g1_i1len=2992	gi|826485338|ref|XP_012538956.1| PREDICTED: calcium-independent phospholipase A2-gamma-like isoform X1 [Monomorium pharaonis]	2777	1074.31	0	542	498	2384
TR64291c0_g1_i2len=2968	gi|826485343|ref|XP_012538958.1| PREDICTED: calcium-independent phospholipase A2-gamma-like isoform X2 [Monomorium pharaonis]	2737	1058.9	0	534	498	2360
TR64291c0_g1_i3len=3011	gi|826485364|ref|XP_012538962.1| PREDICTED: calcium-independent phospholipase A2-gamma-like isoform X3 [Monomorium pharaonis]	2311	894.804	0	442	973	2403
TR64292c0_g1_i1len=1624	gi|1070161866|ref|XP_018343077.1| PREDICTED: midnolin-A isoform X2 [Trachymyrmex septentrionalis]	1120	436.032	5.07625e-141	302	10	981
TR64292c0_g1_i2len=1654	gi|1070161862|ref|XP_018343076.1| PREDICTED: midnolin-A isoform X1 [Trachymyrmex septentrionalis]	1170	455.292	3.1164e-148	312	10	1011
TR64292c0_g2_i1len=1305	gi|746871449|ref|XP_011066950.1| PREDICTED: midnolin-A [Acromyrmex echinatior]	514	202.601	5.09559e-55	119	10	405
TR64292c1_g1_i1len=1503	gi|1078810365|ref|XP_018496800.1| PREDICTED: neuroglian [Metaseiulus occidentalis]	1910	740.339	0	396	106	1527
TR64293c0_g1_i1len=6073	gi|780639014|ref|XP_011687523.1| PREDICTED: COP9 signalosome complex subunit 5 isoform X2 [Wasmannia auropunctata]	1837	712.22	0	344	1841	2887
TR64297c0_g2_i1len=450	gi|662224174|ref|XP_008486412.1| PREDICTED: glutenin, high molecular weight subunit DX5-like, partial [Diaphorina citri]	147	61.2326	2.00665e-09	26	138	449
TR64297c0_g2_i4len=443	gi|662224174|ref|XP_008486412.1| PREDICTED: glutenin, high molecular weight subunit DX5-like, partial [Diaphorina citri]	180	73.9442	1.00848e-13	32	47	436
TR64303c0_g1_i1len=2658	gi|1069718118|ref|XP_018315545.1| PREDICTED: uncharacterized protein LOC108730384 [Trachymyrmex zeteki]	1757	681.404	0	350	254	1537
TR64303c0_g1_i2len=2647	gi|1069718118|ref|XP_018315545.1| PREDICTED: uncharacterized protein LOC108730384 [Trachymyrmex zeteki]	1774	687.952	0	356	254	1570
TR64304c0_g1_i1len=778	gi|815794743|ref|XP_012218014.1| PREDICTED: LOW QUALITY PROTEIN: CREB-binding protein [Linepithema humile]	143	59.6918	2.36586e-10	41	486	734
TR64072c1_g1_i1len=900	gi|871267419|ref|XP_005109950.2| PREDICTED: peptidyl-prolyl cis-trans isomerase-like [Aplysia californica]	187	76.6406	1.38757e-14	33	1	123
TR64072c2_g1_i1len=344	gi|1041553947|ref|XP_008484995.2| PREDICTED: peptidyl-prolyl cis-trans isomerase-like [Diaphorina citri]	165	68.1662	1.16262e-13	37	1	189
TR64311c0_g1_i1len=884	gi|1069671114|ref|XP_018317394.1| PREDICTED: uncharacterized protein LOC108731536 [Trachymyrmex zeteki]	917	357.836	1.97557e-122	173	130	717
TR64072c3_g1_i1len=339	gi|871267419|ref|XP_005109950.2| PREDICTED: peptidyl-prolyl cis-trans isomerase-like [Aplysia californica]	341	135.961	2.31313e-38	75	3	323
TR64072c3_g2_i1len=893	gi|115647008|ref|XP_790143.2| PREDICTED: peptidyl-prolyl cis-trans isomerase [Strongylocentrotus purpuratus]	506	199.519	7.8974e-61	115	292	804
TR64314c0_g1_i1len=506	gi|156406675|ref|XP_001641170.1| predicted protein [Nematostella vectensis]	424	167.933	1.50434e-50	81	67	420
TR64314c0_g1_i2len=516	gi|156406675|ref|XP_001641170.1| predicted protein [Nematostella vectensis]	424	167.933	1.73374e-50	81	67	420
TR64314c0_g1_i3len=503	gi|156406675|ref|XP_001641170.1| predicted protein [Nematostella vectensis]	422	167.162	2.28703e-50	80	54	407
TR64314c0_g1_i4len=493	gi|156406675|ref|XP_001641170.1| predicted protein [Nematostella vectensis]	424	167.933	1.09299e-50	81	54	407
TR64316c0_g1_i1len=3954	gi|817084102|ref|XP_012264687.1| PREDICTED: uncharacterized protein LOC105691027 [Athalia rosae]	1639	635.95	0	342	1546	3825
TR64072c3_g3_i1len=923	gi|951553352|ref|XP_014476232.1| PREDICTED: peptidyl-prolyl cis-trans isomerase-like [Dinoponera quadriceps]	513	202.216	4.13924e-61	115	292	846
TR64317c5_g1_i1len=4997	gi|751209336|ref|XP_011157317.1| PREDICTED: bone morphogenetic protein receptor type-1B [Solenopsis invicta]	2531	979.548	0	491	2221	3759
TR64318c0_g1_i1len=2033	gi|645041305|ref|XP_008214513.1| PREDICTED: uncharacterized protein LOC103317693 [Nasonia vitripennis]	383	152.14	2.68587e-39	74	1516	1980
TR64318c0_g1_i2len=1969	gi|645041305|ref|XP_008214513.1| PREDICTED: uncharacterized protein LOC103317693 [Nasonia vitripennis]	236	95.5153	7.851e-35	44	1516	1719
TR64072c3_g4_i1len=603	gi|449683097|ref|XP_004210264.1| PREDICTED: peptidyl-prolyl cis-trans isomerase-like [Hydra vulgaris]	319	127.487	3.24138e-34	75	286	600
TR64318c1_g1_i1len=1601	gi|645041398|ref|XP_008206523.1| PREDICTED: uncharacterized protein LOC103316144 [Nasonia vitripennis]	975	380.178	9.58825e-124	198	336	1433
TR64318c1_g2_i1len=3368	gi|1048021183|ref|XP_017471091.1| PREDICTED: uncharacterized protein LOC108362573 [Rhagoletis zephyria]	1495	580.482	0	329	540	3035
TR64321c0_g1_i1len=411	gi|795112250|ref|XP_011882596.1| PREDICTED: poly [ADP-ribose] polymerase isoform X1 [Vollenhovia emeryi]	130	54.6842	4.81119e-07	26	292	426
TR64072c3_g3_i2len=893	gi|801397289|ref|XP_012059038.1| PREDICTED: peptidyl-prolyl cis-trans isomerase-like [Atta cephalotes]	508	200.29	6.59672e-61	106	292	732
TR64323c0_g2_i1len=354	gi|156389506|ref|XP_001635032.1| predicted protein [Nematostella vectensis]	303	121.324	2.20407e-33	53	46	348
TR64323c0_g2_i2len=593	gi|156389506|ref|XP_001635032.1| predicted protein [Nematostella vectensis]	407	161.384	1.15206e-47	74	35	436
TR64323c0_g2_i3len=593	gi|156389506|ref|XP_001635032.1| predicted protein [Nematostella vectensis]	407	161.384	1.15206e-47	74	35	436
TR64323c0_g2_i4len=343	gi|156389506|ref|XP_001635032.1| predicted protein [Nematostella vectensis]	311	124.405	1.50235e-34	54	35	337
TR64324c0_g1_i1len=459	gi|1032748730|ref|XP_016836530.1| PREDICTED: Down syndrome cell adhesion molecule-like protein Dscam2 isoform X1 [Nasonia vitripennis]	193	78.9518	1.7806e-30	38	1	195
TR64324c0_g1_i2len=459	gi|1032748730|ref|XP_016836530.1| PREDICTED: Down syndrome cell adhesion molecule-like protein Dscam2 isoform X1 [Nasonia vitripennis]	198	80.8777	5.9439e-31	39	1	183
TR64324c0_g1_i3len=679	gi|972181884|ref|XP_015172305.1| PREDICTED: Down syndrome cell adhesion molecule-like protein Dscam2 isoform X25 [Polistes dominula]	295	118.242	2.26388e-27	56	1	186
TR64072c3_g2_i2len=1276	gi|156355365|ref|XP_001623639.1| predicted protein [Nematostella vectensis]	442	174.866	8.24153e-50	103	292	798
TR64327c0_g1_i1len=1578	gi|1069684247|ref|XP_018303143.1| PREDICTED: uncharacterized protein LOC108722495 [Trachymyrmex zeteki]	151	62.7734	7.55174e-09	30	1487	1576
TR64331c0_g1_i1len=780	gi|815765735|ref|XP_012215379.1| PREDICTED: uncharacterized protein LOC105667862, partial [Linepithema humile]	1066	415.231	3.99194e-143	193	1	759
TR64331c1_g1_i1len=1057	gi|815790521|ref|XP_012215826.1| PREDICTED: baculoviral IAP repeat-containing protein 7-A-like, partial [Linepithema humile]	316	126.331	6.75771e-32	71	79	531
TR64331c1_g1_i2len=646	gi|1069675714|ref|XP_018300263.1| PREDICTED: uncharacterized protein LOC108720638 [Trachymyrmex zeteki]	124	52.373	4.68162e-06	33	60	281
TR64072c3_g5_i1len=360	gi|871267419|ref|XP_005109950.2| PREDICTED: peptidyl-prolyl cis-trans isomerase-like [Aplysia californica]	385	152.91	6.3783e-45	83	3	344
TR64332c0_g1_i1len=4410	gi|826490480|ref|XP_012539988.1| PREDICTED: limbic system-associated membrane protein-like [Monomorium pharaonis]	1491	578.941	0	279	2837	3712
TR64333c0_g1_i1len=1713	gi|795053368|ref|XP_011870823.1| PREDICTED: cell division cycle 7-related protein kinase [Vollenhovia emeryi]	917	357.836	0	169	191	760
TR64333c0_g1_i2len=1639	gi|795053368|ref|XP_011870823.1| PREDICTED: cell division cycle 7-related protein kinase [Vollenhovia emeryi]	1827	708.368	0	341	191	1378
TR64333c0_g2_i1len=5584	gi|780683085|ref|XP_011697971.1| PREDICTED: transcriptional repressor CTCFL-like [Wasmannia auropunctata]	3329	1286.94	0	695	2518	4677
TR64333c0_g2_i2len=4831	gi|780683085|ref|XP_011697971.1| PREDICTED: transcriptional repressor CTCFL-like [Wasmannia auropunctata]	3329	1286.94	0	695	1765	3924
TR64333c0_g2_i3len=4539	gi|780683085|ref|XP_011697971.1| PREDICTED: transcriptional repressor CTCFL-like [Wasmannia auropunctata]	3329	1286.94	0	695	1473	3632
TR64333c0_g2_i4len=4851	gi|780683085|ref|XP_011697971.1| PREDICTED: transcriptional repressor CTCFL-like [Wasmannia auropunctata]	3329	1286.94	0	695	1785	3944
TR64072c3_g6_i1len=538	gi|449683097|ref|XP_004210264.1| PREDICTED: peptidyl-prolyl cis-trans isomerase-like [Hydra vulgaris]	310	124.02	3.35065e-33	60	286	537
TR64072c3_g7_i1len=550	gi|449683097|ref|XP_004210264.1| PREDICTED: peptidyl-prolyl cis-trans isomerase-like [Hydra vulgaris]	307	122.865	1.22437e-32	60	286	549
TR64337c0_g1_i1len=2103	gi|1069698339|ref|XP_018308077.1| PREDICTED: chymotrypsin inhibitor [Trachymyrmex zeteki]	302	120.939	6.57709e-30	58	1813	2052
TR64337c0_g2_i1len=2101	gi|1069698339|ref|XP_018308077.1| PREDICTED: chymotrypsin inhibitor [Trachymyrmex zeteki]	289	115.931	4.02127e-28	56	1811	2050
TR64338c0_g1_i1len=971	gi|746851347|ref|XP_011056194.1| PREDICTED: uncharacterized protein LOC105147105 [Acromyrmex echinatior]	443	175.252	2.7738e-49	99	347	970
TR64338c0_g1_i2len=1657	gi|746851347|ref|XP_011056194.1| PREDICTED: uncharacterized protein LOC105147105 [Acromyrmex echinatior]	448	177.178	6.90181e-48	100	113	742
TR64338c0_g1_i3len=1119	gi|746851347|ref|XP_011056194.1| PREDICTED: uncharacterized protein LOC105147105 [Acromyrmex echinatior]	443	175.252	1.02233e-48	99	347	970
TR64338c0_g1_i4len=1891	gi|746851347|ref|XP_011056194.1| PREDICTED: uncharacterized protein LOC105147105 [Acromyrmex echinatior]	448	177.178	1.61294e-47	100	347	976
TR64338c0_g1_i5len=812	gi|746851347|ref|XP_011056194.1| PREDICTED: uncharacterized protein LOC105147105 [Acromyrmex echinatior]	449	177.563	7.85085e-51	100	113	748
TR64072c3_g8_i1len=549	gi|449683097|ref|XP_004210264.1| PREDICTED: peptidyl-prolyl cis-trans isomerase-like [Hydra vulgaris]	314	125.561	1.0549e-33	61	286	549
TR64338c0_g1_i6len=1059	gi|752896434|ref|XP_011266473.1| PREDICTED: uncharacterized protein LOC105257510 [Camponotus floridanus]	452	178.718	4.93257e-51	95	362	1012
TR64338c0_g1_i7len=1046	gi|746851347|ref|XP_011056194.1| PREDICTED: uncharacterized protein LOC105147105 [Acromyrmex echinatior]	449	177.563	7.18332e-50	100	347	982
TR64338c0_g1_i8len=885	gi|746851347|ref|XP_011056194.1| PREDICTED: uncharacterized protein LOC105147105 [Acromyrmex echinatior]	443	175.252	1.07919e-49	99	113	736
TR64341c1_g1_i1len=2261	gi|752880794|ref|XP_011257980.1| PREDICTED: ATP-dependent RNA helicase WM6 [Camponotus floridanus]	732	286.574	1.11055e-85	138	78	491
TR64341c1_g1_i2len=404	gi|926642754|ref|XP_013787568.1| PREDICTED: ATP-dependent RNA helicase DDX39A-like [Limulus polyphemus]	152	63.1586	3.57426e-10	50	164	388
TR64341c1_g1_i3len=1078	gi|826408104|ref|XP_012524127.1| PREDICTED: ATP-dependent RNA helicase WM6 isoform X1 [Monomorium pharaonis]	1309	508.834	5.73457e-177	293	109	1005
TR64341c1_g1_i4len=3186	gi|826408104|ref|XP_012524127.1| PREDICTED: ATP-dependent RNA helicase WM6 isoform X1 [Monomorium pharaonis]	2033	787.719	0	429	109	1416
TR64341c1_g1_i5len=2410	gi|826408104|ref|XP_012524127.1| PREDICTED: ATP-dependent RNA helicase WM6 isoform X1 [Monomorium pharaonis]	1173	456.447	4.13418e-150	248	109	870
TR64341c1_g1_i6len=2512	gi|746865465|ref|XP_011063766.1| PREDICTED: ATP-dependent RNA helicase WM6 [Acromyrmex echinatior]	871	340.117	3.83713e-105	183	185	742
TR64341c1_g1_i7len=4375	gi|826408104|ref|XP_012524127.1| PREDICTED: ATP-dependent RNA helicase WM6 isoform X1 [Monomorium pharaonis]	1173	456.447	6.73595e-144	248	109	870
TR64346c0_g1_i1len=2487	gi|815787581|ref|XP_012214647.1| PREDICTED: PR domain zinc finger protein 16 isoform X1 [Linepithema humile]	1093	425.631	3.78266e-133	231	3	716
TR64349c1_g1_i1len=937	gi|196003372|ref|XP_002111553.1| expressed hypothetical protein [Trichoplax adhaerens]	423	167.548	7.49636e-49	75	434	784
TR64349c1_g1_i2len=877	gi|196003372|ref|XP_002111553.1| expressed hypothetical protein [Trichoplax adhaerens]	427	169.088	1.20278e-49	75	434	784
TR64349c1_g1_i3len=833	gi|196003372|ref|XP_002111553.1| expressed hypothetical protein [Trichoplax adhaerens]	426	168.703	1.1229e-49	75	434	784
TR64349c1_g2_i1len=903	gi|196003372|ref|XP_002111553.1| expressed hypothetical protein [Trichoplax adhaerens]	429	169.859	6.68143e-50	76	434	784
TR64352c0_g1_i1len=716	gi|795045191|ref|XP_011868161.1| PREDICTED: soma ferritin-like [Vollenhovia emeryi]	121	51.2174	5.23455e-06	24	2	76
TR64355c0_g1_i1len=804	gi|780689797|ref|XP_011699345.1| PREDICTED: uncharacterized protein LOC105456759 [Wasmannia auropunctata]	518	204.142	5.67522e-62	112	2	595
TR64356c0_g1_i1len=364	gi|751217431|ref|XP_011161709.1| PREDICTED: transmembrane protein 50B [Solenopsis invicta]	129	54.299	4.51354e-08	27	237	368
TR64356c0_g1_i2len=396	gi|751217431|ref|XP_011161709.1| PREDICTED: transmembrane protein 50B [Solenopsis invicta]	129	54.299	5.45994e-08	27	269	400
TR64047c1_g1_i1len=456	gi|801399985|ref|XP_012060530.1| PREDICTED: uncharacterized protein LOC105623762 [Atta cephalotes]	203	82.8037	2.5448e-17	37	144	308
TR64367c1_g1_i1len=2201	gi|1070606825|ref|XP_018401062.1| PREDICTED: uncharacterized protein LOC108778388 [Cyphomyrmex costatus]	607	238.424	6.67212e-71	138	1029	1607
TR64367c1_g1_i2len=2448	gi|1070606825|ref|XP_018401062.1| PREDICTED: uncharacterized protein LOC108778388 [Cyphomyrmex costatus]	607	238.424	2.01212e-70	138	1276	1854
TR64075c0_g1_i1len=900	gi|815794564|ref|XP_012217925.1| PREDICTED: arylsulfatase B-like [Linepithema humile]	149	62.003	4.08495e-09	28	817	900
TR64371c0_g1_i1len=630	gi|936592360|ref|XP_014209440.1| PREDICTED: 46 kDa FK506-binding nuclear protein-like [Copidosoma floridanum]	177	72.7886	5.02845e-13	33	487	627
TR64371c0_g1_i2len=794	gi|746869107|ref|XP_011065701.1| PREDICTED: 46 kDa FK506-binding nuclear protein-like [Acromyrmex echinatior]	159	65.855	3.35724e-10	27	678	794
TR64377c0_g1_i1len=497	gi|1048007687|ref|XP_017464583.1| PREDICTED: transmembrane protein 132C-like [Rhagoletis zephyria]	137	57.3806	1.01372e-07	33	204	437
TR64377c0_g1_i2len=396	gi|1048007687|ref|XP_017464583.1| PREDICTED: transmembrane protein 132C-like [Rhagoletis zephyria]	141	58.9214	1.78608e-08	35	70	303
TR64377c0_g1_i3len=530	gi|1048007687|ref|XP_017464583.1| PREDICTED: transmembrane protein 132C-like [Rhagoletis zephyria]	141	58.9214	3.50366e-08	35	204	437
TR64383c0_g1_i1len=4089	gi|751200818|ref|XP_011164135.1| PREDICTED: chondroitin proteoglycan-2 [Solenopsis invicta]	1250	486.108	1.85563e-158	249	244	1011
TR64384c0_g1_i1len=3302	gi|780633662|ref|XP_011686104.1| PREDICTED: putative Dol-P-Glc:Glc(2)Man(9)GlcNAc(2)-PP-Dol alpha-1,2-glucosyltransferase [Wasmannia auropunctata]	2212	856.67	0	410	458	1867
TR64385c0_g1_i1len=2190	gi|746867632|ref|XP_011064919.1| PREDICTED: erlin-2-B-like [Acromyrmex echinatior]	1686	654.055	0	312	288	1262
TR64385c0_g1_i2len=2091	gi|801374771|ref|XP_012063124.1| PREDICTED: erlin-2-B-like [Atta cephalotes]	1690	655.596	0	313	189	1163
TR64386c0_g1_i1len=3925	gi|826419987|ref|XP_012524900.1| PREDICTED: nardilysin isoform X1 [Monomorium pharaonis]	4989	1926.37	0	948	148	3570
TR64386c0_g1_i2len=4105	gi|780633070|ref|XP_011685956.1| PREDICTED: nardilysin-like [Wasmannia auropunctata]	3458	1336.63	0	660	1363	3741
TR64387c1_g1_i1len=727	gi|1070593532|ref|XP_018393821.1| PREDICTED: iroquois-class homeodomain protein IRX-3 [Cyphomyrmex costatus]	343	136.732	1.91064e-34	141	60	515
TR64388c0_g1_i1len=4068	gi|780683386|ref|XP_011698027.1| PREDICTED: circadian locomoter output cycles protein kaput-like isoform X3 [Wasmannia auropunctata]	3528	1363.59	0	703	461	3202
TR64388c0_g1_i2len=3826	gi|780683375|ref|XP_011698025.1| PREDICTED: circadian locomoter output cycles protein kaput-like isoform X1 [Wasmannia auropunctata]	3594	1389.02	0	758	12	2960
TR64388c0_g1_i3len=4239	gi|780683386|ref|XP_011698027.1| PREDICTED: circadian locomoter output cycles protein kaput-like isoform X3 [Wasmannia auropunctata]	3528	1363.59	0	703	632	3373
TR64388c0_g1_i4len=3838	gi|780683375|ref|XP_011698025.1| PREDICTED: circadian locomoter output cycles protein kaput-like isoform X1 [Wasmannia auropunctata]	3590	1387.47	0	758	12	2972
TR64389c0_g1_i1len=679	gi|209571490|ref|NP_001129376.1| ribosomal protein L39 [Acyrthosiphon pisum]	208	84.7297	4.74329e-19	39	66	218
TR64390c0_g1_i1len=357	gi|156352299|ref|XP_001622696.1| hypothetical protein NEMVEDRAFT_v1g195152 [Nematostella vectensis]	162	67.0106	2.7017e-12	30	4	117
TR64390c1_g1_i1len=463	gi|936686282|ref|XP_014221112.1| PREDICTED: 40S ribosomal protein S8-like [Trichogramma pretiosum]	486	191.815	2.55376e-59	90	5	406
TR64390c1_g1_i2len=786	gi|762070330|ref|XP_011444203.1| PREDICTED: 40S ribosomal protein S8-like [Crassostrea gigas]	624	244.973	2.064e-78	124	119	730
TR64390c1_g1_i3len=845	gi|762070330|ref|XP_011444203.1| PREDICTED: 40S ribosomal protein S8-like [Crassostrea gigas]	638	250.366	3.324e-80	123	159	770
TR64390c1_g1_i4len=440	gi|156352299|ref|XP_001622696.1| hypothetical protein NEMVEDRAFT_v1g195152 [Nematostella vectensis]	483	190.66	6.28367e-59	87	5	406
TR64390c1_g1_i5len=832	gi|936686282|ref|XP_014221112.1| PREDICTED: 40S ribosomal protein S8-like [Trichogramma pretiosum]	614	241.121	1.00843e-76	124	165	773
TR64390c1_g1_i6len=509	gi|936686282|ref|XP_014221112.1| PREDICTED: 40S ribosomal protein S8-like [Trichogramma pretiosum]	470	185.652	9.83478e-57	85	78	452
TR64390c1_g1_i7len=486	gi|936686282|ref|XP_014221112.1| PREDICTED: 40S ribosomal protein S8-like [Trichogramma pretiosum]	464	183.341	7.33573e-56	83	78	452
TR64390c1_g1_i8len=752	gi|762070330|ref|XP_011444203.1| PREDICTED: 40S ribosomal protein S8-like [Crassostrea gigas]	631	247.669	1.51706e-79	126	119	730
TR64390c1_g1_i9len=788	gi|156352299|ref|XP_001622696.1| hypothetical protein NEMVEDRAFT_v1g195152 [Nematostella vectensis]	614	241.121	6.93402e-77	122	119	724
TR64390c1_g1_i10len=834	gi|156352299|ref|XP_001622696.1| hypothetical protein NEMVEDRAFT_v1g195152 [Nematostella vectensis]	609	239.195	7.01456e-76	120	165	770
TR64390c1_g1_i11len=824	gi|936686282|ref|XP_014221112.1| PREDICTED: 40S ribosomal protein S8-like [Trichogramma pretiosum]	620	243.432	1.32603e-77	129	127	765
TR64390c1_g1_i12len=826	gi|156352299|ref|XP_001622696.1| hypothetical protein NEMVEDRAFT_v1g195152 [Nematostella vectensis]	602	236.498	6.15834e-75	118	154	762
TR64390c1_g1_i13len=463	gi|936686282|ref|XP_014221112.1| PREDICTED: 40S ribosomal protein S8-like [Trichogramma pretiosum]	491	193.741	5.42876e-60	92	5	406
TR64390c1_g2_i1len=551	gi|762070330|ref|XP_011444203.1| PREDICTED: 40S ribosomal protein S8-like [Crassostrea gigas]	404	160.229	1.33141e-46	79	165	569
TR64393c0_g1_i1len=4290	gi|795065818|ref|XP_011874289.1| PREDICTED: cullin-1 isoform X1 [Vollenhovia emeryi]	4058	1567.75	0	764	506	2878
TR64395c0_g1_i1len=606	gi|751797313|ref|XP_011208511.1| PREDICTED: peptidyl-prolyl cis-trans isomerase-like isoform X2 [Bactrocera dorsalis]	563	221.476	9.08411e-70	120	22	546
TR64395c0_g1_i2len=675	gi|751446396|ref|XP_011177285.1| PREDICTED: peptidyl-prolyl cis-trans isomerase-like isoform X3 [Bactrocera cucurbitae]	584	229.565	1.3974e-72	123	22	546
TR64396c0_g1_i1len=788	gi|826443396|ref|XP_012530773.1| PREDICTED: uncharacterized protein LOC105833525 [Monomorium pharaonis]	1187	461.84	1.18301e-159	228	3	788
TR64396c0_g1_i2len=722	gi|826443396|ref|XP_012530773.1| PREDICTED: uncharacterized protein LOC105833525 [Monomorium pharaonis]	1068	416.001	4.91752e-142	207	3	731
TR64396c0_g1_i3len=893	gi|780680456|ref|XP_011697418.1| PREDICTED: uncharacterized protein LOC105455645 [Wasmannia auropunctata]	929	362.459	2.44317e-122	182	282	893
TR64396c0_g1_i4len=827	gi|780680456|ref|XP_011697418.1| PREDICTED: uncharacterized protein LOC105455645 [Wasmannia auropunctata]	811	317.005	8.31515e-105	161	282	836
TR64047c1_g1_i2len=1038	gi|1070135899|ref|XP_018354310.1| PREDICTED: uncharacterized protein LOC108755666 [Trachymyrmex septentrionalis]	604	237.269	6.20997e-73	137	6	908
TR64405c0_g1_i1len=336	gi|1070612960|ref|XP_018404426.1| PREDICTED: LOW QUALITY PROTEIN: zinc finger MYM-type protein 6-like [Cyphomyrmex costatus]	171	70.4774	2.41356e-17	31	7	174
TR64405c0_g1_i2len=336	gi|1070612960|ref|XP_018404426.1| PREDICTED: LOW QUALITY PROTEIN: zinc finger MYM-type protein 6-like [Cyphomyrmex costatus]	178	73.1738	1.50608e-22	31	7	174
TR64405c0_g1_i3len=334	gi|1070612960|ref|XP_018404426.1| PREDICTED: LOW QUALITY PROTEIN: zinc finger MYM-type protein 6-like [Cyphomyrmex costatus]	179	73.559	2.2734e-20	31	7	174
TR64405c0_g1_i4len=328	gi|1070612960|ref|XP_018404426.1| PREDICTED: LOW QUALITY PROTEIN: zinc finger MYM-type protein 6-like [Cyphomyrmex costatus]	181	74.3294	1.11384e-17	31	7	174
TR64405c0_g1_i5len=328	gi|1070612960|ref|XP_018404426.1| PREDICTED: LOW QUALITY PROTEIN: zinc finger MYM-type protein 6-like [Cyphomyrmex costatus]	185	75.8702	5.84086e-16	31	7	174
TR64405c0_g1_i6len=328	gi|1070612960|ref|XP_018404426.1| PREDICTED: LOW QUALITY PROTEIN: zinc finger MYM-type protein 6-like [Cyphomyrmex costatus]	177	72.7886	1.34421e-14	31	7	174
TR64078c1_g1_i1len=634	gi|1069709543|ref|XP_018312480.1| PREDICTED: uncharacterized protein LOC108728426 [Trachymyrmex zeteki]	410	162.54	1.75186e-44	77	233	583
TR64408c1_g2_i3len=1204	gi|1070612457|ref|XP_018404154.1| PREDICTED: uncharacterized protein LOC108780835 [Cyphomyrmex costatus]	594	233.417	3.0401e-70	114	272	766
TR64078c1_g1_i2len=707	gi|751234295|ref|XP_011170869.1| PREDICTED: uncharacterized protein LOC105203690 isoform X2 [Solenopsis invicta]	344	137.117	1.22606e-50	65	243	503
TR64414c1_g1_i1len=2726	gi|795026439|ref|XP_011861939.1| PREDICTED: nitrogen regulatory protein GLN3 isoform X1 [Vollenhovia emeryi]	2460	952.199	0	516	279	1940
TR64414c1_g1_i2len=2964	gi|795026439|ref|XP_011861939.1| PREDICTED: nitrogen regulatory protein GLN3 isoform X1 [Vollenhovia emeryi]	2685	1038.87	0	558	454	2256
TR64414c1_g1_i3len=3040	gi|795026439|ref|XP_011861939.1| PREDICTED: nitrogen regulatory protein GLN3 isoform X1 [Vollenhovia emeryi]	1962	760.37	0	390	454	1725
TR64078c1_g1_i3len=542	gi|1069709543|ref|XP_018312480.1| PREDICTED: uncharacterized protein LOC108728426 [Trachymyrmex zeteki]	401	159.073	1.02596e-43	76	78	428
TR64417c0_g1_i1len=1941	gi|751227502|ref|XP_011167232.1| PREDICTED: isoaspartyl peptidase/L-asparaginase-like [Solenopsis invicta]	745	291.582	6.81119e-92	147	502	1155
TR64417c0_g1_i2len=1974	gi|795035128|ref|XP_011864841.1| PREDICTED: isoaspartyl peptidase/L-asparaginase-like [Vollenhovia emeryi]	706	276.559	8.42711e-84	134	1292	1786
TR64421c0_g1_i1len=1188	gi|1048065971|ref|XP_017485477.1| PREDICTED: gamma-aminobutyric acid receptor subunit beta-like, partial [Rhagoletis zephyria]	127	53.5286	1.82093e-06	27	1068	1187
TR64423c0_g1_i1len=398	gi|242002550|ref|XP_002435918.1| hypothetical protein IscW_ISCW024385, partial [Ixodes scapularis]	120	50.8322	4.69281e-07	24	292	396
TR64426c0_g1_i1len=3256	gi|1070595067|ref|XP_018394663.1| PREDICTED: paired mesoderm homeobox protein 2B [Cyphomyrmex costatus]	1165	453.366	3.12491e-146	394	1882	3111
TR64426c0_g1_i2len=3609	gi|1070595067|ref|XP_018394663.1| PREDICTED: paired mesoderm homeobox protein 2B [Cyphomyrmex costatus]	1083	421.779	3.37414e-133	365	1878	3020
TR64426c0_g1_i3len=3277	gi|1070595067|ref|XP_018394663.1| PREDICTED: paired mesoderm homeobox protein 2B [Cyphomyrmex costatus]	1139	443.351	2.86627e-142	393	1882	3132
TR64427c0_g1_i1len=714	gi|826467006|ref|XP_012535359.1| PREDICTED: ion transport peptide-like isoform X1 [Monomorium pharaonis]	542	213.386	7.01147e-67	97	263	556
TR64427c0_g1_i2len=1370	gi|826467006|ref|XP_012535359.1| PREDICTED: ion transport peptide-like isoform X1 [Monomorium pharaonis]	542	213.386	4.58273e-64	97	919	1212
TR64427c0_g1_i3len=593	gi|826467016|ref|XP_012535361.1| PREDICTED: ion transport peptide isoform X3 [Monomorium pharaonis]	521	205.297	2.28695e-64	94	151	435
TR64429c0_g1_i1len=3435	gi|769856800|ref|XP_011640008.1| PREDICTED: longitudinals lacking protein, isoforms A/B/D/L isoform X16 [Pogonomyrmex barbatus]	639	250.751	2.99825e-70	113	1	393
TR64429c0_g1_i2len=2621	gi|769856796|ref|XP_011640006.1| PREDICTED: longitudinals lacking protein, isoform G isoform X14 [Pogonomyrmex barbatus]	655	256.914	3.0586e-73	117	1	387
TR64429c0_g1_i3len=636	gi|749754956|ref|XP_011139936.1| PREDICTED: longitudinals lacking protein, isoforms A/B/D/L isoform X48 [Harpegnathos saltator]	386	153.295	3.65071e-41	68	10	261
TR64429c0_g1_i4len=1815	gi|795110304|ref|XP_011882303.1| PREDICTED: zinc finger X-chromosomal protein-like [Vollenhovia emeryi]	310	124.02	4.71496e-31	55	1243	1434
TR64429c0_g1_i5len=3431	gi|826407466|ref|XP_012543053.1| PREDICTED: zinc finger protein 184-like [Monomorium pharaonis]	612	240.35	1.20884e-69	113	1319	1690
TR64429c0_g1_i6len=3922	gi|769856800|ref|XP_011640008.1| PREDICTED: longitudinals lacking protein, isoforms A/B/D/L isoform X16 [Pogonomyrmex barbatus]	639	250.751	9.54425e-70	113	1	393
TR64429c0_g1_i7len=3918	gi|826407466|ref|XP_012543053.1| PREDICTED: zinc finger protein 184-like [Monomorium pharaonis]	599	235.343	1.60732e-67	111	1319	1684
TR64431c2_g1_i1len=1541	gi|1069707861|ref|XP_018311874.1| PREDICTED: uncharacterized protein LOC108728030 [Trachymyrmex zeteki]	595	233.802	1.50254e-71	120	363	800
TR64431c2_g1_i2len=1643	gi|1069707861|ref|XP_018311874.1| PREDICTED: uncharacterized protein LOC108728030 [Trachymyrmex zeteki]	596	234.187	1.76502e-71	120	463	900
TR64431c2_g1_i3len=1562	gi|780676653|ref|XP_011696588.1| PREDICTED: uncharacterized protein LOC105455176 [Wasmannia auropunctata]	600	235.728	2.51263e-72	112	443	853
TR64431c2_g1_i4len=1564	gi|780676653|ref|XP_011696588.1| PREDICTED: uncharacterized protein LOC105455176 [Wasmannia auropunctata]	600	235.728	2.57377e-72	112	443	853
TR64431c2_g1_i5len=1641	gi|1069707861|ref|XP_018311874.1| PREDICTED: uncharacterized protein LOC108728030 [Trachymyrmex zeteki]	596	234.187	1.76502e-71	120	463	900
TR64431c2_g1_i6len=1543	gi|1069707861|ref|XP_018311874.1| PREDICTED: uncharacterized protein LOC108728030 [Trachymyrmex zeteki]	595	233.802	1.50254e-71	120	363	800
TR64432c0_g1_i1len=962	gi|826437936|ref|XP_012529708.1| PREDICTED: cytochrome P450 9e2-like, partial [Monomorium pharaonis]	812	317.39	9.04895e-106	157	353	961
TR64432c0_g2_i1len=2729	gi|780691941|ref|XP_011699843.1| PREDICTED: cytochrome P450 9e2-like [Wasmannia auropunctata]	539	212.231	2.75661e-89	136	1506	2123
TR64047c1_g1_i3len=1119	gi|1068423454|ref|XP_018056249.1| PREDICTED: uncharacterized protein LOC108692487 [Atta colombica]	453	179.104	6.66771e-78	91	6	464
TR64441c0_g1_i1len=637	gi|1005483362|ref|XP_015778361.1| PREDICTED: 40S ribosomal protein S3a-like [Acropora digitifera]	580	228.024	2.58449e-72	111	115	651
TR64477c0_g2_i2len=683	gi|795031459|ref|XP_011863616.1| PREDICTED: facilitated trehalose transporter Tret1-2 homolog [Vollenhovia emeryi]	802	313.538	1.5012e-102	167	1	555
TR64477c0_g2_i3len=861	gi|795031459|ref|XP_011863616.1| PREDICTED: facilitated trehalose transporter Tret1-2 homolog [Vollenhovia emeryi]	857	334.724	6.48072e-110	175	118	708
TR64477c0_g2_i4len=1041	gi|795031459|ref|XP_011863616.1| PREDICTED: facilitated trehalose transporter Tret1-2 homolog [Vollenhovia emeryi]	1339	520.39	0	267	1	888
TR64477c0_g2_i5len=887	gi|769853411|ref|XP_011638202.1| PREDICTED: facilitated trehalose transporter Tret1-2 homolog [Pogonomyrmex barbatus]	500	197.208	5.58111e-93	92	393	734
TR64477c0_g2_i6len=514	gi|795031459|ref|XP_011863616.1| PREDICTED: facilitated trehalose transporter Tret1-2 homolog [Vollenhovia emeryi]	483	190.66	5.8672e-56	92	1	300
TR64477c0_g3_i1len=469	gi|1069698367|ref|XP_018308086.1| PREDICTED: facilitated trehalose transporter Tret1-2 homolog [Trachymyrmex zeteki]	511	201.445	4.13824e-60	97	2	331
TR64477c0_g3_i2len=397	gi|826412503|ref|XP_012543325.1| PREDICTED: facilitated trehalose transporter Tret1-2 homolog [Monomorium pharaonis]	516	203.371	6.1155e-61	98	2	346
TR64477c0_g3_i3len=407	gi|815814013|ref|XP_012228017.1| PREDICTED: facilitated trehalose transporter Tret1-2 homolog isoform X1 [Linepithema humile]	528	207.994	8.37266e-63	102	2	415
TR64477c0_g4_i1len=397	gi|769853409|ref|XP_011638200.1| PREDICTED: headcase protein [Pogonomyrmex barbatus]	133	55.8398	6.34965e-08	26	312	395
TR64477c0_g4_i2len=522	gi|769853409|ref|XP_011638200.1| PREDICTED: headcase protein [Pogonomyrmex barbatus]	133	55.8398	1.37469e-07	26	437	520
TR64478c0_g2_i1len=1759	gi|1070151823|ref|XP_018358189.1| PREDICTED: transcription initiation factor TFIID subunit 1-like [Trachymyrmex cornetzi]	1723	668.307	0	365	164	1534
TR64478c0_g2_i2len=2157	gi|1070151823|ref|XP_018358189.1| PREDICTED: transcription initiation factor TFIID subunit 1-like [Trachymyrmex cornetzi]	1721	667.537	0	365	562	1932
TR64479c0_g1_i1len=5068	gi|795078802|ref|XP_011876905.1| PREDICTED: coiled-coil domain-containing protein 132 [Vollenhovia emeryi]	4487	1733	0	890	421	3246
TR64479c0_g1_i2len=2053	gi|759037536|ref|XP_011350295.1| PREDICTED: coiled-coil domain-containing protein 132 isoform X1 [Cerapachys biroi]	183	75.0998	7.17298e-12	35	118	228
TR64480c0_g1_i1len=3066	gi|746832804|ref|XP_011060147.1| PREDICTED: sphingomyelin phosphodiesterase 4 [Acromyrmex echinatior]	3712	1434.47	0	735	408	2741
TR64480c0_g1_i2len=3130	gi|780625074|ref|XP_011708208.1| PREDICTED: sphingomyelin phosphodiesterase 4 [Wasmannia auropunctata]	1992	771.926	0	414	1480	2796
TR64480c0_g1_i3len=3043	gi|780625074|ref|XP_011708208.1| PREDICTED: sphingomyelin phosphodiesterase 4 [Wasmannia auropunctata]	1992	771.926	0	414	1393	2709
TR64447c0_g1_i1len=602	gi|795052209|ref|XP_011870440.1| PREDICTED: uncharacterized protein LOC105563446 [Vollenhovia emeryi]	619	243.047	4.28297e-74	105	2	601
TR64480c0_g1_i4len=3153	gi|1070201816|ref|XP_018355314.1| PREDICTED: sphingomyelin phosphodiesterase 4 [Trachymyrmex septentrionalis]	3677	1420.99	0	733	408	2816
TR64481c1_g1_i1len=4081	gi|795077740|ref|XP_011876683.1| PREDICTED: probable trans-2-enoyl-CoA reductase, mitochondrial [Vollenhovia emeryi]	1770	686.411	0	338	2633	3736
TR64482c0_g1_i1len=1242	gi|780686795|ref|XP_011698724.1| PREDICTED: RPII140-upstream gene protein [Wasmannia auropunctata]	818	319.701	1.44308e-104	180	274	1038
TR64482c0_g1_i2len=981	gi|780686795|ref|XP_011698724.1| PREDICTED: RPII140-upstream gene protein [Wasmannia auropunctata]	730	285.804	1.17816e-92	169	1	777
TR64482c0_g1_i3len=1203	gi|780686795|ref|XP_011698724.1| PREDICTED: RPII140-upstream gene protein [Wasmannia auropunctata]	818	319.701	9.39791e-105	180	235	999
TR64482c1_g1_i1len=1823	gi|795086665|ref|XP_011878531.1| PREDICTED: uncharacterized protein LOC105567892 [Vollenhovia emeryi]	730	285.804	6.93092e-87	137	624	1217
TR64482c1_g1_i2len=1585	gi|795086665|ref|XP_011878531.1| PREDICTED: uncharacterized protein LOC105567892 [Vollenhovia emeryi]	728	285.034	2.01497e-87	137	386	979
TR64482c1_g1_i3len=2341	gi|795086665|ref|XP_011878531.1| PREDICTED: uncharacterized protein LOC105567892 [Vollenhovia emeryi]	1493	579.711	0	290	452	1744
TR64482c1_g1_i4len=2118	gi|795086670|ref|XP_011878532.1| PREDICTED: uncharacterized protein LOC105567893 [Vollenhovia emeryi]	1234	479.945	4.04422e-162	237	926	1888
TR64482c1_g1_i5len=2356	gi|795086670|ref|XP_011878532.1| PREDICTED: uncharacterized protein LOC105567893 [Vollenhovia emeryi]	1234	479.945	4.48568e-161	237	1164	2126
TR64447c0_g1_i2len=602	gi|795052209|ref|XP_011870440.1| PREDICTED: uncharacterized protein LOC105563446 [Vollenhovia emeryi]	600	235.728	2.60927e-71	103	2	601
TR64482c1_g1_i6len=2970	gi|795086665|ref|XP_011878531.1| PREDICTED: uncharacterized protein LOC105567892 [Vollenhovia emeryi]	1453	564.303	0	292	461	1840
TR64482c1_g1_i7len=2874	gi|795086665|ref|XP_011878531.1| PREDICTED: uncharacterized protein LOC105567892 [Vollenhovia emeryi]	1493	579.711	0	290	452	1744
TR64482c1_g1_i8len=2437	gi|795086665|ref|XP_011878531.1| PREDICTED: uncharacterized protein LOC105567892 [Vollenhovia emeryi]	1453	564.303	0	292	461	1840
TR64482c1_g1_i9len=1693	gi|795086670|ref|XP_011878532.1| PREDICTED: uncharacterized protein LOC105567893 [Vollenhovia emeryi]	717	280.796	1.57061e-86	145	1022	1615
TR64482c1_g1_i10len=2226	gi|795086670|ref|XP_011878532.1| PREDICTED: uncharacterized protein LOC105567893 [Vollenhovia emeryi]	1261	490.345	1.39689e-165	241	1022	1996
TR64483c0_g1_i1len=3971	gi|795040748|ref|XP_011866706.1| PREDICTED: sterol O-acyltransferase 1 isoform X2 [Vollenhovia emeryi]	2301	890.952	0	419	1511	3127
TR64485c0_g1_i1len=3732	gi|795035563|ref|XP_011864983.1| PREDICTED: protein kinase C-binding protein NELL1-like [Vollenhovia emeryi]	192	78.5666	2.3964e-12	58	2	232
TR64487c0_g1_i1len=1748	gi|795092460|ref|XP_011879664.1| PREDICTED: mucin-12-like [Vollenhovia emeryi]	1721	667.537	0	454	91	1749
TR64491c0_g1_i1len=947	gi|665809141|ref|XP_008552926.1| PREDICTED: myb-like protein A isoform X4 [Microplitis demolitor]	129	54.299	6.24432e-06	25	11	91
TR64492c1_g1_i1len=6774	gi|795048479|ref|XP_011869242.1| PREDICTED: uncharacterized protein LOC105562784 [Vollenhovia emeryi]	5944	2294.23	0	1273	236	4435
TR64449c0_g1_i1len=363	gi|1070180868|ref|XP_018364915.1| PREDICTED: putative odorant receptor 92a [Trachymyrmex cornetzi]	356	141.739	3.26935e-41	63	83	361
TR64496c0_g1_i1len=440	gi|751241379|ref|XP_011174780.1| PREDICTED: uncharacterized protein LOC105207034 [Solenopsis invicta]	249	100.523	2.79872e-23	44	133	345
TR64496c0_g1_i2len=488	gi|751241379|ref|XP_011174780.1| PREDICTED: uncharacterized protein LOC105207034 [Solenopsis invicta]	419	166.007	9.32677e-47	79	133	483
TR64449c0_g1_i2len=548	gi|780668275|ref|XP_011694606.1| PREDICTED: odorant receptor 22c-like [Wasmannia auropunctata]	643	252.292	1.33357e-82	112	55	546
TR64449c0_g1_i3len=553	gi|780668275|ref|XP_011694606.1| PREDICTED: odorant receptor 22c-like [Wasmannia auropunctata]	541	213.001	3.70604e-67	97	55	552
TR64502c0_g1_i1len=424	gi|1070589420|ref|XP_018407244.1| PREDICTED: fatty acyl-CoA reductase 1-like [Cyphomyrmex costatus]	134	56.225	1.00493e-07	20	5	91
TR64502c0_g2_i1len=424	gi|1070589420|ref|XP_018407244.1| PREDICTED: fatty acyl-CoA reductase 1-like [Cyphomyrmex costatus]	134	56.225	1.00493e-07	20	5	91
TR64503c0_g1_i1len=1114	gi|1000736885|ref|XP_015590940.1| PREDICTED: uncharacterized protein LOC107265719 [Cephus cinctus]	643	252.292	4.01168e-79	128	181	879
TR64503c0_g3_i1len=1749	gi|755992796|ref|XP_011313324.1| PREDICTED: uncharacterized protein LOC105272796 [Fopius arisanus]	867	338.576	6.71569e-105	171	675	1727
TR64503c0_g3_i2len=1393	gi|755992796|ref|XP_011313324.1| PREDICTED: uncharacterized protein LOC105272796 [Fopius arisanus]	868	338.961	1.36827e-106	171	319	1371
TR64503c0_g3_i3len=1821	gi|755992796|ref|XP_011313324.1| PREDICTED: uncharacterized protein LOC105272796 [Fopius arisanus]	867	338.576	1.33082e-104	171	747	1799
TR64507c1_g1_i1len=487	gi|1070202519|ref|XP_018370156.1| PREDICTED: LOW QUALITY PROTEIN: uncharacterized protein LOC108765808 [Trachymyrmex cornetzi]	171	70.4774	4.34609e-12	43	233	505
TR64441c0_g1_i2len=637	gi|1005483362|ref|XP_015778361.1| PREDICTED: 40S ribosomal protein S3a-like [Acropora digitifera]	580	228.024	2.58449e-72	111	115	651
TR64508c0_g1_i1len=516	gi|780625939|ref|XP_011684319.1| PREDICTED: uncharacterized protein LOC105447811 [Wasmannia auropunctata]	652	255.758	4.4531e-83	119	2	397
TR64509c0_g1_i1len=703	gi|1005945326|ref|XP_015796005.1| PREDICTED: 60S ribosomal protein L10-like [Tetranychus urticae]	718	281.182	7.0874e-93	144	20	640
TR64509c0_g2_i1len=354	gi|1078802354|ref|XP_018494045.1| PREDICTED: 60S ribosomal protein L10 [Metaseiulus occidentalis]	441	174.481	4.44599e-53	96	20	352
TR64509c0_g2_i2len=697	gi|1005945326|ref|XP_015796005.1| PREDICTED: 60S ribosomal protein L10-like [Tetranychus urticae]	741	290.041	2.74973e-96	148	20	640
TR64451c0_g1_i1len=1169	gi|1070615933|ref|XP_018399263.1| PREDICTED: putative nuclease HARBI1, partial [Cyphomyrmex costatus]	1534	595.504	0	283	87	1049
TR64514c0_g1_i1len=1346	gi|1069712995|ref|XP_018313719.1| PREDICTED: uncharacterized protein LOC108729214 [Trachymyrmex zeteki]	328	130.954	6.49333e-31	60	595	810
TR64514c0_g1_i2len=1134	gi|1069712995|ref|XP_018313719.1| PREDICTED: uncharacterized protein LOC108729214 [Trachymyrmex zeteki]	562	221.09	7.5594e-64	103	595	978
TR64514c0_g1_i3len=721	gi|1069712995|ref|XP_018313719.1| PREDICTED: uncharacterized protein LOC108729214 [Trachymyrmex zeteki]	571	224.557	5.3554e-67	107	124	531
TR64514c0_g1_i4len=875	gi|1069712995|ref|XP_018313719.1| PREDICTED: uncharacterized protein LOC108729214 [Trachymyrmex zeteki]	328	130.954	9.63898e-33	60	124	339
TR64514c0_g1_i5len=1500	gi|1069712995|ref|XP_018313719.1| PREDICTED: uncharacterized protein LOC108729214 [Trachymyrmex zeteki]	328	130.954	1.19991e-30	60	691	906
TR64514c0_g1_i6len=1405	gi|1069712995|ref|XP_018313719.1| PREDICTED: uncharacterized protein LOC108729214 [Trachymyrmex zeteki]	328	130.954	8.25082e-31	60	596	811
TR64514c0_g1_i7len=1442	gi|1069712995|ref|XP_018313719.1| PREDICTED: uncharacterized protein LOC108729214 [Trachymyrmex zeteki]	328	130.954	9.49803e-31	60	691	906
TR64514c0_g1_i8len=1404	gi|1069712995|ref|XP_018313719.1| PREDICTED: uncharacterized protein LOC108729214 [Trachymyrmex zeteki]	328	130.954	8.25082e-31	60	595	810
TR64451c0_g1_i2len=1614	gi|1070615933|ref|XP_018399263.1| PREDICTED: putative nuclease HARBI1, partial [Cyphomyrmex costatus]	1533	595.119	0	283	532	1494
TR64514c0_g1_i9len=1499	gi|1069712995|ref|XP_018313719.1| PREDICTED: uncharacterized protein LOC108729214 [Trachymyrmex zeteki]	328	130.954	1.18594e-30	60	690	905
TR64514c0_g1_i10len=1347	gi|1069712995|ref|XP_018313719.1| PREDICTED: uncharacterized protein LOC108729214 [Trachymyrmex zeteki]	328	130.954	6.49333e-31	60	596	811
TR64514c0_g1_i11len=1441	gi|1069712995|ref|XP_018313719.1| PREDICTED: uncharacterized protein LOC108729214 [Trachymyrmex zeteki]	328	130.954	9.38763e-31	60	690	905
TR64514c0_g1_i12len=933	gi|1069712995|ref|XP_018313719.1| PREDICTED: uncharacterized protein LOC108729214 [Trachymyrmex zeteki]	328	130.954	1.07473e-32	60	124	339
TR64514c0_g1_i13len=663	gi|1069712995|ref|XP_018313719.1| PREDICTED: uncharacterized protein LOC108729214 [Trachymyrmex zeteki]	562	221.09	4.81674e-66	103	124	507
TR64514c0_g1_i14len=1192	gi|1069712995|ref|XP_018313719.1| PREDICTED: uncharacterized protein LOC108729214 [Trachymyrmex zeteki]	571	224.557	7.62563e-65	107	595	1002
TR64514c0_g1_i15len=1230	gi|1069712995|ref|XP_018313719.1| PREDICTED: uncharacterized protein LOC108729214 [Trachymyrmex zeteki]	562	221.09	1.858e-63	103	691	1074
TR64514c0_g1_i16len=1229	gi|1069712995|ref|XP_018313719.1| PREDICTED: uncharacterized protein LOC108729214 [Trachymyrmex zeteki]	562	221.09	1.80773e-63	103	690	1073
TR64514c0_g1_i17len=1135	gi|1069712995|ref|XP_018313719.1| PREDICTED: uncharacterized protein LOC108729214 [Trachymyrmex zeteki]	562	221.09	7.5594e-64	103	596	979
TR64514c0_g1_i18len=1193	gi|1069712995|ref|XP_018313719.1| PREDICTED: uncharacterized protein LOC108729214 [Trachymyrmex zeteki]	571	224.557	7.62563e-65	107	596	1003
TR64515c0_g1_i1len=1438	gi|746853842|ref|XP_011057539.1| PREDICTED: growth hormone secretagogue receptor type 1 isoform X2 [Acromyrmex echinatior]	1007	392.504	3.28395e-130	224	1	705
TR64515c0_g1_i2len=1421	gi|746853842|ref|XP_011057539.1| PREDICTED: growth hormone secretagogue receptor type 1 isoform X2 [Acromyrmex echinatior]	908	354.369	2.47273e-115	206	38	688
TR64518c0_g1_i1len=3322	gi|780671570|ref|XP_011695378.1| PREDICTED: kinesin heavy chain isoform X1 [Wasmannia auropunctata]	4912	1896.71	0	983	137	3109
TR64518c0_g1_i2len=3385	gi|780671570|ref|XP_011695378.1| PREDICTED: kinesin heavy chain isoform X1 [Wasmannia auropunctata]	4877	1883.23	0	983	137	3172
TR64519c0_g1_i5len=1128	gi|1070190178|ref|XP_018367049.1| PREDICTED: uncharacterized protein LOC108763702 [Trachymyrmex cornetzi]	143	59.6918	1.6752e-08	41	1	204
TR64521c0_g1_i1len=1249	gi|1070190065|ref|XP_018351935.1| PREDICTED: meiotic nuclear division protein 1 homolog [Trachymyrmex septentrionalis]	757	296.204	1.56898e-95	182	491	1111
TR64521c0_g1_i2len=862	gi|1070190065|ref|XP_018351935.1| PREDICTED: meiotic nuclear division protein 1 homolog [Trachymyrmex septentrionalis]	778	304.294	1.16e-100	190	5	724
TR64524c0_g1_i1len=868	gi|114052589|ref|NP_001040482.1| phosphate transport protein [Bombyx mori]	767	300.056	2.13128e-97	150	3	830
TR64525c0_g1_i1len=4098	gi|751235541|ref|XP_011171558.1| PREDICTED: uncharacterized protein LOC105204200, partial [Solenopsis invicta]	4149	1602.8	0	798	438	4115
TR64525c0_g1_i2len=4097	gi|751235541|ref|XP_011171558.1| PREDICTED: uncharacterized protein LOC105204200, partial [Solenopsis invicta]	2681	1037.33	0	515	438	2753
TR64525c0_g1_i3len=876	gi|751241461|ref|XP_011174826.1| PREDICTED: uncharacterized protein LOC105207081 [Solenopsis invicta]	487	192.2	1.40848e-56	84	447	812
TR64527c0_g1_i1len=539	gi|1070206243|ref|XP_018372076.1| PREDICTED: LOW QUALITY PROTEIN: receptor-type tyrosine-protein phosphatase F-like [Trachymyrmex cornetzi]	213	86.6557	3.42905e-17	37	1	129
TR64527c0_g1_i2len=637	gi|1070206243|ref|XP_018372076.1| PREDICTED: LOW QUALITY PROTEIN: receptor-type tyrosine-protein phosphatase F-like [Trachymyrmex cornetzi]	213	86.6557	6.73366e-17	37	1	129
TR64528c0_g1_i1len=1214	gi|759081929|ref|XP_011350832.1| PREDICTED: uncharacterized protein LOC105287103 [Cerapachys biroi]	207	84.3445	1.27461e-15	40	345	578
TR64528c0_g2_i1len=630	gi|759081929|ref|XP_011350832.1| PREDICTED: uncharacterized protein LOC105287103 [Cerapachys biroi]	140	58.5362	3.98621e-08	26	372	488
TR64528c0_g1_i3len=1198	gi|759081929|ref|XP_011350832.1| PREDICTED: uncharacterized protein LOC105287103 [Cerapachys biroi]	207	84.3445	1.20012e-15	40	345	578
TR64528c0_g3_i1len=655	gi|759081929|ref|XP_011350832.1| PREDICTED: uncharacterized protein LOC105287103 [Cerapachys biroi]	107	45.8246	5.68617e-10	21	379	462
TR64528c0_g3_i2len=649	gi|759081929|ref|XP_011350832.1| PREDICTED: uncharacterized protein LOC105287103 [Cerapachys biroi]	107	45.8246	5.56414e-10	21	373	456
TR64528c0_g3_i3len=630	gi|759081929|ref|XP_011350832.1| PREDICTED: uncharacterized protein LOC105287103 [Cerapachys biroi]	107	45.8246	5.13649e-10	21	354	437
TR64528c0_g3_i4len=660	gi|759081929|ref|XP_011350832.1| PREDICTED: uncharacterized protein LOC105287103 [Cerapachys biroi]	107	45.8246	5.67421e-10	21	384	467
TR64529c0_g1_i1len=353	gi|795055032|ref|XP_011871382.1| PREDICTED: uncharacterized protein LOC105563963 isoform X1 [Vollenhovia emeryi]	175	72.0182	3.7111e-13	57	10	297
TR64529c0_g1_i2len=515	gi|795055035|ref|XP_011871383.1| PREDICTED: uncharacterized protein LOC105563963 isoform X2 [Vollenhovia emeryi]	131	55.0694	4.5769e-07	51	10	297
TR64531c0_g1_i1len=652	gi|780628677|ref|XP_011684947.1| PREDICTED: probable sulfite oxidase, mitochondrial isoform X2 [Wasmannia auropunctata]	435	172.17	3.90247e-48	80	113	361
TR64531c0_g2_i1len=2297	gi|780628672|ref|XP_011684946.1| PREDICTED: sulfite oxidase isoform X1 [Wasmannia auropunctata]	2314	895.96	0	425	606	2006
TR64531c0_g2_i2len=2383	gi|769865996|ref|XP_011644963.1| PREDICTED: probable sulfite oxidase, mitochondrial [Pogonomyrmex barbatus]	2681	1037.33	0	488	422	2098
TR64531c0_g3_i1len=651	gi|780628677|ref|XP_011684947.1| PREDICTED: probable sulfite oxidase, mitochondrial isoform X2 [Wasmannia auropunctata]	434	171.785	5.90739e-48	80	112	360
TR64532c0_g1_i3len=378	gi|951531745|ref|XP_014469724.1| PREDICTED: acyl-CoA synthetase short-chain family member 3, mitochondrial isoform X1 [Dinoponera quadriceps]	157	65.0846	1.18333e-10	28	2	85
TR64532c0_g1_i4len=670	gi|951531745|ref|XP_014469724.1| PREDICTED: acyl-CoA synthetase short-chain family member 3, mitochondrial isoform X1 [Dinoponera quadriceps]	157	65.0846	5.06247e-10	28	2	85
TR64534c0_g1_i1len=1324	gi|751222491|ref|XP_011164483.1| PREDICTED: uncharacterized protein LOC105199205 [Solenopsis invicta]	525	206.838	2.55424e-57	126	495	986
TR64536c0_g1_i1len=2072	gi|746849555|ref|XP_011055224.1| PREDICTED: RNA pseudouridylate synthase domain-containing protein 2-like isoform X1 [Acromyrmex echinatior]	2101	813.913	0	444	53	1390
TR64536c0_g1_i2len=1768	gi|826438078|ref|XP_012529738.1| PREDICTED: RNA pseudouridylate synthase domain-containing protein 2-like isoform X1 [Monomorium pharaonis]	2260	875.159	0	492	53	1717
TR64536c0_g1_i3len=1548	gi|751220520|ref|XP_011163395.1| PREDICTED: RNA pseudouridylate synthase domain-containing protein 2-like isoform X1 [Solenopsis invicta]	2143	830.091	0	459	53	1531
TR64537c0_g1_i1len=1741	gi|572310942|ref|XP_006621211.1| PREDICTED: fasciclin-1-like isoform X1 [Apis dorsata]	134	56.225	3.01339e-06	25	628	723
TR64537c0_g1_i3len=1196	gi|572310942|ref|XP_006621211.1| PREDICTED: fasciclin-1-like isoform X1 [Apis dorsata]	134	56.225	2.08519e-16	25	83	175
TR64540c0_g1_i1len=1061	gi|1070610964|ref|XP_018403330.1| PREDICTED: uncharacterized protein K02A2.6-like [Cyphomyrmex costatus]	719	281.567	4.46924e-90	138	3	641
TR64541c0_g2_i1len=1676	gi|780628867|ref|XP_011684990.1| PREDICTED: uncharacterized protein LOC105448229 [Wasmannia auropunctata]	766	299.671	2.88043e-94	149	673	1308
TR64541c0_g2_i2len=2053	gi|780628867|ref|XP_011684990.1| PREDICTED: uncharacterized protein LOC105448229 [Wasmannia auropunctata]	558	219.55	1.13978e-62	106	673	1122
TR64542c0_g1_i1len=4804	gi|815815429|ref|XP_012228770.1| PREDICTED: protein bowel [Linepithema humile]	1478	573.933	0	332	1461	2537
TR64544c1_g1_i1len=4531	gi|826416603|ref|XP_012523070.1| PREDICTED: aladin-like [Monomorium pharaonis]	2545	984.941	0	471	906	2480
TR64544c1_g1_i2len=2858	gi|826416603|ref|XP_012523070.1| PREDICTED: aladin-like [Monomorium pharaonis]	2321	898.656	0	429	1355	2761
TR64544c1_g1_i3len=4417	gi|826416603|ref|XP_012523070.1| PREDICTED: aladin-like [Monomorium pharaonis]	2545	984.941	0	471	792	2366
TR64544c1_g1_i4len=2420	gi|826416603|ref|XP_012523070.1| PREDICTED: aladin-like [Monomorium pharaonis]	1275	495.738	0	236	906	1682
TR64544c1_g1_i5len=2409	gi|826416603|ref|XP_012523070.1| PREDICTED: aladin-like [Monomorium pharaonis]	2321	898.656	0	429	906	2312
TR64544c1_g1_i6len=4980	gi|826416603|ref|XP_012523070.1| PREDICTED: aladin-like [Monomorium pharaonis]	2545	984.941	0	471	1355	2929
TR64544c1_g1_i7len=2295	gi|826416603|ref|XP_012523070.1| PREDICTED: aladin-like [Monomorium pharaonis]	2321	898.656	0	429	792	2198
TR64548c0_g1_i1len=820	gi|795111917|ref|XP_011882547.1| PREDICTED: uncharacterized protein LOC105570162 isoform X5 [Vollenhovia emeryi]	128	53.9138	4.06596e-06	25	741	818
TR64548c0_g1_i2len=831	gi|795111917|ref|XP_011882547.1| PREDICTED: uncharacterized protein LOC105570162 isoform X5 [Vollenhovia emeryi]	128	53.9138	4.24275e-06	25	752	829
TR64550c0_g1_i1len=1929	gi|795052453|ref|XP_011870518.1| PREDICTED: uncharacterized protein LOC105563499 isoform X2 [Vollenhovia emeryi]	479	189.119	1.40245e-52	101	166	558
TR64550c0_g1_i2len=1627	gi|1070600215|ref|XP_018397468.1| PREDICTED: uncharacterized protein LOC108775558 [Cyphomyrmex costatus]	315	125.946	2.35074e-30	66	620	940
TR64550c0_g1_i3len=1611	gi|1070600215|ref|XP_018397468.1| PREDICTED: uncharacterized protein LOC108775558 [Cyphomyrmex costatus]	784	306.605	6.09287e-98	166	160	942
TR64550c0_g1_i4len=1306	gi|1070600215|ref|XP_018397468.1| PREDICTED: uncharacterized protein LOC108775558 [Cyphomyrmex costatus]	425	168.318	3.43674e-46	93	188	628
TR64550c0_g1_i5len=550	gi|795052456|ref|XP_011870519.1| PREDICTED: uncharacterized protein LOC105563499 isoform X3 [Vollenhovia emeryi]	381	151.369	7.17342e-43	82	166	501
TR64551c0_g1_i1len=3618	gi|795113646|ref|XP_011882797.1| PREDICTED: uncharacterized protein LOC105570305 isoform X1 [Vollenhovia emeryi]	4654	1797.33	0	942	105	3395
TR64552c0_g1_i1len=775	gi|751238158|ref|XP_011173011.1| PREDICTED: uncharacterized protein LOC105205356 [Solenopsis invicta]	146	60.8474	2.0866e-08	28	58	156
TR64552c0_g2_i1len=2650	gi|795021807|ref|XP_011860392.1| PREDICTED: uncharacterized protein LOC105557692 [Vollenhovia emeryi]	2452	949.118	0	498	103	2073
TR64553c0_g1_i1len=4832	gi|913317058|ref|XP_013189495.1| PREDICTED: uncharacterized protein LOC106134085 [Amyelois transitella]	898	350.517	8.31463e-96	217	1679	3532
TR64557c0_g1_i1len=407	gi|752895245|ref|XP_011265835.1| PREDICTED: histone H2B [Camponotus floridanus]	487	192.2	6.77544e-61	104	93	407
TR64455c0_g1_i1len=4063	gi|826474418|ref|XP_012536803.1| PREDICTED: uncharacterized protein LOC105836949 [Monomorium pharaonis]	4773	1843.17	0	903	258	3074
TR64557c0_g2_i1len=642	gi|805790434|ref|XP_003703728.2| PREDICTED: histone H2B isoform X1 [Megachile rotundata]	515	202.986	5.30948e-63	122	204	581
TR64559c0_g1_i1len=494	gi|801372573|ref|XP_012062832.1| PREDICTED: aminopeptidase N-like [Atta cephalotes]	398	157.918	1.18859e-44	75	8	493
TR64559c0_g1_i2len=703	gi|801372573|ref|XP_012062832.1| PREDICTED: aminopeptidase N-like [Atta cephalotes]	416	164.851	3.5061e-46	76	140	595
TR64559c0_g1_i3len=684	gi|801372573|ref|XP_012062832.1| PREDICTED: aminopeptidase N-like [Atta cephalotes]	555	218.394	5.50672e-67	102	1	579
TR64559c0_g1_i4len=793	gi|801372573|ref|XP_012062832.1| PREDICTED: aminopeptidase N-like [Atta cephalotes]	543	213.772	1.2813e-64	98	1	549
TR64559c0_g1_i5len=595	gi|1068421010|ref|XP_018055396.1| PREDICTED: LOW QUALITY PROTEIN: uncharacterized protein LOC108691940 [Atta colombica]	338	134.806	1.91574e-33	62	8	454
TR64456c0_g1_i1len=349	gi|919044210|ref|XP_013405274.1| PREDICTED: 60S ribosomal protein L8-like isoform X2 [Lingula anatina]	373	148.288	2.35298e-42	71	1	276
TR64561c0_g1_i1len=359	gi|795020037|ref|XP_011859786.1| PREDICTED: uncharacterized protein LOC105557208 [Vollenhovia emeryi]	452	178.718	8.46195e-52	92	3	365
TR64564c0_g1_i1len=1179	gi|746872012|ref|XP_011067252.1| PREDICTED: EF-hand calcium-binding domain-containing protein 1 [Acromyrmex echinatior]	1329	516.538	0	270	2	922
TR64564c0_g1_i2len=907	gi|795059475|ref|XP_011872860.1| PREDICTED: EF-hand calcium-binding domain-containing protein 1 isoform X1 [Vollenhovia emeryi]	1008	392.889	2.00408e-134	187	60	653
TR64564c0_g1_i3len=643	gi|795059480|ref|XP_011872861.1| PREDICTED: calcineurin subunit B isoform X2 [Vollenhovia emeryi]	466	184.111	1.19045e-54	92	3	389
TR64564c0_g1_i4len=515	gi|795059480|ref|XP_011872861.1| PREDICTED: calcineurin subunit B isoform X2 [Vollenhovia emeryi]	391	155.221	3.65324e-44	72	40	261
TR64456c4_g1_i1len=962	gi|291240648|ref|XP_002740227.1| PREDICTED: 60S ribosomal protein L8-like isoform X1 [Saccoglossus kowalevskii]	967	377.096	1.35056e-128	181	65	826
TR64569c0_g2_i1len=3082	gi|752877237|ref|XP_011256045.1| PREDICTED: uncharacterized protein LOC105251170, partial [Camponotus floridanus]	624	244.973	1.95481e-71	113	1390	1884
TR64569c0_g2_i2len=3434	gi|1080064753|ref|XP_018574516.1| PREDICTED: uncharacterized protein LOC108913446 isoform X1 [Anoplophora glabripennis]	1625	630.558	0	327	1622	3382
TR64456c4_g1_i2len=962	gi|908504435|ref|XP_013063479.1| PREDICTED: 60S ribosomal protein L8 [Biomphalaria glabrata]	969	377.867	7.5135e-129	177	65	817
TR64569c0_g2_i3len=2815	gi|752894907|ref|XP_011265652.1| PREDICTED: uncharacterized protein LOC105257014 [Camponotus floridanus]	370	147.132	2.27277e-35	67	1096	1377
TR64569c0_g2_i4len=3727	gi|1080064753|ref|XP_018574516.1| PREDICTED: uncharacterized protein LOC108913446 isoform X1 [Anoplophora glabripennis]	1625	630.558	0	327	1915	3675
TR64569c0_g2_i5len=3207	gi|752894907|ref|XP_011265652.1| PREDICTED: uncharacterized protein LOC105257014 [Camponotus floridanus]	370	147.132	3.33278e-35	67	1488	1769
TR64569c0_g2_i6len=2344	gi|752894907|ref|XP_011265652.1| PREDICTED: uncharacterized protein LOC105257014 [Camponotus floridanus]	903	352.443	8.21915e-111	202	187	1299
TR64569c0_g2_i7len=3335	gi|1080064753|ref|XP_018574516.1| PREDICTED: uncharacterized protein LOC108913446 isoform X1 [Anoplophora glabripennis]	1625	630.558	0	327	1523	3283
TR64569c0_g2_i8len=3474	gi|752877237|ref|XP_011256045.1| PREDICTED: uncharacterized protein LOC105251170, partial [Camponotus floridanus]	624	244.973	4.19332e-71	113	1782	2276
TR64570c0_g1_i1len=4421	gi|746835774|ref|XP_011068588.1| PREDICTED: exostosin-3 [Acromyrmex echinatior]	4669	1803.11	0	907	1039	3876
TR64571c0_g1_i1len=3542	gi|826430065|ref|XP_012528148.1| PREDICTED: probable nucleolar GTP-binding protein 1 [Monomorium pharaonis]	2862	1107.05	0	610	1446	3365
TR64572c0_g1_i1len=2606	gi|751228372|ref|XP_011167592.1| PREDICTED: uncharacterized protein LOC105201320 [Solenopsis invicta]	658	258.07	7.58998e-77	147	210	947
TR64572c0_g1_i2len=2063	gi|749789110|ref|XP_011147915.1| PREDICTED: sodium channel protein Nach-like [Harpegnathos saltator]	769	300.827	2.36242e-92	172	1063	1863
TR64456c4_g1_i3len=749	gi|291240648|ref|XP_002740227.1| PREDICTED: 60S ribosomal protein L8-like isoform X1 [Saccoglossus kowalevskii]	796	311.227	7.51422e-104	147	2	613
TR64572c0_g1_i3len=2142	gi|951533756|ref|XP_014470576.1| PREDICTED: sodium channel protein Nach-like [Dinoponera quadriceps]	708	277.33	1.2548e-83	150	1247	1936
TR64572c0_g1_i4len=1946	gi|749789110|ref|XP_011147915.1| PREDICTED: sodium channel protein Nach-like [Harpegnathos saltator]	769	300.827	9.23464e-93	172	946	1746
TR64572c0_g1_i5len=2489	gi|751228372|ref|XP_011167592.1| PREDICTED: uncharacterized protein LOC105201320 [Solenopsis invicta]	711	278.485	1.2339e-84	141	210	830
TR64572c0_g1_i6len=857	gi|751228372|ref|XP_011167592.1| PREDICTED: uncharacterized protein LOC105201320 [Solenopsis invicta]	452	178.718	5.4297e-52	101	210	614
TR64572c0_g1_i7len=2410	gi|751228372|ref|XP_011167592.1| PREDICTED: uncharacterized protein LOC105201320 [Solenopsis invicta]	711	278.485	7.76471e-85	141	210	830
TR64572c0_g1_i8len=2025	gi|751228372|ref|XP_011167592.1| PREDICTED: uncharacterized protein LOC105201320 [Solenopsis invicta]	711	278.485	6.08764e-86	141	210	830
TR64573c0_g1_i1len=2369	gi|801388990|ref|XP_012057206.1| PREDICTED: mitochondrial import inner membrane translocase subunit Tim21 [Atta cephalotes]	971	378.637	2.84577e-123	190	984	1649
TR64575c0_g1_i1len=4157	gi|795048021|ref|XP_011869095.1| PREDICTED: cytochrome P450 CYP12A2-like [Vollenhovia emeryi]	2572	995.342	0	470	1799	3388
TR64456c4_g1_i4len=942	gi|291240648|ref|XP_002740227.1| PREDICTED: 60S ribosomal protein L8-like isoform X1 [Saccoglossus kowalevskii]	955	372.474	5.93653e-127	179	45	806
TR64576c0_g1_i1len=3521	gi|1070183132|ref|XP_018349722.1| PREDICTED: uncharacterized protein LOC108752957 [Trachymyrmex septentrionalis]	2012	779.63	0	401	446	1705
TR64577c0_g1_i1len=959	gi|815794889|ref|XP_012218087.1| PREDICTED: uncharacterized protein LOC105669610 [Linepithema humile]	427	169.088	1.63709e-49	95	188	484
TR64577c1_g2_i1len=2395	gi|795069833|ref|XP_011875093.1| PREDICTED: DNA-3-methyladenine glycosylase-like isoform X2 [Vollenhovia emeryi]	1468	570.081	0	291	958	2094
TR64578c0_g1_i1len=1430	gi|1070603753|ref|XP_018399389.1| PREDICTED: prohibitin-2 [Cyphomyrmex costatus]	389	154.451	1.1389e-39	74	1	264
TR64579c0_g1_i1len=7759	gi|769851715|ref|XP_011637300.1| PREDICTED: importin subunit alpha-7 [Pogonomyrmex barbatus]	2811	1087.4	0	524	1014	2609
TR64456c4_g1_i5len=393	gi|1048023478|ref|XP_017472321.1| PREDICTED: 60S ribosomal protein L8-like [Rhagoletis zephyria]	485	191.43	7.56056e-59	91	1	363
TR64443c0_g1_i1len=1103	gi|1070615584|ref|XP_018405873.1| PREDICTED: dnaJ homolog subfamily C member 22 [Cyphomyrmex costatus]	698	273.478	8.38274e-86	145	3	488
TR64582c0_g1_i1len=3216	gi|780671211|ref|XP_011695291.1| PREDICTED: mediator of RNA polymerase II transcription subunit 1 [Wasmannia auropunctata]	2385	923.309	0	870	63	3284
TR64583c1_g1_i1len=547	gi|762099556|ref|XP_011432206.1| PREDICTED: phosphate carrier protein, mitochondrial-like isoform X1 [Crassostrea gigas]	423	167.548	7.55527e-48	80	4	555
TR64583c1_g2_i1len=345	gi|939631718|ref|XP_014282602.1| PREDICTED: phosphate carrier protein, mitochondrial-like [Halyomorpha halys]	156	64.6994	5.09805e-11	33	48	257
TR64583c1_g2_i2len=480	gi|762099556|ref|XP_011432206.1| PREDICTED: phosphate carrier protein, mitochondrial-like isoform X1 [Crassostrea gigas]	157	65.0846	1.08012e-10	33	195	392
TR64583c1_g1_i2len=426	gi|557757366|ref|XP_005178416.1| PREDICTED: phosphate carrier protein, mitochondrial [Musca domestica]	308	123.25	1.16072e-31	60	4	429
TR64583c1_g2_i3len=426	gi|762099556|ref|XP_011432206.1| PREDICTED: phosphate carrier protein, mitochondrial-like isoform X1 [Crassostrea gigas]	177	72.7886	1.39322e-13	38	195	422
TR64583c1_g3_i1len=421	gi|871236467|ref|XP_012938672.1| PREDICTED: phosphate carrier protein, mitochondrial [Aplysia californica]	280	112.464	6.35853e-28	57	6	425
TR64584c0_g1_i1len=2576	gi|780721451|ref|XP_011707042.1| PREDICTED: uncharacterized protein LOC105462212, partial [Wasmannia auropunctata]	342	136.346	3.53845e-71	59	1071	1442
TR64585c0_g1_i1len=1675	gi|780684035|ref|XP_011698163.1| PREDICTED: zinc finger protein 615-like [Wasmannia auropunctata]	1886	731.095	0	398	192	1700
TR64456c4_g1_i6len=709	gi|908504435|ref|XP_013063479.1| PREDICTED: 60S ribosomal protein L8 [Biomphalaria glabrata]	841	328.561	5.73596e-111	151	65	709
TR64586c0_g1_i1len=1446	gi|826433132|ref|XP_012528754.1| PREDICTED: neo-calmodulin-like isoform X5 [Monomorium pharaonis]	250	100.908	2.63924e-22	47	3	152
TR64586c0_g1_i3len=1900	gi|826433132|ref|XP_012528754.1| PREDICTED: neo-calmodulin-like isoform X5 [Monomorium pharaonis]	145	60.4622	3.3477e-08	27	507	596
TR64586c0_g1_i4len=1911	gi|826433132|ref|XP_012528754.1| PREDICTED: neo-calmodulin-like isoform X5 [Monomorium pharaonis]	145	60.4622	3.37931e-08	27	518	607
TR64589c0_g1_i1len=1064	gi|1048029814|ref|XP_017488782.1| PREDICTED: ornithine decarboxylase-like [Rhagoletis zephyria]	1293	502.671	2.67426e-174	250	312	1064
TR64457c0_g1_i1len=707	gi|795054816|ref|XP_011871308.1| PREDICTED: uncharacterized protein LOC105563916 [Vollenhovia emeryi]	192	78.5666	2.14572e-15	36	28	165
TR64590c2_g1_i1len=2219	gi|795035544|ref|XP_011864976.1| PREDICTED: uncharacterized protein LOC105560452 isoform X1 [Vollenhovia emeryi]	930	362.844	3.4686e-118	171	1082	1645
TR64590c2_g1_i2len=2177	gi|795035547|ref|XP_011864977.1| PREDICTED: uncharacterized protein LOC105560452 isoform X2 [Vollenhovia emeryi]	851	332.413	9.40083e-107	158	1082	1603
TR64590c2_g1_i3len=2388	gi|795035544|ref|XP_011864976.1| PREDICTED: uncharacterized protein LOC105560452 isoform X1 [Vollenhovia emeryi]	848	331.257	1.81784e-105	155	1082	1600
TR64591c0_g1_i1len=1115	gi|391333423|ref|XP_003741113.1| PREDICTED: uncharacterized protein LOC100899879 [Metaseiulus occidentalis]	304	121.709	9.2272e-31	114	40	456
TR64457c0_g1_i2len=666	gi|795054816|ref|XP_011871308.1| PREDICTED: uncharacterized protein LOC105563916 [Vollenhovia emeryi]	192	78.5666	2.19669e-15	36	28	165
TR64595c0_g1_i1len=449	gi|752875015|ref|XP_011254844.1| PREDICTED: RNA exonuclease 1 homolog [Camponotus floridanus]	551	216.853	5.11469e-63	96	41	448
TR64595c0_g1_i2len=702	gi|1070211908|ref|XP_018375163.1| PREDICTED: RNA exonuclease 1 homolog [Trachymyrmex cornetzi]	883	344.739	1.1157e-107	153	41	685
TR64595c0_g1_i3len=708	gi|1070211908|ref|XP_018375163.1| PREDICTED: RNA exonuclease 1 homolog [Trachymyrmex cornetzi]	873	340.887	3.49606e-106	153	41	691
TR64457c0_g1_i3len=337	gi|795054816|ref|XP_011871308.1| PREDICTED: uncharacterized protein LOC105563916 [Vollenhovia emeryi]	230	93.2041	2.86575e-20	43	28	210
TR64602c0_g1_i1len=2419	gi|795084499|ref|XP_011878092.1| PREDICTED: DNA-binding protein D-ETS-4 [Vollenhovia emeryi]	2729	1055.82	0	564	204	1991
TR64605c0_g1_i1len=349	gi|1005954933|ref|XP_015785876.1| PREDICTED: 60S ribosomal protein L22-like [Tetranychus urticae]	180	73.9442	2.81048e-15	48	7	249
TR64605c0_g1_i2len=530	gi|913301099|ref|XP_013199882.1| PREDICTED: 60S ribosomal protein L22-like [Amyelois transitella]	226	91.6633	5.28609e-21	55	140	448
TR64605c0_g1_i3len=352	gi|675870274|ref|XP_009020697.1| hypothetical protein HELRODRAFT_93038, partial [Helobdella robusta]	199	81.2629	2.17254e-18	39	105	287
TR64605c0_g1_i4len=551	gi|913301099|ref|XP_013199882.1| PREDICTED: 60S ribosomal protein L22-like [Amyelois transitella]	225	91.2781	7.11005e-21	55	140	448
TR64605c0_g1_i5len=344	gi|675870274|ref|XP_009020697.1| hypothetical protein HELRODRAFT_93038, partial [Helobdella robusta]	196	80.1073	5.96129e-18	37	97	279
TR64605c0_g1_i6len=554	gi|913301099|ref|XP_013199882.1| PREDICTED: 60S ribosomal protein L22-like [Amyelois transitella]	225	91.2781	7.28264e-21	55	140	448
TR64605c0_g1_i7len=517	gi|156365805|ref|XP_001626833.1| predicted protein, partial [Nematostella vectensis]	186	76.2554	1.21375e-15	49	1	249
TR64605c0_g1_i8len=696	gi|926617914|ref|XP_013774143.1| PREDICTED: 60S ribosomal protein L22-like [Limulus polyphemus]	217	88.1965	1.91887e-19	57	75	422
TR64605c0_g1_i9len=719	gi|998517141|ref|XP_015519384.1| PREDICTED: 60S ribosomal protein L22-like [Neodiprion lecontei]	228	92.4337	8.84501e-21	57	122	445
TR64605c0_g2_i1len=405	gi|970891083|ref|XP_015110830.1| PREDICTED: 60S ribosomal protein L22-like [Diachasma alloeum]	166	68.5514	4.92302e-13	47	131	400
TR64609c0_g1_i1len=1548	gi|795094549|ref|XP_011879972.1| PREDICTED: adenylate cyclase type 10-like [Vollenhovia emeryi]	1902	737.258	0	367	133	1353
TR64609c0_g2_i1len=393	gi|1070596249|ref|XP_018395306.1| PREDICTED: adenylate cyclase type 10-like [Cyphomyrmex costatus]	344	137.117	3.49322e-35	62	133	408
TR64610c0_g1_i1len=1143	gi|759041395|ref|XP_011329517.1| PREDICTED: maltase 1-like isoform X2 [Cerapachys biroi]	836	326.635	2.19359e-104	155	279	875
TR64610c0_g1_i2len=1018	gi|759041395|ref|XP_011329517.1| PREDICTED: maltase 1-like isoform X2 [Cerapachys biroi]	883	344.739	4.76659e-112	164	82	750
TR64610c0_g1_i3len=1062	gi|759041393|ref|XP_011329516.1| PREDICTED: maltase 2-like isoform X1 [Cerapachys biroi]	1371	532.717	0	248	116	1063
TR64610c0_g1_i4len=1819	gi|759041393|ref|XP_011329516.1| PREDICTED: maltase 2-like isoform X1 [Cerapachys biroi]	2215	857.825	0	403	279	1820
TR64610c0_g1_i5len=798	gi|759041395|ref|XP_011329517.1| PREDICTED: maltase 1-like isoform X2 [Cerapachys biroi]	406	160.999	4.64975e-43	80	279	623
TR64610c0_g1_i6len=673	gi|759041395|ref|XP_011329517.1| PREDICTED: maltase 1-like isoform X2 [Cerapachys biroi]	450	177.948	8.48417e-50	89	82	498
TR64610c0_g1_i7len=1694	gi|759041393|ref|XP_011329516.1| PREDICTED: maltase 2-like isoform X1 [Cerapachys biroi]	2262	875.93	0	412	82	1695
TR64610c0_g2_i1len=651	gi|759041393|ref|XP_011329516.1| PREDICTED: maltase 2-like isoform X1 [Cerapachys biroi]	946	369.007	2.56706e-122	169	44	652
TR64459c0_g1_i1len=372	gi|1070609606|ref|XP_018402590.1| PREDICTED: uncharacterized protein LOC108779630 [Cyphomyrmex costatus]	275	110.538	4.20804e-26	60	2	376
TR64614c0_g1_i1len=1596	gi|780623785|ref|XP_011707937.1| PREDICTED: uncharacterized protein K02A2.6-like [Wasmannia auropunctata]	1041	405.601	1.29719e-126	217	2	1093
TR64614c1_g1_i1len=823	gi|780623785|ref|XP_011707937.1| PREDICTED: uncharacterized protein K02A2.6-like [Wasmannia auropunctata]	438	173.326	5.53224e-46	85	2	373
TR64614c2_g1_i1len=938	gi|780623785|ref|XP_011707937.1| PREDICTED: uncharacterized protein K02A2.6-like [Wasmannia auropunctata]	568	223.402	7.22122e-72	123	250	942
TR64617c0_g1_i1len=2265	gi|826426040|ref|XP_012527354.1| PREDICTED: esterase E4-like [Monomorium pharaonis]	1311	509.605	0	251	1108	2238
TR64617c0_g1_i2len=2188	gi|826426040|ref|XP_012527354.1| PREDICTED: esterase E4-like [Monomorium pharaonis]	2352	910.598	0	448	92	2149
TR64617c0_g2_i1len=784	gi|1070617988|ref|XP_018401574.1| PREDICTED: esterase E4-like [Cyphomyrmex costatus]	786	307.375	2.62903e-97	153	92	787
TR64618c0_g1_i1len=586	gi|780716552|ref|XP_011705856.1| PREDICTED: uncharacterized protein LOC105461064, partial [Wasmannia auropunctata]	553	217.624	1.5193e-63	110	2	595
TR64620c0_g1_i3len=631	gi|751233886|ref|XP_011170647.1| PREDICTED: uncharacterized protein LOC105203541 [Solenopsis invicta]	122	51.6026	9.38584e-06	25	99	230
TR64622c0_g1_i1len=1328	gi|751230866|ref|XP_011168961.1| PREDICTED: metallophosphoesterase 1 [Solenopsis invicta]	271	108.997	5.21024e-24	51	400	567
TR64622c0_g1_i2len=2127	gi|826451991|ref|XP_012532438.1| PREDICTED: metallophosphoesterase 1 [Monomorium pharaonis]	1940	751.895	0	356	209	1366
TR64622c0_g1_i3len=1774	gi|751230866|ref|XP_011168961.1| PREDICTED: metallophosphoesterase 1 [Solenopsis invicta]	1533	595.119	0	282	123	1013
TR64459c0_g2_i2len=944	gi|1070609606|ref|XP_018402590.1| PREDICTED: uncharacterized protein LOC108779630 [Cyphomyrmex costatus]	188	77.0258	2.38819e-13	53	589	948
TR64629c3_g1_i1len=615	gi|391327551|ref|XP_003738261.1| PREDICTED: 60S ribosomal protein L37a [Metaseiulus occidentalis]	418	165.622	6.85733e-50	79	252	518
TR64630c0_g1_i1len=3033	gi|795037202|ref|XP_011865535.1| PREDICTED: sushi, von Willebrand factor type A, EGF and pentraxin domain-containing protein 1 isoform X2 [Vollenhovia emeryi]	4462	1723.37	0	849	1	2655
TR64461c0_g1_i1len=2318	gi|795061536|ref|XP_011873535.1| PREDICTED: cyclin-L1 [Vollenhovia emeryi]	1753	679.863	0	343	241	1302
TR64634c0_g1_i1len=5516	gi|769835848|ref|XP_011648047.1| PREDICTED: FACT complex subunit Ssrp1 [Pogonomyrmex barbatus]	2779	1075.08	0	695	3148	5340
TR64634c0_g1_i2len=5527	gi|769835848|ref|XP_011648047.1| PREDICTED: FACT complex subunit Ssrp1 [Pogonomyrmex barbatus]	2779	1075.08	0	695	3159	5351
TR64635c0_g1_i1len=808	gi|795069172|ref|XP_011874960.1| PREDICTED: uncharacterized protein LOC105565951 isoform X1 [Vollenhovia emeryi]	392	155.606	6.40129e-68	82	501	818
TR64635c0_g1_i2len=641	gi|795069177|ref|XP_011874961.1| PREDICTED: uncharacterized protein LOC105565951 isoform X2 [Vollenhovia emeryi]	653	256.144	6.28018e-81	132	118	651
TR64635c0_g1_i3len=807	gi|795069172|ref|XP_011874960.1| PREDICTED: uncharacterized protein LOC105565951 isoform X1 [Vollenhovia emeryi]	344	137.117	2.41395e-62	72	501	794
TR64461c0_g1_i2len=2541	gi|780708829|ref|XP_011703907.1| PREDICTED: cyclin-L1 isoform X1 [Wasmannia auropunctata]	1381	536.569	0	297	704	1606
TR64639c0_g1_i1len=1155	gi|780679214|ref|XP_011697163.1| PREDICTED: uncharacterized protein LOC105455492 [Wasmannia auropunctata]	136	56.9954	1.37718e-06	25	1072	1155
TR64640c0_g1_i1len=2105	gi|1061099284|ref|XP_017876366.1| PREDICTED: myosin-2 heavy chain, non muscle-like [Ceratina calcarata]	139	58.151	1.30145e-07	28	2007	2105
TR64644c0_g1_i1len=2547	gi|801370877|ref|XP_012060470.1| PREDICTED: membralin [Atta cephalotes]	341	135.961	2.81449e-31	87	2087	2404
TR64646c0_g1_i1len=595	gi|752868685|ref|XP_011251423.1| PREDICTED: T-complex protein 1 subunit gamma isoform X1 [Camponotus floridanus]	141	58.9214	2.83107e-08	27	499	594
TR64461c0_g1_i3len=3172	gi|780708829|ref|XP_011703907.1| PREDICTED: cyclin-L1 isoform X1 [Wasmannia auropunctata]	1381	536.569	2.29894e-178	297	1335	2237
TR64646c0_g1_i2len=384	gi|936694748|ref|XP_014225363.1| PREDICTED: T-complex protein 1 subunit gamma [Trichogramma pretiosum]	143	59.6918	6.19858e-09	26	294	383
TR64462c0_g1_i1len=1788	gi|998498340|ref|XP_015524992.1| PREDICTED: uncharacterized protein LOC107228133 [Neodiprion lecontei]	458	181.03	1.25608e-45	97	1056	1751
TR64653c0_g2_i1len=579	gi|769841137|ref|XP_011631754.1| PREDICTED: LOW QUALITY PROTEIN: protein son of sevenless [Pogonomyrmex barbatus]	101	43.5134	3.33704e-07	18	520	576
TR64654c0_g1_i1len=658	gi|1005961478|ref|XP_015789038.1| PREDICTED: 60S ribosomal protein L26-like [Tetranychus urticae]	360	143.28	3.4934e-40	84	71	472
TR64654c0_g2_i1len=401	gi|241853606|ref|XP_002415893.1| ribosomal protein L26B, putative [Ixodes scapularis]	150	62.3882	3.82764e-11	39	15	194
TR64654c0_g3_i1len=614	gi|1048032625|ref|XP_017490292.1| PREDICTED: 60S ribosomal protein L26-like [Rhagoletis zephyria]	772	301.982	1.23155e-102	148	107	550
TR64463c0_g1_i1len=380	gi|795015926|ref|XP_011858317.1| PREDICTED: uncharacterized protein LOC105555885, partial [Vollenhovia emeryi]	488	192.586	5.07783e-61	87	3	365
TR64657c0_g1_i1len=3148	gi|1069707022|ref|XP_018311555.1| PREDICTED: putative nuclease HARBI1 [Trachymyrmex zeteki]	959	374.015	3.01001e-153	190	1879	2541
TR64657c0_g1_i2len=2173	gi|1069707022|ref|XP_018311555.1| PREDICTED: putative nuclease HARBI1 [Trachymyrmex zeteki]	959	374.015	1.95452e-153	190	904	1566
TR64657c0_g1_i3len=3071	gi|1069707022|ref|XP_018311555.1| PREDICTED: putative nuclease HARBI1 [Trachymyrmex zeteki]	933	363.999	1.79406e-138	186	1879	2523
TR64657c0_g1_i4len=3041	gi|1069707022|ref|XP_018311555.1| PREDICTED: putative nuclease HARBI1 [Trachymyrmex zeteki]	959	374.015	2.90046e-153	190	1772	2434
TR64657c0_g1_i5len=3221	gi|1069707022|ref|XP_018311555.1| PREDICTED: putative nuclease HARBI1 [Trachymyrmex zeteki]	959	374.015	3.08961e-153	190	1952	2614
TR64657c0_g1_i6len=3328	gi|1069707022|ref|XP_018311555.1| PREDICTED: putative nuclease HARBI1 [Trachymyrmex zeteki]	959	374.015	3.20901e-153	190	2059	2721
TR64658c0_g1_i1len=4479	gi|780628624|ref|XP_011684935.1| PREDICTED: venom dipeptidyl peptidase 4 isoform X2 [Wasmannia auropunctata]	3349	1294.64	0	624	513	2822
TR64664c0_g1_i1len=2442	gi|1070207268|ref|XP_018372629.1| PREDICTED: LOW QUALITY PROTEIN: nose resistant to fluoxetine protein 6-like [Trachymyrmex cornetzi]	876	342.043	1.18235e-102	207	1028	2329
TR64664c0_g1_i2len=2518	gi|951568507|ref|XP_014482754.1| PREDICTED: nose resistant to fluoxetine protein 6-like [Dinoponera quadriceps]	695	272.322	9.98991e-77	171	923	2200
TR64664c0_g1_i3len=2608	gi|951568507|ref|XP_014482754.1| PREDICTED: nose resistant to fluoxetine protein 6-like [Dinoponera quadriceps]	654	256.529	6.40263e-71	171	923	2290
TR64665c0_g1_i1len=3394	gi|795106058|ref|XP_011881670.1| PREDICTED: RAB6A-GEF complex partner protein 2 [Vollenhovia emeryi]	1867	723.776	0	376	295	1461
TR64665c0_g1_i2len=3379	gi|795106058|ref|XP_011881670.1| PREDICTED: RAB6A-GEF complex partner protein 2 [Vollenhovia emeryi]	1882	729.554	0	376	295	1446
TR64665c0_g1_i3len=3301	gi|795106058|ref|XP_011881670.1| PREDICTED: RAB6A-GEF complex partner protein 2 [Vollenhovia emeryi]	1882	729.554	0	376	295	1446
TR64665c0_g1_i4len=3397	gi|795106058|ref|XP_011881670.1| PREDICTED: RAB6A-GEF complex partner protein 2 [Vollenhovia emeryi]	1867	723.776	0	376	295	1461
TR64665c0_g1_i5len=3382	gi|795106058|ref|XP_011881670.1| PREDICTED: RAB6A-GEF complex partner protein 2 [Vollenhovia emeryi]	1882	729.554	0	376	295	1446
TR64667c0_g1_i1len=4679	gi|795070342|ref|XP_011875201.1| PREDICTED: vacuolar protein sorting-associated protein 11 homolog [Vollenhovia emeryi]	5567	2149.01	0	1031	833	3985
TR64668c0_g1_i1len=2013	gi|1070174184|ref|XP_018363327.1| PREDICTED: mediator of RNA polymerase II transcription subunit 30 isoform X2 [Trachymyrmex cornetzi]	744	291.197	7.77562e-91	141	735	1199
TR64669c1_g1_i1len=1068	gi|1009529811|ref|XP_015926735.1| PREDICTED: actin, clone 403 isoform X1 [Parasteatoda tepidariorum]	1737	673.7	0	318	90	1067
TR64669c1_g1_i2len=1020	gi|1009529811|ref|XP_015926735.1| PREDICTED: actin, clone 403 isoform X1 [Parasteatoda tepidariorum]	1731	671.389	0	316	42	1019
TR64669c1_g1_i3len=931	gi|1009555077|ref|XP_015912860.1| PREDICTED: actin, clone 403-like [Parasteatoda tepidariorum]	1506	584.719	0	276	90	929
TR64669c1_g1_i4len=1020	gi|1009529811|ref|XP_015926735.1| PREDICTED: actin, clone 403 isoform X1 [Parasteatoda tepidariorum]	1731	671.389	0	316	42	1019
TR64669c1_g1_i5len=929	gi|195475656|ref|XP_002090100.1| uncharacterized protein Dyak_GE19434 [Drosophila yakuba]	1588	616.305	0	291	42	929
TR64669c1_g1_i6len=953	gi|195475656|ref|XP_002090100.1| uncharacterized protein Dyak_GE19434 [Drosophila yakuba]	1584	614.764	0	291	66	953
TR64669c1_g1_i7len=1044	gi|1009529811|ref|XP_015926735.1| PREDICTED: actin, clone 403 isoform X1 [Parasteatoda tepidariorum]	1727	669.848	0	316	66	1043
TR64669c1_g1_i8len=1044	gi|1009529811|ref|XP_015926735.1| PREDICTED: actin, clone 403 isoform X1 [Parasteatoda tepidariorum]	1727	669.848	0	316	66	1043
TR64669c1_g1_i9len=1068	gi|1009529811|ref|XP_015926735.1| PREDICTED: actin, clone 403 isoform X1 [Parasteatoda tepidariorum]	1737	673.7	0	318	90	1067
TR64669c1_g1_i10len=1022	gi|391336468|ref|XP_003742602.1| PREDICTED: actin-5C [Metaseiulus occidentalis]	1560	605.52	0	296	135	1022
TR64669c1_g2_i1len=573	gi|1009529818|ref|XP_015926762.1| PREDICTED: actin-5C isoform X4 [Parasteatoda tepidariorum]	1010	393.66	3.93731e-136	187	2	571
TR64670c0_g1_i1len=3979	gi|746861478|ref|XP_011061623.1| PREDICTED: zinc finger protein rotund-like isoform X1 [Acromyrmex echinatior]	2264	876.7	0	523	2382	3959
TR64670c0_g1_i2len=4730	gi|746861478|ref|XP_011061623.1| PREDICTED: zinc finger protein rotund-like isoform X1 [Acromyrmex echinatior]	2292	887.486	0	563	2398	4101
TR64670c0_g1_i3len=4015	gi|1068423069|ref|XP_018056116.1| PREDICTED: zinc finger protein rotund-like isoform X2 [Atta colombica]	1983	768.459	0	446	2400	3755
TR64670c0_g1_i4len=3996	gi|1068423069|ref|XP_018056116.1| PREDICTED: zinc finger protein rotund-like isoform X2 [Atta colombica]	1983	768.459	0	446	2381	3736
TR64671c0_g1_i1len=2378	gi|795076339|ref|XP_011876400.1| PREDICTED: ras-related protein Rab-32 isoform X3 [Vollenhovia emeryi]	1286	499.975	9.7182e-170	244	1369	2139
TR64671c0_g1_i2len=2923	gi|795076333|ref|XP_011876399.1| PREDICTED: ras-related protein Rab-32 isoform X2 [Vollenhovia emeryi]	1294	503.056	2.32466e-168	274	1369	2211
TR64672c0_g1_i1len=3638	gi|751218897|ref|XP_011162510.1| PREDICTED: uncharacterized protein LOC105197712 [Solenopsis invicta]	4154	1604.73	0	879	824	3643
TR64672c0_g1_i2len=3675	gi|751218897|ref|XP_011162510.1| PREDICTED: uncharacterized protein LOC105197712 [Solenopsis invicta]	4157	1605.88	0	879	861	3680
TR64672c0_g2_i1len=1914	gi|780649116|ref|XP_011689935.1| PREDICTED: uncharacterized protein LOC105451268 isoform X1 [Wasmannia auropunctata]	287	115.161	2.99487e-24	53	1756	1914
TR64673c1_g1_i1len=3216	gi|751200508|ref|XP_011162588.1| PREDICTED: mitochondrial tRNA-specific 2-thiouridylase 1 [Solenopsis invicta]	989	385.571	0	192	1901	2551
TR64673c1_g1_i2len=3095	gi|751200508|ref|XP_011162588.1| PREDICTED: mitochondrial tRNA-specific 2-thiouridylase 1 [Solenopsis invicta]	1173	456.447	0	217	1275	2012
TR64673c1_g1_i3len=3112	gi|751200508|ref|XP_011162588.1| PREDICTED: mitochondrial tRNA-specific 2-thiouridylase 1 [Solenopsis invicta]	1839	712.99	0	349	1275	2453
TR64673c1_g1_i4len=3199	gi|780708010|ref|XP_011703708.1| PREDICTED: mitochondrial tRNA-specific 2-thiouridylase 1 isoform X1 [Wasmannia auropunctata]	810	316.62	0	149	1275	1805
TR64673c1_g1_i5len=2390	gi|751200508|ref|XP_011162588.1| PREDICTED: mitochondrial tRNA-specific 2-thiouridylase 1 [Solenopsis invicta]	1206	469.159	7.79838e-156	226	1632	2402
TR64673c1_g1_i6len=2373	gi|1069667428|ref|XP_018311529.1| PREDICTED: mitochondrial tRNA-specific 2-thiouridylase 1 isoform X3 [Trachymyrmex zeteki]	987	384.8	7.54285e-124	192	1632	2372
TR64673c1_g1_i7len=3064	gi|780708010|ref|XP_011703708.1| PREDICTED: mitochondrial tRNA-specific 2-thiouridylase 1 isoform X1 [Wasmannia auropunctata]	1374	533.872	4.03394e-178	278	1275	2483
TR64673c1_g1_i8len=3081	gi|780708010|ref|XP_011703708.1| PREDICTED: mitochondrial tRNA-specific 2-thiouridylase 1 isoform X1 [Wasmannia auropunctata]	1000	389.808	0	194	1751	2425
TR64673c1_g1_i9len=3221	gi|751200508|ref|XP_011162588.1| PREDICTED: mitochondrial tRNA-specific 2-thiouridylase 1 [Solenopsis invicta]	1269	493.426	0	242	1735	2556
TR64675c0_g1_i1len=3423	gi|769868023|ref|XP_011646045.1| PREDICTED: liprin-beta-2 isoform X3 [Pogonomyrmex barbatus]	2684	1038.48	0	540	1012	2697
TR64675c0_g1_i2len=3727	gi|769868023|ref|XP_011646045.1| PREDICTED: liprin-beta-2 isoform X3 [Pogonomyrmex barbatus]	2684	1038.48	0	540	1012	2697
TR64675c0_g1_i3len=3623	gi|769868023|ref|XP_011646045.1| PREDICTED: liprin-beta-2 isoform X3 [Pogonomyrmex barbatus]	2698	1043.88	0	544	884	2593
TR64675c0_g1_i4len=2613	gi|769868025|ref|XP_011646046.1| PREDICTED: liprin-beta-2 isoform X4 [Pogonomyrmex barbatus]	2521	975.696	0	510	1012	2604
TR64675c0_g1_i5len=3307	gi|769868023|ref|XP_011646045.1| PREDICTED: liprin-beta-2 isoform X3 [Pogonomyrmex barbatus]	2698	1043.88	0	544	884	2593
TR64675c0_g1_i6len=3203	gi|769868023|ref|XP_011646045.1| PREDICTED: liprin-beta-2 isoform X3 [Pogonomyrmex barbatus]	2698	1043.88	0	544	884	2593
TR64675c0_g1_i7len=3739	gi|769868023|ref|XP_011646045.1| PREDICTED: liprin-beta-2 isoform X3 [Pogonomyrmex barbatus]	2684	1038.48	0	540	1012	2697
TR64675c0_g1_i8len=3411	gi|769868023|ref|XP_011646045.1| PREDICTED: liprin-beta-2 isoform X3 [Pogonomyrmex barbatus]	2684	1038.48	0	540	1012	2697
TR64675c0_g1_i9len=3319	gi|769868023|ref|XP_011646045.1| PREDICTED: liprin-beta-2 isoform X3 [Pogonomyrmex barbatus]	2698	1043.88	0	544	884	2593
TR64675c0_g1_i10len=2509	gi|769868025|ref|XP_011646046.1| PREDICTED: liprin-beta-2 isoform X4 [Pogonomyrmex barbatus]	2536	981.474	0	514	884	2500
TR64675c0_g1_i11len=3307	gi|769868023|ref|XP_011646045.1| PREDICTED: liprin-beta-2 isoform X3 [Pogonomyrmex barbatus]	2684	1038.48	0	540	1012	2697
TR64675c0_g1_i12len=3635	gi|769868023|ref|XP_011646045.1| PREDICTED: liprin-beta-2 isoform X3 [Pogonomyrmex barbatus]	2698	1043.88	0	544	884	2593
TR64676c0_g1_i1len=6957	gi|751209622|ref|XP_011157466.1| PREDICTED: plexin-A4 [Solenopsis invicta]	9946	3835.8	0	1903	94	5901
TR64677c0_g1_i1len=1575	gi|826455387|ref|XP_012533096.1| PREDICTED: ubiquitin-conjugating enzyme E2 S [Monomorium pharaonis]	1008	392.889	2.05227e-132	188	443	1015
TR64677c0_g1_i2len=1104	gi|826455387|ref|XP_012533096.1| PREDICTED: ubiquitin-conjugating enzyme E2 S [Monomorium pharaonis]	729	285.419	1.26761e-92	135	443	850
TR64677c1_g1_i1len=3371	gi|769838563|ref|XP_011630439.1| PREDICTED: baculoviral IAP repeat-containing protein 7-A-like [Pogonomyrmex barbatus]	1859	720.694	0	345	148	1428
TR64677c1_g1_i2len=4171	gi|769838563|ref|XP_011630439.1| PREDICTED: baculoviral IAP repeat-containing protein 7-A-like [Pogonomyrmex barbatus]	2499	967.222	0	465	453	2231
TR64467c0_g1_i2len=1320	gi|751209574|ref|XP_011157439.1| PREDICTED: uncharacterized protein LOC105194286 [Solenopsis invicta]	140	58.5362	2.42935e-22	26	774	908
TR64679c0_g1_i1len=4494	gi|752892391|ref|XP_011264277.1| PREDICTED: serine protease HTRA2, mitochondrial [Camponotus floridanus]	1567	608.216	0	306	408	1649
TR64681c1_g1_i1len=3835	gi|1070151198|ref|XP_018339736.1| PREDICTED: uncharacterized protein LOC108747023 isoform X1 [Trachymyrmex septentrionalis]	3390	1310.43	0	693	255	2915
TR64467c0_g1_i3len=401	gi|795021680|ref|XP_011860347.1| PREDICTED: zinc finger BED domain-containing protein 4-like [Vollenhovia emeryi]	149	62.003	1.25834e-11	31	170	340
TR64686c0_g1_i1len=1758	gi|780623745|ref|XP_011707927.1| PREDICTED: uncharacterized protein LOC105462773 [Wasmannia auropunctata]	179	73.559	5.91647e-12	34	1496	1669
TR64688c1_g1_i1len=958	gi|746846833|ref|XP_011053769.1| PREDICTED: ribosomal RNA processing protein 36 homolog [Acromyrmex echinatior]	780	305.064	3.06914e-100	208	33	779
TR64690c0_g2_i1len=794	gi|1048057574|ref|XP_017462091.1| PREDICTED: chitin synthase 1-like, partial [Rhagoletis zephyria]	199	81.2629	4.52736e-15	55	274	792
TR64695c0_g1_i1len=3533	gi|759040426|ref|XP_011328999.1| PREDICTED: AP-3 complex subunit beta-2 [Cerapachys biroi]	4348	1679.46	0	943	157	3330
TR64469c0_g1_i1len=1453	gi|826447456|ref|XP_012531571.1| PREDICTED: homeotic protein ocelliless-like, partial [Monomorium pharaonis]	892	348.206	1.14352e-111	232	654	1451
TR64699c0_g1_i1len=739	gi|585720832|ref|XP_002732067.2| PREDICTED: extracellular calcium-sensing receptor-like [Saccoglossus kowalevskii]	157	65.0846	6.70213e-10	41	74	586
TR64699c0_g1_i2len=424	gi|585720832|ref|XP_002732067.2| PREDICTED: extracellular calcium-sensing receptor-like [Saccoglossus kowalevskii]	146	60.8474	4.46937e-09	27	74	346
TR64699c0_g1_i3len=967	gi|585706994|ref|XP_006823906.1| PREDICTED: extracellular calcium-sensing receptor-like [Saccoglossus kowalevskii]	181	74.3294	1.83835e-12	63	74	901
TR64469c0_g1_i2len=1561	gi|746831477|ref|XP_011053248.1| PREDICTED: homeotic protein bicoid-like [Acromyrmex echinatior]	964	375.941	1.07882e-120	250	699	1604
TR64703c0_g1_i1len=2232	gi|1069719024|ref|XP_018315874.1| PREDICTED: phosphoacetylglucosamine mutase [Trachymyrmex zeteki]	2553	988.023	0	477	303	1967
TR64703c0_g1_i2len=1837	gi|795022864|ref|XP_011860744.1| PREDICTED: phosphoacetylglucosamine mutase isoform X1 [Vollenhovia emeryi]	2418	936.021	0	456	303	1835
TR64703c0_g1_i3len=1827	gi|795022864|ref|XP_011860744.1| PREDICTED: phosphoacetylglucosamine mutase isoform X1 [Vollenhovia emeryi]	2415	934.865	0	456	293	1825
TR64703c0_g1_i4len=2222	gi|1069719024|ref|XP_018315874.1| PREDICTED: phosphoacetylglucosamine mutase [Trachymyrmex zeteki]	2550	986.867	0	476	293	1957
TR64704c0_g1_i2len=2856	gi|826498700|ref|XP_012541580.1| PREDICTED: G2/mitotic-specific cyclin-B3 [Monomorium pharaonis]	1570	609.372	0	305	1230	2396
TR64704c0_g1_i4len=2966	gi|826498700|ref|XP_012541580.1| PREDICTED: G2/mitotic-specific cyclin-B3 [Monomorium pharaonis]	2058	797.349	0	405	389	1882
TR64704c0_g1_i5len=2054	gi|826498700|ref|XP_012541580.1| PREDICTED: G2/mitotic-specific cyclin-B3 [Monomorium pharaonis]	2058	797.349	0	405	380	1873
TR64704c0_g1_i6len=2577	gi|826498700|ref|XP_012541580.1| PREDICTED: G2/mitotic-specific cyclin-B3 [Monomorium pharaonis]	1570	609.372	0	305	1230	2396
TR64704c0_g1_i7len=2901	gi|826498700|ref|XP_012541580.1| PREDICTED: G2/mitotic-specific cyclin-B3 [Monomorium pharaonis]	2058	797.349	0	405	380	1873
TR64704c0_g1_i8len=2023	gi|826498700|ref|XP_012541580.1| PREDICTED: G2/mitotic-specific cyclin-B3 [Monomorium pharaonis]	2058	797.349	0	405	380	1873
TR64704c0_g1_i9len=2333	gi|826498700|ref|XP_012541580.1| PREDICTED: G2/mitotic-specific cyclin-B3 [Monomorium pharaonis]	2058	797.349	0	405	380	1873
TR64706c0_g1_i1len=2914	gi|1070156057|ref|XP_018341245.1| PREDICTED: palmitoleoyl-protein carboxylesterase NOTUM [Trachymyrmex septentrionalis]	2868	1109.36	0	588	509	2353
TR64709c0_g1_i1len=4919	gi|795042437|ref|XP_011867265.1| PREDICTED: ER degradation-enhancing alpha-mannosidase-like protein 2 [Vollenhovia emeryi]	3224	1246.49	0	634	314	2437
TR64711c0_g1_i1len=4367	gi|801397540|ref|XP_012059179.1| PREDICTED: LOW QUALITY PROTEIN: aryl hydrocarbon receptor nuclear translocator-like protein 1 [Atta cephalotes]	2974	1150.19	0	621	2412	4379
TR64711c0_g1_i2len=4352	gi|1070191811|ref|XP_018352447.1| PREDICTED: aryl hydrocarbon receptor nuclear translocator-like protein 1 isoform X1 [Trachymyrmex septentrionalis]	2965	1146.72	0	616	2412	4376
TR64711c0_g1_i3len=4673	gi|1070191817|ref|XP_018352450.1| PREDICTED: aryl hydrocarbon receptor nuclear translocator-like protein 1 isoform X3 [Trachymyrmex septentrionalis]	2759	1067.37	0	570	2868	4685
TR64711c0_g1_i4len=4658	gi|1070191817|ref|XP_018352450.1| PREDICTED: aryl hydrocarbon receptor nuclear translocator-like protein 1 isoform X3 [Trachymyrmex septentrionalis]	2775	1073.54	0	570	2868	4670
TR64712c0_g1_i1len=364	gi|780617345|ref|XP_011699927.1| PREDICTED: 3-hydroxyisobutyryl-CoA hydrolase, mitochondrial-like [Wasmannia auropunctata]	148	61.6178	6.90162e-10	28	96	218
TR64472c0_g1_i1len=2220	gi|795033958|ref|XP_011864448.1| PREDICTED: esterase E4 [Vollenhovia emeryi]	2696	1043.11	0	500	320	2119
TR64718c0_g1_i1len=2955	gi|815767827|ref|XP_012227801.1| PREDICTED: transcription cofactor vestigial-like protein 4 isoform X2 [Linepithema humile]	728	285.034	5.05028e-87	148	1578	2084
TR64718c0_g1_i2len=3180	gi|815767827|ref|XP_012227801.1| PREDICTED: transcription cofactor vestigial-like protein 4 isoform X2 [Linepithema humile]	728	285.034	1.06387e-86	148	1578	2084
TR64720c0_g1_i1len=657	gi|1070612781|ref|XP_018404330.1| PREDICTED: aminoacylase-1-like [Cyphomyrmex costatus]	130	54.6842	1.19254e-06	25	574	657
TR64722c0_g1_i1len=3129	gi|1069710651|ref|XP_018312869.1| PREDICTED: potassium channel subfamily K member 2-like isoform X2 [Trachymyrmex zeteki]	1499	582.022	0	298	1504	2493
TR64722c0_g1_i2len=2446	gi|1069710651|ref|XP_018312869.1| PREDICTED: potassium channel subfamily K member 2-like isoform X2 [Trachymyrmex zeteki]	1119	435.647	1.51373e-164	224	1504	2256
TR64723c0_g1_i1len=2280	gi|1069712126|ref|XP_018313405.1| PREDICTED: far upstream element-binding protein 1 [Trachymyrmex zeteki]	1926	746.503	0	474	736	2280
TR64723c0_g1_i2len=4290	gi|795042862|ref|XP_011867408.1| PREDICTED: far upstream element-binding protein 3 isoform X1 [Vollenhovia emeryi]	2875	1112.06	0	698	1527	3776
TR64723c0_g1_i3len=1629	gi|801371194|ref|XP_012062269.1| PREDICTED: far upstream element-binding protein 1 [Atta cephalotes]	1908	739.569	0	474	67	1629
TR64723c0_g1_i4len=4308	gi|795042862|ref|XP_011867408.1| PREDICTED: far upstream element-binding protein 3 isoform X1 [Vollenhovia emeryi]	2860	1106.28	0	698	1527	3794
TR64724c0_g1_i1len=1885	gi|746871366|ref|XP_011066906.1| PREDICTED: homeobox protein slou [Acromyrmex echinatior]	386	153.295	1.07117e-37	92	1551	1829
TR64725c0_g1_i1len=1099	gi|340385156|ref|XP_003391076.1| PREDICTED: uncharacterized protein LOC100642161 [Amphimedon queenslandica]	137	57.3806	3.15657e-07	56	47	694
TR64728c0_g1_i1len=1143	gi|1069708530|ref|XP_018312116.1| PREDICTED: uncharacterized RING finger protein C548.05c-like [Trachymyrmex zeteki]	495	195.282	5.22391e-58	108	206	745
TR64728c0_g1_i2len=1197	gi|1069708530|ref|XP_018312116.1| PREDICTED: uncharacterized RING finger protein C548.05c-like [Trachymyrmex zeteki]	495	195.282	8.34169e-58	108	260	799
TR64731c0_g1_i1len=377	gi|795026986|ref|XP_011862129.1| PREDICTED: kelch-like protein 5 [Vollenhovia emeryi]	154	63.929	2.45303e-10	34	1	195
TR64731c0_g1_i2len=326	gi|1070147557|ref|XP_018378499.1| PREDICTED: kelch-like protein 5 [Trachymyrmex cornetzi]	137	57.3806	2.70571e-08	26	246	326
TR64731c0_g1_i3len=382	gi|795026986|ref|XP_011862129.1| PREDICTED: kelch-like protein 5 [Vollenhovia emeryi]	154	63.929	2.56498e-10	34	1	195
TR64731c0_g1_i4len=356	gi|795026986|ref|XP_011862129.1| PREDICTED: kelch-like protein 5 [Vollenhovia emeryi]	139	58.151	1.75678e-08	31	7	174
TR64731c0_g1_i5len=361	gi|795026986|ref|XP_011862129.1| PREDICTED: kelch-like protein 5 [Vollenhovia emeryi]	139	58.151	1.83007e-08	31	7	174
TR64733c2_g1_i1len=4812	gi|769831828|ref|XP_011638763.1| PREDICTED: WD repeat-containing protein 37 [Pogonomyrmex barbatus]	2673	1034.25	0	504	2607	4208
TR64733c2_g1_i2len=5014	gi|769831828|ref|XP_011638763.1| PREDICTED: WD repeat-containing protein 37 [Pogonomyrmex barbatus]	2673	1034.25	0	504	2462	4063
TR64733c2_g1_i3len=5159	gi|769831828|ref|XP_011638763.1| PREDICTED: WD repeat-containing protein 37 [Pogonomyrmex barbatus]	2673	1034.25	0	504	2607	4208
TR64733c2_g1_i4len=4667	gi|769831828|ref|XP_011638763.1| PREDICTED: WD repeat-containing protein 37 [Pogonomyrmex barbatus]	2673	1034.25	0	504	2462	4063
TR64734c0_g1_i1len=4137	gi|780634579|ref|XP_011686323.1| PREDICTED: myotubularin-related protein 3 [Wasmannia auropunctata]	5096	1967.59	0	951	799	3789
TR64734c0_g1_i2len=4004	gi|780634579|ref|XP_011686323.1| PREDICTED: myotubularin-related protein 3 [Wasmannia auropunctata]	5091	1965.66	0	951	799	3789
TR64736c0_g2_i1len=2309	gi|746864210|ref|XP_011063092.1| PREDICTED: general transcription factor IIH subunit 3 [Acromyrmex echinatior]	1399	543.502	0	278	1052	1927
TR64743c0_g1_i1len=523	gi|795040861|ref|XP_011866741.1| PREDICTED: muskelin isoform X2 [Vollenhovia emeryi]	300	120.168	4.04244e-29	75	163	603
TR64743c0_g1_i2len=3029	gi|769848027|ref|XP_011635373.1| PREDICTED: muskelin [Pogonomyrmex barbatus]	3886	1501.49	0	735	142	2517
TR64743c0_g1_i3len=2928	gi|795040858|ref|XP_011866740.1| PREDICTED: muskelin isoform X1 [Vollenhovia emeryi]	4006	1547.72	0	741	101	2431
TR64743c0_g1_i4len=3391	gi|769848027|ref|XP_011635373.1| PREDICTED: muskelin [Pogonomyrmex barbatus]	2342	906.746	0	431	1560	2879
TR64445c0_g1_i1len=756	gi|795026833|ref|XP_011862078.1| PREDICTED: secretory carrier-associated membrane protein 5B [Vollenhovia emeryi]	823	321.627	1.54223e-106	152	283	756
TR64743c0_g2_i1len=452	gi|795040858|ref|XP_011866740.1| PREDICTED: muskelin isoform X1 [Vollenhovia emeryi]	249	100.523	1.61633e-22	46	101	268
TR64747c0_g1_i1len=2170	gi|795082322|ref|XP_011877647.1| PREDICTED: uncharacterized protein LOC105567400 isoform X2 [Vollenhovia emeryi]	1352	525.398	1.78291e-169	299	960	2177
TR64750c0_g1_i1len=3918	gi|795050850|ref|XP_011870008.1| PREDICTED: uncharacterized protein LOC105563221 [Vollenhovia emeryi]	625	245.358	5.37468e-72	130	718	1188
TR64755c0_g1_i1len=1395	gi|936678131|ref|XP_014224980.1| PREDICTED: uncharacterized protein LOC106651121 [Trichogramma pretiosum]	136	56.9954	1.80676e-06	30	1191	1337
TR64760c0_g1_i1len=807	gi|1048038445|ref|XP_017476038.1| PREDICTED: tubulin-specific chaperone A-like [Rhagoletis zephyria]	448	177.178	3.44518e-53	109	291	617
TR64761c0_g3_i1len=7607	gi|765334148|ref|XP_011492971.1| AAEL017355-PA [Aedes aegypti]	163	67.3958	9.95763e-19	37	2082	2450
TR64762c0_g1_i1len=1827	gi|795021548|ref|XP_011860302.1| PREDICTED: flavin reductase (NADPH) isoform X2 [Vollenhovia emeryi]	903	352.443	1.31714e-115	170	572	1177
TR64763c0_g1_i1len=6226	gi|780666118|ref|XP_011694090.1| PREDICTED: N-alpha-acetyltransferase 15, NatA auxiliary subunit [Wasmannia auropunctata]	4359	1683.69	0	840	3512	6070
TR64765c0_g1_i1len=524	gi|780687347|ref|XP_011698821.1| PREDICTED: DNA ligase 1 isoform X1 [Wasmannia auropunctata]	409	162.155	2.17536e-44	125	106	516
TR64765c0_g2_i1len=2567	gi|826498588|ref|XP_012541561.1| PREDICTED: ABC transporter F family member 4-like [Monomorium pharaonis]	2067	800.816	0	504	106	1734
TR64765c0_g2_i2len=2291	gi|751211962|ref|XP_011158737.1| PREDICTED: zinc finger homeobox protein 4-like [Solenopsis invicta]	1038	404.445	1.2243e-127	228	721	1455
TR64767c0_g1_i1len=1778	gi|780707822|ref|XP_011703663.1| PREDICTED: putative 3,4-dihydroxy-2-butanone kinase [Wasmannia auropunctata]	1084	422.165	1.86305e-142	209	870	1631
TR64767c0_g1_i2len=1511	gi|801406099|ref|XP_012062223.1| PREDICTED: probable dihydroxyacetone kinase [Atta cephalotes]	782	305.834	5.30691e-110	145	580	1089
TR64767c0_g1_i3len=1396	gi|780707822|ref|XP_011703663.1| PREDICTED: putative 3,4-dihydroxy-2-butanone kinase [Wasmannia auropunctata]	661	259.225	3.38862e-93	128	782	1249
TR64767c0_g1_i4len=1488	gi|780707822|ref|XP_011703663.1| PREDICTED: putative 3,4-dihydroxy-2-butanone kinase [Wasmannia auropunctata]	1084	422.165	7.92405e-144	209	580	1341
TR64767c0_g1_i5len=1584	gi|780707822|ref|XP_011703663.1| PREDICTED: putative 3,4-dihydroxy-2-butanone kinase [Wasmannia auropunctata]	874	341.273	9.30716e-112	185	580	1437
TR64767c0_g1_i6len=1561	gi|780707822|ref|XP_011703663.1| PREDICTED: putative 3,4-dihydroxy-2-butanone kinase [Wasmannia auropunctata]	556	218.779	3.7394e-110	107	580	960
TR64767c0_g1_i7len=1109	gi|801406099|ref|XP_012062223.1| PREDICTED: probable dihydroxyacetone kinase [Atta cephalotes]	307	122.865	8.07104e-54	57	580	786
TR64767c0_g1_i8len=1843	gi|780707822|ref|XP_011703663.1| PREDICTED: putative 3,4-dihydroxy-2-butanone kinase [Wasmannia auropunctata]	556	218.779	4.79256e-110	107	862	1242
TR64767c0_g1_i9len=1866	gi|780707822|ref|XP_011703663.1| PREDICTED: putative 3,4-dihydroxy-2-butanone kinase [Wasmannia auropunctata]	874	341.273	1.44245e-110	185	862	1719
TR64767c0_g1_i10len=1793	gi|801406099|ref|XP_012062223.1| PREDICTED: probable dihydroxyacetone kinase [Atta cephalotes]	783	306.22	5.50195e-110	145	862	1371
TR64768c0_g1_i1len=5154	gi|1070187677|ref|XP_018366474.1| PREDICTED: rho guanine nucleotide exchange factor 10-like protein isoform X3 [Trachymyrmex cornetzi]	6062	2339.69	0	1236	757	4575
TR64769c0_g1_i1len=4312	gi|826473177|ref|XP_012536558.1| PREDICTED: TLD domain-containing protein 1 [Monomorium pharaonis]	2154	834.328	0	425	1023	2330
TR64769c0_g2_i1len=1353	gi|1059875784|ref|XP_017793021.1| PREDICTED: potassium voltage-gated channel protein eag [Habropoda laboriosa]	193	78.9518	2.2749e-13	35	183	293
TR64769c0_g2_i2len=2695	gi|1068386569|ref|XP_018060175.1| PREDICTED: potassium voltage-gated channel protein eag isoform X2 [Atta colombica]	3973	1535.01	0	816	177	2708
TR64769c0_g2_i3len=4486	gi|795044120|ref|XP_011867816.1| PREDICTED: potassium voltage-gated channel protein eag isoform X2 [Vollenhovia emeryi]	2351	910.212	0	463	3039	4493
TR64769c0_g2_i4len=3873	gi|801384912|ref|XP_012055693.1| PREDICTED: potassium voltage-gated channel protein eag isoform X2 [Atta cephalotes]	4095	1582	0	841	1274	3886
TR64769c0_g2_i5len=3858	gi|801384912|ref|XP_012055693.1| PREDICTED: potassium voltage-gated channel protein eag isoform X2 [Atta cephalotes]	4114	1589.32	0	841	1274	3871
TR64770c0_g1_i1len=2439	gi|1068419110|ref|XP_018054729.1| PREDICTED: formin-like protein 20 [Atta colombica]	1678	650.973	0	498	728	2449
TR64770c0_g1_i2len=2335	gi|1068419110|ref|XP_018054729.1| PREDICTED: formin-like protein 20 [Atta colombica]	936	365.155	9.27891e-159	311	1251	2339
TR64770c0_g1_i3len=2357	gi|1068419110|ref|XP_018054729.1| PREDICTED: formin-like protein 20 [Atta colombica]	936	365.155	9.99925e-159	311	1273	2361
TR64770c0_g1_i4len=7152	gi|795045978|ref|XP_011868419.1| PREDICTED: formin-like protein 20 isoform X3 [Vollenhovia emeryi]	2595	1004.2	0	715	4511	6841
TR64771c1_g1_i1len=977	gi|751228477|ref|XP_011167650.1| PREDICTED: uncharacterized protein LOC105201360 [Solenopsis invicta]	1303	506.523	2.13049e-178	244	65	976
TR64771c1_g1_i2len=977	gi|795049232|ref|XP_011869483.1| PREDICTED: kielin/chordin-like protein [Vollenhovia emeryi]	1300	505.368	9.44823e-178	241	65	976
TR64771c1_g1_i3len=612	gi|795049232|ref|XP_011869483.1| PREDICTED: kielin/chordin-like protein [Vollenhovia emeryi]	796	311.227	1.4554e-103	146	65	610
TR64771c1_g1_i4len=968	gi|795049232|ref|XP_011869483.1| PREDICTED: kielin/chordin-like protein [Vollenhovia emeryi]	1271	494.197	1.83924e-173	237	65	976
TR64771c1_g1_i5len=760	gi|795049232|ref|XP_011869483.1| PREDICTED: kielin/chordin-like protein [Vollenhovia emeryi]	1002	390.578	6.8719e-134	184	65	760
TR64773c0_g1_i1len=8876	gi|1070214028|ref|XP_018376319.1| PREDICTED: FMRFamide receptor isoform X2 [Trachymyrmex cornetzi]	1907	739.184	0	407	5051	6433
TR64774c0_g1_i1len=7669	gi|746871847|ref|XP_011067164.1| PREDICTED: titin-like [Acromyrmex echinatior]	9738	3755.68	0	1919	1406	7672
TR64775c0_g1_i1len=1296	gi|795117309|ref|XP_011883328.1| PREDICTED: ras-related protein Rab-34 isoform X1 [Vollenhovia emeryi]	538	211.846	4.79197e-156	97	714	1034
TR64775c0_g1_i2len=1304	gi|795117309|ref|XP_011883328.1| PREDICTED: ras-related protein Rab-34 isoform X1 [Vollenhovia emeryi]	822	321.242	8.64583e-149	151	560	1042
TR64775c0_g1_i3len=1375	gi|795117309|ref|XP_011883328.1| PREDICTED: ras-related protein Rab-34 isoform X1 [Vollenhovia emeryi]	538	211.846	1.20622e-145	97	793	1113
TR64775c0_g1_i4len=1225	gi|795117309|ref|XP_011883328.1| PREDICTED: ras-related protein Rab-34 isoform X1 [Vollenhovia emeryi]	966	376.711	2.3547e-160	190	229	963
TR64778c0_g1_i1len=3361	gi|1069690506|ref|XP_018305366.1| PREDICTED: ATP-binding cassette sub-family B member 7, mitochondrial-like [Trachymyrmex zeteki]	3503	1353.96	0	688	395	2620
TR64778c0_g1_i2len=2032	gi|1070207758|ref|XP_018372895.1| PREDICTED: SET domain-containing protein 4 [Trachymyrmex cornetzi]	1851	717.613	0	339	624	1901
TR64778c0_g1_i3len=3373	gi|1069690506|ref|XP_018305366.1| PREDICTED: ATP-binding cassette sub-family B member 7, mitochondrial-like [Trachymyrmex zeteki]	3441	1330.08	0	684	395	2632
TR64779c0_g1_i1len=3693	gi|795034003|ref|XP_011864463.1| PREDICTED: collagen alpha-1(XI) chain-like [Vollenhovia emeryi]	2416	935.25	0	666	158	2497
TR64780c0_g1_i1len=1462	gi|751230087|ref|XP_011168536.1| PREDICTED: uncharacterized protein LOC105201942 isoform X1 [Solenopsis invicta]	513	202.216	6.73661e-54	149	2	802
TR64780c0_g1_i2len=972	gi|1069707349|ref|XP_018311683.1| PREDICTED: thioredoxin reductase 2, mitochondrial isoform X1 [Trachymyrmex zeteki]	628	246.514	4.62744e-72	180	17	964
TR64780c0_g1_i3len=1624	gi|1069707349|ref|XP_018311683.1| PREDICTED: thioredoxin reductase 2, mitochondrial isoform X1 [Trachymyrmex zeteki]	572	224.942	1.25909e-61	172	17	928
TR64780c0_g1_i4len=714	gi|751230087|ref|XP_011168536.1| PREDICTED: uncharacterized protein LOC105201942 isoform X1 [Solenopsis invicta]	445	176.022	1.66015e-47	138	2	721
TR64780c0_g1_i5len=810	gi|751230087|ref|XP_011168536.1| PREDICTED: uncharacterized protein LOC105201942 isoform X1 [Solenopsis invicta]	576	226.483	3.15411e-65	157	2	799
TR64445c0_g2_i1len=4779	gi|780664199|ref|XP_011693612.1| PREDICTED: DNA helicase MCM9-like [Wasmannia auropunctata]	2968	1147.88	0	564	2511	4529
TR64783c0_g1_i1len=1388	gi|795027761|ref|XP_011862385.1| PREDICTED: odorant receptor 13a-like [Vollenhovia emeryi]	1414	549.28	0	277	91	1254
TR64783c0_g1_i2len=1738	gi|795027761|ref|XP_011862385.1| PREDICTED: odorant receptor 13a-like [Vollenhovia emeryi]	1315	511.146	2.67311e-175	246	91	999
TR64783c0_g1_i3len=1865	gi|795027761|ref|XP_011862385.1| PREDICTED: odorant receptor 13a-like [Vollenhovia emeryi]	1336	519.235	8.31594e-178	254	655	1614
TR64783c0_g1_i4len=869	gi|1069664574|ref|XP_018301265.1| PREDICTED: odorant receptor 13a-like [Trachymyrmex zeteki]	730	285.804	2.6109e-92	141	284	796
TR64783c0_g1_i5len=927	gi|1069664574|ref|XP_018301265.1| PREDICTED: odorant receptor 13a-like [Trachymyrmex zeteki]	481	189.889	5.74749e-55	97	504	854
TR64783c0_g1_i6len=1505	gi|795027761|ref|XP_011862385.1| PREDICTED: odorant receptor 13a-like [Vollenhovia emeryi]	1642	637.106	0	309	91	1254
TR64783c0_g1_i7len=718	gi|1069664574|ref|XP_018301265.1| PREDICTED: odorant receptor 13a-like [Trachymyrmex zeteki]	803	313.923	4.48295e-104	156	91	645
TR64783c0_g1_i8len=1692	gi|795027761|ref|XP_011862385.1| PREDICTED: odorant receptor 13a-like [Vollenhovia emeryi]	1315	511.146	1.59371e-175	246	91	999
TR64783c0_g1_i9len=1889	gi|795027761|ref|XP_011862385.1| PREDICTED: odorant receptor 13a-like [Vollenhovia emeryi]	1248	485.337	2.11172e-164	233	284	1150
TR64783c0_g1_i10len=1597	gi|795027761|ref|XP_011862385.1| PREDICTED: odorant receptor 13a-like [Vollenhovia emeryi]	1108	431.409	8.67193e-145	222	504	1463
TR64783c0_g1_i11len=1748	gi|795027761|ref|XP_011862385.1| PREDICTED: odorant receptor 13a-like [Vollenhovia emeryi]	1108	431.409	4.63744e-144	222	655	1614
TR64783c0_g1_i12len=1901	gi|795027761|ref|XP_011862385.1| PREDICTED: odorant receptor 13a-like [Vollenhovia emeryi]	1008	392.889	2.3448e-128	191	504	1208
TR64783c0_g1_i13len=1078	gi|1069664574|ref|XP_018301265.1| PREDICTED: odorant receptor 13a-like [Trachymyrmex zeteki]	481	189.889	2.43082e-54	97	655	1005
TR64783c0_g1_i14len=1539	gi|795027761|ref|XP_011862385.1| PREDICTED: odorant receptor 13a-like [Vollenhovia emeryi]	1348	523.857	0	264	284	1405
TR64783c0_g1_i15len=1656	gi|795027761|ref|XP_011862385.1| PREDICTED: odorant receptor 13a-like [Vollenhovia emeryi]	1575	611.298	0	296	284	1405
TR64783c0_g1_i16len=2052	gi|795027761|ref|XP_011862385.1| PREDICTED: odorant receptor 13a-like [Vollenhovia emeryi]	1008	392.889	1.04279e-127	191	655	1359
TR64783c0_g1_i17len=1843	gi|795027761|ref|XP_011862385.1| PREDICTED: odorant receptor 13a-like [Vollenhovia emeryi]	1248	485.337	1.28791e-164	233	284	1150
TR64783c0_g1_i18len=1714	gi|795027761|ref|XP_011862385.1| PREDICTED: odorant receptor 13a-like [Vollenhovia emeryi]	1336	519.235	1.45279e-178	254	504	1463
TR64786c1_g1_i1len=5351	gi|795023701|ref|XP_011861028.1| PREDICTED: AT-rich interactive domain-containing protein 4B-like [Vollenhovia emeryi]	5601	2162.11	0	1422	90	4985
TR64789c0_g1_i1len=346	gi|751203818|ref|XP_011175440.1| PREDICTED: cytochrome P450 9e2-like [Solenopsis invicta]	476	187.963	2.62273e-55	84	1	345
TR64789c0_g1_i2len=833	gi|795064204|ref|XP_011873886.1| PREDICTED: cytochrome P450 9e2-like [Vollenhovia emeryi]	1131	440.269	1.93986e-150	210	1	801
TR64789c0_g1_i3len=570	gi|795064204|ref|XP_011873886.1| PREDICTED: cytochrome P450 9e2-like [Vollenhovia emeryi]	811	317.005	1.06848e-103	144	3	557
TR64789c0_g1_i4len=830	gi|795064204|ref|XP_011873886.1| PREDICTED: cytochrome P450 9e2-like [Vollenhovia emeryi]	1122	436.802	5.02237e-149	202	2	772
TR64789c0_g1_i5len=387	gi|795064204|ref|XP_011873886.1| PREDICTED: cytochrome P450 9e2-like [Vollenhovia emeryi]	579	227.639	3.74596e-70	107	1	387
TR64789c0_g1_i6len=342	gi|780693814|ref|XP_011700274.1| PREDICTED: cytochrome P450 9e2-like, partial [Wasmannia auropunctata]	465	183.726	5.38601e-55	84	1	342
TR64789c0_g1_i7len=756	gi|795064204|ref|XP_011873886.1| PREDICTED: cytochrome P450 9e2-like [Vollenhovia emeryi]	1087	423.32	4.07831e-144	194	1	756
TR64794c3_g1_i1len=1244	gi|1070617467|ref|XP_018398526.1| PREDICTED: uncharacterized mitochondrial protein AtMg00810-like [Cyphomyrmex costatus]	191	78.1814	1.91428e-13	36	3	158
TR64794c3_g1_i2len=409	gi|1070617467|ref|XP_018398526.1| PREDICTED: uncharacterized mitochondrial protein AtMg00810-like [Cyphomyrmex costatus]	195	79.7221	8.23731e-16	36	3	158
TR64476c1_g1_i1len=3075	gi|795057223|ref|XP_011872114.1| PREDICTED: cyclin-H isoform X3 [Vollenhovia emeryi]	1561	605.905	0	324	1691	2683
TR64794c3_g1_i3len=1241	gi|1070617467|ref|XP_018398526.1| PREDICTED: uncharacterized mitochondrial protein AtMg00810-like [Cyphomyrmex costatus]	191	78.1814	1.90043e-13	36	3	158
TR64796c0_g1_i1len=352	gi|957822869|ref|XP_014681805.1| PREDICTED: guanine nucleotide-binding protein subunit beta-2-like 1 isoform X1 [Priapulus caudatus]	266	107.071	2.3804e-26	49	145	357
TR64796c1_g1_i1len=581	gi|291230121|ref|XP_002735015.1| PREDICTED: guanine nucleotide-binding protein subunit beta-2-like 1-like [Saccoglossus kowalevskii]	642	251.906	8.3715e-81	119	3	485
TR64796c1_g2_i1len=1517	gi|291230121|ref|XP_002735015.1| PREDICTED: guanine nucleotide-binding protein subunit beta-2-like 1-like [Saccoglossus kowalevskii]	1254	487.649	2.89607e-168	227	554	1489
TR64796c1_g2_i2len=1284	gi|291230121|ref|XP_002735015.1| PREDICTED: guanine nucleotide-binding protein subunit beta-2-like 1-like [Saccoglossus kowalevskii]	1254	487.649	1.74888e-169	227	321	1256
TR64796c1_g2_i3len=641	gi|291230121|ref|XP_002735015.1| PREDICTED: guanine nucleotide-binding protein subunit beta-2-like 1-like [Saccoglossus kowalevskii]	725	283.878	6.62438e-93	134	9	545
TR64796c1_g2_i4len=879	gi|291230121|ref|XP_002735015.1| PREDICTED: guanine nucleotide-binding protein subunit beta-2-like 1-like [Saccoglossus kowalevskii]	1125	437.958	3.97709e-152	204	9	851
TR64476c1_g1_i2len=1885	gi|795057223|ref|XP_011872114.1| PREDICTED: cyclin-H isoform X3 [Vollenhovia emeryi]	1561	605.905	0	324	501	1493
TR64796c1_g2_i5len=1352	gi|291230121|ref|XP_002735015.1| PREDICTED: guanine nucleotide-binding protein subunit beta-2-like 1-like [Saccoglossus kowalevskii]	1243	483.411	1.9391e-167	226	321	1256
TR64796c1_g2_i6len=1585	gi|291230121|ref|XP_002735015.1| PREDICTED: guanine nucleotide-binding protein subunit beta-2-like 1-like [Saccoglossus kowalevskii]	1243	483.411	3.08342e-166	226	554	1489
TR64796c1_g2_i7len=947	gi|567757496|ref|NP_001274728.1| guanine nucleotide-binding protein subunit beta-like protein [Hydra vulgaris]	1114	433.721	4.24889e-150	204	6	848
TR64797c0_g1_i1len=1402	gi|780621163|ref|XP_011707361.1| PREDICTED: uncharacterized protein LOC105462452 isoform X3 [Wasmannia auropunctata]	270	108.612	2.34724e-24	57	91	345
TR64798c0_g1_i1len=575	gi|1009580874|ref|XP_015921780.1| PREDICTED: 40S ribosomal protein S17-like [Parasteatoda tepidariorum]	411	162.925	1.56185e-48	76	32	322
TR64798c0_g1_i2len=1018	gi|291241754|ref|XP_002740774.1| PREDICTED: 40S ribosomal protein S17-like [Saccoglossus kowalevskii]	450	177.948	2.42127e-52	91	32	427
TR64798c0_g1_i3len=420	gi|1048052047|ref|XP_017460779.1| PREDICTED: 40S ribosomal protein S17-like, partial [Rhagoletis zephyria]	236	95.5153	5.23916e-23	44	3	152
TR64798c0_g1_i4len=618	gi|1009580874|ref|XP_015921780.1| PREDICTED: 40S ribosomal protein S17-like [Parasteatoda tepidariorum]	411	162.925	3.06675e-48	74	49	339
TR64798c1_g1_i1len=368	gi|383854128|ref|XP_003702574.1| PREDICTED: 40S ribosomal protein S17 [Megachile rotundata]	119	50.447	9.23069e-07	28	2	184
TR64477c0_g2_i1len=1067	gi|769853411|ref|XP_011638202.1| PREDICTED: facilitated trehalose transporter Tret1-2 homolog [Pogonomyrmex barbatus]	751	293.893	5.64841e-145	145	1	516
TR64838c0_g1_i1len=2530	gi|815765479|ref|XP_012235316.1| PREDICTED: ABC transporter H family member 2-like [Linepithema humile]	851	332.413	4.28248e-104	168	1416	2168
TR64838c0_g1_i2len=2337	gi|815765479|ref|XP_012235316.1| PREDICTED: ABC transporter H family member 2-like [Linepithema humile]	851	332.413	1.04327e-104	168	1223	1975
TR64838c0_g1_i3len=2939	gi|815765479|ref|XP_012235316.1| PREDICTED: ABC transporter H family member 2-like [Linepithema humile]	851	332.413	5.94498e-103	168	1825	2577
TR64839c0_g1_i1len=370	gi|1068426666|ref|XP_018057467.1| PREDICTED: uncharacterized protein LOC108693171 isoform X1 [Atta colombica]	576	226.483	8.30593e-68	110	1	372
TR64839c0_g2_i1len=1238	gi|1068426666|ref|XP_018057467.1| PREDICTED: uncharacterized protein LOC108693171 isoform X1 [Atta colombica]	424	167.933	4.65839e-43	79	962	1240
TR64843c0_g1_i1len=2587	gi|769861080|ref|XP_011642300.1| PREDICTED: putative ATP-dependent RNA helicase DHX57 isoform X2 [Pogonomyrmex barbatus]	2055	796.193	0	418	382	2391
TR64843c0_g1_i2len=3518	gi|769861078|ref|XP_011642299.1| PREDICTED: putative ATP-dependent RNA helicase DHX57 isoform X1 [Pogonomyrmex barbatus]	1608	624.009	0	331	382	1929
TR64843c0_g1_i3len=3595	gi|769861078|ref|XP_011642299.1| PREDICTED: putative ATP-dependent RNA helicase DHX57 isoform X1 [Pogonomyrmex barbatus]	1608	624.009	0	331	382	1929
TR64843c0_g1_i4len=2377	gi|769861076|ref|XP_011642298.1| PREDICTED: putative ATP-dependent RNA helicase DHX57 [Pogonomyrmex barbatus]	1020	397.512	0	222	382	1512
TR64843c0_g1_i5len=2505	gi|769861080|ref|XP_011642300.1| PREDICTED: putative ATP-dependent RNA helicase DHX57 isoform X2 [Pogonomyrmex barbatus]	2022	783.482	0	418	382	2487
TR64843c0_g1_i7len=2535	gi|769861080|ref|XP_011642300.1| PREDICTED: putative ATP-dependent RNA helicase DHX57 isoform X2 [Pogonomyrmex barbatus]	2208	855.129	0	453	382	2553
TR64843c0_g1_i8len=3593	gi|769861078|ref|XP_011642299.1| PREDICTED: putative ATP-dependent RNA helicase DHX57 isoform X1 [Pogonomyrmex barbatus]	1608	624.009	0	331	382	1929
TR64843c0_g1_i9len=3614	gi|769861078|ref|XP_011642299.1| PREDICTED: putative ATP-dependent RNA helicase DHX57 isoform X1 [Pogonomyrmex barbatus]	1559	605.134	0	331	382	2025
TR64844c0_g1_i1len=2635	gi|780651999|ref|XP_011690635.1| PREDICTED: histidine protein methyltransferase 1 homolog [Wasmannia auropunctata]	1343	521.931	5.81791e-177	253	305	1156
TR64845c1_g1_i1len=3739	gi|746848961|ref|XP_011054905.1| PREDICTED: transcription termination factor 2 [Acromyrmex echinatior]	3478	1344.33	0	677	759	3572
TR64845c1_g1_i2len=3819	gi|746848961|ref|XP_011054905.1| PREDICTED: transcription termination factor 2 [Acromyrmex echinatior]	3288	1271.14	0	641	938	3652
TR64845c1_g1_i3len=3847	gi|746848961|ref|XP_011054905.1| PREDICTED: transcription termination factor 2 [Acromyrmex echinatior]	3478	1344.33	0	677	759	3572
TR64806c0_g1_i1len=555	gi|826414910|ref|XP_012522158.1| PREDICTED: LOW QUALITY PROTEIN: uncharacterized protein LOC105828397 [Monomorium pharaonis]	224	90.8929	1.07952e-21	53	85	540
TR64845c1_g1_i4len=3927	gi|746848961|ref|XP_011054905.1| PREDICTED: transcription termination factor 2 [Acromyrmex echinatior]	3288	1271.14	0	641	938	3652
TR64853c0_g1_i1len=1318	gi|768448599|ref|XP_011566340.1| PREDICTED: probable inositol transporter 2 [Plutella xylostella]	427	169.088	6.94907e-45	117	50	1171
TR64853c0_g1_i2len=1318	gi|768448599|ref|XP_011566340.1| PREDICTED: probable inositol transporter 2 [Plutella xylostella]	427	169.088	7.69082e-45	117	50	1171
TR64862c0_g1_i1len=3971	gi|383862247|ref|XP_003706595.1| PREDICTED: MAU2 chromatid cohesion factor homolog [Megachile rotundata]	3024	1169.45	0	571	340	2121
TR64862c0_g1_i2len=3970	gi|383862247|ref|XP_003706595.1| PREDICTED: MAU2 chromatid cohesion factor homolog [Megachile rotundata]	3024	1169.45	0	571	340	2121
TR64864c0_g1_i1len=458	gi|964073479|ref|XP_014759086.1| uncharacterized protein Dana_GF27150 [Drosophila ananassae]	615	241.506	2.43438e-76	117	2	457
TR64864c0_g2_i1len=399	gi|964073479|ref|XP_014759086.1| uncharacterized protein Dana_GF27150 [Drosophila ananassae]	544	214.157	4.87085e-66	100	2	397
TR64865c0_g1_i1len=869	gi|795032455|ref|XP_011863941.1| PREDICTED: mediator of RNA polymerase II transcription subunit 28 [Vollenhovia emeryi]	738	288.886	2.12673e-94	153	148	648
TR64865c1_g1_i1len=1069	gi|759072415|ref|XP_011345830.1| PREDICTED: CREB-binding protein isoform X4 [Cerapachys biroi]	189	77.411	3.51525e-13	36	84	194
TR64865c1_g1_i2len=1324	gi|815794743|ref|XP_012218014.1| PREDICTED: LOW QUALITY PROTEIN: CREB-binding protein [Linepithema humile]	332	132.494	2.2647e-30	178	84	626
TR64865c2_g1_i1len=541	gi|769845695|ref|XP_011634120.1| PREDICTED: alpha-(1,3)-fucosyltransferase 7-like [Pogonomyrmex barbatus]	329	131.339	1.04248e-33	57	146	337
TR64867c0_g1_i1len=2567	gi|795025938|ref|XP_011861772.1| PREDICTED: nucleolar complex protein 2 homolog [Vollenhovia emeryi]	2345	907.901	0	493	282	2180
TR64868c0_g1_i1len=1342	gi|780684066|ref|XP_011698170.1| PREDICTED: glutathione S-transferase-like [Wasmannia auropunctata]	923	360.147	8.00837e-121	172	409	1014
TR64869c0_g1_i1len=2293	gi|752892380|ref|XP_011264271.1| PREDICTED: uncharacterized protein LOC105256226, partial [Camponotus floridanus]	1313	510.375	1.59956e-166	264	333	1862
TR64869c0_g3_i1len=2293	gi|752892380|ref|XP_011264271.1| PREDICTED: uncharacterized protein LOC105256226, partial [Camponotus floridanus]	1313	510.375	1.59956e-166	264	333	1862
TR64869c0_g4_i1len=2293	gi|752892380|ref|XP_011264271.1| PREDICTED: uncharacterized protein LOC105256226, partial [Camponotus floridanus]	1313	510.375	1.59956e-166	264	333	1862
TR64870c0_g1_i1len=1572	gi|826422757|ref|XP_012526395.1| PREDICTED: ARF GTPase-activating protein GIT1 isoform X1 [Monomorium pharaonis]	1548	600.897	0	284	248	1132
TR64870c0_g1_i2len=3878	gi|795025953|ref|XP_011861778.1| PREDICTED: ARF GTPase-activating protein GIT1 isoform X1 [Vollenhovia emeryi]	1670	647.892	0	364	1323	2555
TR64870c0_g1_i3len=3856	gi|751214564|ref|XP_011160144.1| PREDICTED: ARF GTPase-activating protein GIT1 [Solenopsis invicta]	3217	1243.8	0	643	1320	3419
TR64809c0_g1_i1len=2159	gi|1070146444|ref|XP_018338269.1| PREDICTED: breast cancer metastasis-suppressor 1-like protein-A [Trachymyrmex septentrionalis]	862	336.65	6.66923e-108	220	1275	1964
TR64872c0_g1_i1len=3570	gi|1070168591|ref|XP_018362058.1| PREDICTED: uncharacterized protein LOC108760539 isoform X1 [Trachymyrmex cornetzi]	2784	1077	0	537	1660	3432
TR64874c1_g1_i1len=683	gi|751238031|ref|XP_011172939.1| PREDICTED: uncharacterized protein LOC105205293 [Solenopsis invicta]	287	115.161	3.01907e-26	76	1	645
TR64809c0_g1_i2len=2466	gi|1070146444|ref|XP_018338269.1| PREDICTED: breast cancer metastasis-suppressor 1-like protein-A [Trachymyrmex septentrionalis]	862	336.65	7.32498e-107	220	1275	1964
TR64880c0_g1_i1len=484	gi|936592062|ref|XP_014209272.1| PREDICTED: uncharacterized protein LOC106639945 [Copidosoma floridanum]	381	151.369	1.54529e-41	63	145	483
TR64881c0_g1_i1len=370	gi|769855148|ref|XP_011639138.1| PREDICTED: band 7 protein AGAP004871-like [Pogonomyrmex barbatus]	162	67.0106	4.40368e-12	33	220	360
TR64881c0_g2_i1len=401	gi|769855148|ref|XP_011639138.1| PREDICTED: band 7 protein AGAP004871-like [Pogonomyrmex barbatus]	163	67.3958	4.81744e-12	54	143	355
TR64881c0_g2_i2len=605	gi|769855148|ref|XP_011639138.1| PREDICTED: band 7 protein AGAP004871-like [Pogonomyrmex barbatus]	168	69.3218	1.80457e-24	34	220	360
TR64881c0_g2_i3len=555	gi|769855148|ref|XP_011639138.1| PREDICTED: band 7 protein AGAP004871-like [Pogonomyrmex barbatus]	168	69.3218	2.94575e-24	34	220	360
TR64881c0_g2_i4len=351	gi|769855148|ref|XP_011639138.1| PREDICTED: band 7 protein AGAP004871-like [Pogonomyrmex barbatus]	160	66.2402	7.16185e-12	50	143	304
TR64809c0_g1_i3len=2126	gi|1070146444|ref|XP_018338269.1| PREDICTED: breast cancer metastasis-suppressor 1-like protein-A [Trachymyrmex septentrionalis]	862	336.65	5.0618e-108	220	1275	1964
TR64881c0_g3_i1len=561	gi|759078855|ref|XP_011349224.1| PREDICTED: band 7 protein AGAP004871-like isoform X3 [Cerapachys biroi]	159	65.855	2.44966e-11	33	220	348
TR64882c0_g1_i1len=329	gi|1067061181|ref|XP_018016935.1| PREDICTED: 40S ribosomal protein S5 [Hyalella azteca]	451	178.333	1.0862e-54	86	2	292
TR64882c0_g2_i1len=548	gi|1067061181|ref|XP_018016935.1| PREDICTED: 40S ribosomal protein S5 [Hyalella azteca]	441	174.481	5.35559e-52	84	2	292
TR64882c0_g2_i2len=471	gi|1067061181|ref|XP_018016935.1| PREDICTED: 40S ribosomal protein S5 [Hyalella azteca]	450	177.948	9.92239e-54	85	2	292
TR64882c0_g2_i3len=519	gi|1067061181|ref|XP_018016935.1| PREDICTED: 40S ribosomal protein S5 [Hyalella azteca]	405	160.614	9.53596e-47	79	3	263
TR64882c0_g2_i4len=548	gi|1067061181|ref|XP_018016935.1| PREDICTED: 40S ribosomal protein S5 [Hyalella azteca]	450	177.948	2.53571e-53	85	2	292
TR64882c0_g2_i5len=471	gi|1067061181|ref|XP_018016935.1| PREDICTED: 40S ribosomal protein S5 [Hyalella azteca]	451	178.333	6.51203e-54	86	2	292
TR64883c0_g1_i1len=1323	gi|391325927|ref|XP_003737478.1| PREDICTED: chromobox protein homolog 1 [Metaseiulus occidentalis]	543	213.772	1.68597e-64	120	106	684
TR64886c0_g1_i1len=775	gi|826421794|ref|XP_012525874.1| PREDICTED: probable serine/threonine-protein kinase mps1 isoform X1 [Monomorium pharaonis]	200	81.6481	4.5558e-15	40	82	234
TR64886c0_g1_i3len=832	gi|826421794|ref|XP_012525874.1| PREDICTED: probable serine/threonine-protein kinase mps1 isoform X1 [Monomorium pharaonis]	200	81.6481	5.43981e-15	40	82	234
TR64887c0_g1_i1len=1498	gi|780645360|ref|XP_011689022.1| PREDICTED: probable 4-coumarate--CoA ligase 3 [Wasmannia auropunctata]	1222	475.322	5.43476e-160	244	178	966
TR64887c0_g1_i2len=1832	gi|826455734|ref|XP_012533167.1| PREDICTED: luciferin 4-monooxygenase-like [Monomorium pharaonis]	2495	965.681	0	474	240	1811
TR64887c0_g1_i3len=1485	gi|826455734|ref|XP_012533167.1| PREDICTED: luciferin 4-monooxygenase-like [Monomorium pharaonis]	1110	432.18	2.79925e-143	227	240	1034
TR64887c0_g1_i4len=597	gi|780645360|ref|XP_011689022.1| PREDICTED: probable 4-coumarate--CoA ligase 3 [Wasmannia auropunctata]	536	211.075	2.03083e-62	119	178	570
TR64887c0_g1_i5len=1845	gi|826455734|ref|XP_012533167.1| PREDICTED: luciferin 4-monooxygenase-like [Monomorium pharaonis]	2606	1008.44	0	495	178	1824
TR64887c0_g1_i6len=2087	gi|826455734|ref|XP_012533167.1| PREDICTED: luciferin 4-monooxygenase-like [Monomorium pharaonis]	2579	998.038	0	490	178	1794
TR64887c0_g1_i7len=2074	gi|826455734|ref|XP_012533167.1| PREDICTED: luciferin 4-monooxygenase-like [Monomorium pharaonis]	2470	956.051	0	469	240	1781
TR64888c0_g1_i1len=3791	gi|769868268|ref|XP_011646168.1| PREDICTED: tafazzin homolog [Pogonomyrmex barbatus]	1010	393.66	7.91723e-124	198	302	937
TR64888c0_g1_i2len=3748	gi|769868268|ref|XP_011646168.1| PREDICTED: tafazzin homolog [Pogonomyrmex barbatus]	981	382.489	1.2255e-119	198	302	1000
TR64888c0_g1_i3len=3313	gi|769868268|ref|XP_011646168.1| PREDICTED: tafazzin homolog [Pogonomyrmex barbatus]	1431	555.829	0	277	302	1189
TR64888c0_g1_i4len=3854	gi|769868268|ref|XP_011646168.1| PREDICTED: tafazzin homolog [Pogonomyrmex barbatus]	981	382.489	1.98436e-119	198	302	1000
TR64888c0_g1_i5len=3376	gi|769868268|ref|XP_011646168.1| PREDICTED: tafazzin homolog [Pogonomyrmex barbatus]	1400	543.888	0	277	302	1252
TR64893c0_g1_i1len=504	gi|1070597372|ref|XP_018395909.1| PREDICTED: uncharacterized protein LOC108774331 [Cyphomyrmex costatus]	301	120.553	2.33256e-30	56	93	416
TR64893c0_g1_i2len=848	gi|1070597372|ref|XP_018395909.1| PREDICTED: uncharacterized protein LOC108774331 [Cyphomyrmex costatus]	993	387.111	1.11562e-131	178	2	751
TR64811c0_g2_i1len=669	gi|795056531|ref|XP_011871888.1| PREDICTED: dachshund homolog 2-like [Vollenhovia emeryi]	254	102.449	2.93357e-23	48	525	668
TR64901c0_g1_i1len=838	gi|951521377|ref|XP_014484899.1| PREDICTED: serine--pyruvate aminotransferase, mitochondrial isoform X3 [Dinoponera quadriceps]	292	117.087	5.58929e-28	85	1	843
TR64903c0_g1_i1len=337	gi|751201916|ref|XP_011169692.1| PREDICTED: putative cysteine proteinase CG12163 [Solenopsis invicta]	123	51.9878	2.36472e-06	21	2	70
TR64907c1_g1_i1len=732	gi|1069672737|ref|XP_018317979.1| PREDICTED: aminopeptidase Q-like [Trachymyrmex zeteki]	399	158.303	2.7527e-41	72	3	401
TR64907c1_g1_i2len=1190	gi|801376352|ref|XP_012064002.1| PREDICTED: LOW QUALITY PROTEIN: aminopeptidase N-like, partial [Atta cephalotes]	473	186.808	5.56194e-50	89	404	853
TR64907c1_g2_i1len=519	gi|746860171|ref|XP_011060916.1| PREDICTED: aminopeptidase M1-like [Acromyrmex echinatior]	214	87.0409	3.62447e-18	35	3	185
TR64908c0_g1_i1len=3886	gi|780664776|ref|XP_011693756.1| PREDICTED: AP-1 complex subunit beta-1 isoform X1 [Wasmannia auropunctata]	4545	1755.34	0	912	197	2998
TR64908c0_g1_i2len=3859	gi|780664780|ref|XP_011693757.1| PREDICTED: AP-1 complex subunit beta-1 isoform X2 [Wasmannia auropunctata]	4497	1736.85	0	903	197	2971
TR64908c0_g1_i3len=4124	gi|780664776|ref|XP_011693756.1| PREDICTED: AP-1 complex subunit beta-1 isoform X1 [Wasmannia auropunctata]	4550	1757.27	0	912	432	3236
TR64908c0_g1_i4len=4097	gi|780664780|ref|XP_011693757.1| PREDICTED: AP-1 complex subunit beta-1 isoform X2 [Wasmannia auropunctata]	4499	1737.62	0	903	432	3209
TR64815c1_g1_i1len=1170	gi|801367784|ref|XP_012055203.1| PREDICTED: uncharacterized protein LOC105618270 [Atta cephalotes]	1232	479.174	1.85829e-166	241	121	855
TR64815c1_g2_i1len=1684	gi|801367784|ref|XP_012055203.1| PREDICTED: uncharacterized protein LOC105618270 [Atta cephalotes]	1232	479.174	8.24736e-164	241	635	1369
TR64815c1_g2_i2len=1363	gi|801367784|ref|XP_012055203.1| PREDICTED: uncharacterized protein LOC105618270 [Atta cephalotes]	1232	479.174	1.94404e-165	241	314	1048
TR64918c0_g1_i1len=1443	gi|1070131599|ref|XP_018337476.1| PREDICTED: uncharacterized protein LOC108745677 isoform X1 [Trachymyrmex septentrionalis]	1159	451.055	1.47512e-147	267	157	1440
TR64918c0_g2_i1len=789	gi|780708307|ref|XP_011703782.1| PREDICTED: uncharacterized protein LOC105459448 [Wasmannia auropunctata]	549	216.083	5.87236e-62	115	157	618
TR64919c0_g1_i1len=2286	gi|951557311|ref|XP_014478028.1| PREDICTED: TLD domain-containing protein 2 isoform X10 [Dinoponera quadriceps]	210	85.5001	4.05468e-16	40	2160	2285
TR64921c0_g1_i1len=1679	gi|780627733|ref|XP_011684723.1| PREDICTED: uncharacterized protein LOC105448058 [Wasmannia auropunctata]	1289	501.13	2.97379e-171	240	512	1321
TR64921c0_g1_i2len=1700	gi|780627733|ref|XP_011684723.1| PREDICTED: uncharacterized protein LOC105448058 [Wasmannia auropunctata]	1481	575.089	0	277	512	1435
TR64921c0_g1_i3len=437	gi|780627733|ref|XP_011684723.1| PREDICTED: uncharacterized protein LOC105448058 [Wasmannia auropunctata]	186	76.2554	8.78245e-28	36	253	363
TR64922c0_g1_i1len=1336	gi|826410321|ref|XP_012538364.1| PREDICTED: odorant receptor 4-like isoform X1 [Monomorium pharaonis]	241	97.4413	8.05236e-20	44	1068	1217
TR64922c0_g1_i2len=1300	gi|826410321|ref|XP_012538364.1| PREDICTED: odorant receptor 4-like isoform X1 [Monomorium pharaonis]	241	97.4413	7.00453e-20	44	1032	1181
TR64922c0_g1_i3len=1314	gi|826410321|ref|XP_012538364.1| PREDICTED: odorant receptor 4-like isoform X1 [Monomorium pharaonis]	241	97.4413	7.72605e-20	44	1032	1184
TR64922c0_g1_i4len=1350	gi|826410321|ref|XP_012538364.1| PREDICTED: odorant receptor 4-like isoform X1 [Monomorium pharaonis]	241	97.4413	8.83845e-20	44	1068	1220
TR64815c1_g4_i1len=1448	gi|746836484|ref|XP_011068958.1| PREDICTED: fibroblast growth factor 18 isoform X2 [Acromyrmex echinatior]	1233	479.559	2.26349e-166	243	387	1142
TR64927c0_g1_i1len=687	gi|961096005|ref|XP_014773735.1| PREDICTED: 60S ribosomal protein L8-like [Octopus bimaculoides]	807	315.464	6.94596e-106	143	1	660
TR64815c1_g5_i1len=1532	gi|801367784|ref|XP_012055203.1| PREDICTED: uncharacterized protein LOC105618270 [Atta cephalotes]	1232	479.174	1.42089e-164	241	483	1217
TR64815c1_g6_i1len=1152	gi|801367784|ref|XP_012055203.1| PREDICTED: uncharacterized protein LOC105618270 [Atta cephalotes]	1231	478.789	1.92944e-166	241	103	837
TR64933c0_g1_i1len=2329	gi|751215450|ref|XP_011160632.1| PREDICTED: transcriptional repressor scratch 1-like [Solenopsis invicta]	640	251.136	8.56163e-76	146	63	515
TR64939c0_g1_i1len=1060	gi|795060409|ref|XP_011873165.1| PREDICTED: slit homolog 1 protein [Vollenhovia emeryi]	1698	658.677	0	350	4	1059
TR64939c0_g2_i1len=1272	gi|1070209702|ref|XP_018373960.1| PREDICTED: toll-like receptor Tollo [Trachymyrmex cornetzi]	1715	665.226	0	330	277	1272
TR64941c0_g1_i1len=1543	gi|795098208|ref|XP_011880525.1| PREDICTED: furin-like protease 1, isoforms 1/1-X/2 isoform X2 [Vollenhovia emeryi]	1159	451.055	2.6633e-144	252	2	871
TR64942c0_g1_i1len=3422	gi|780672590|ref|XP_011695611.1| PREDICTED: protein deltex [Wasmannia auropunctata]	2701	1045.03	0	520	602	2194
TR64942c0_g1_i2len=3437	gi|780672590|ref|XP_011695611.1| PREDICTED: protein deltex [Wasmannia auropunctata]	2701	1045.03	0	520	602	2194
TR64943c0_g1_i1len=2291	gi|826481408|ref|XP_012538187.1| PREDICTED: facilitated trehalose transporter Tret1-like [Monomorium pharaonis]	1659	643.654	0	312	356	1417
TR64943c0_g1_i2len=1890	gi|795069797|ref|XP_011875086.1| PREDICTED: facilitated trehalose transporter Tret1-like [Vollenhovia emeryi]	2076	804.283	0	411	356	1732
TR64943c0_g1_i3len=1941	gi|795069797|ref|XP_011875086.1| PREDICTED: facilitated trehalose transporter Tret1-like [Vollenhovia emeryi]	2049	793.882	0	411	368	1783
TR64943c0_g1_i4len=2303	gi|826481408|ref|XP_012538187.1| PREDICTED: facilitated trehalose transporter Tret1-like [Monomorium pharaonis]	1659	643.654	0	312	368	1429
TR64943c0_g1_i5len=1902	gi|795069797|ref|XP_011875086.1| PREDICTED: facilitated trehalose transporter Tret1-like [Vollenhovia emeryi]	2076	804.283	0	411	368	1744
TR64943c0_g1_i6len=1929	gi|795069797|ref|XP_011875086.1| PREDICTED: facilitated trehalose transporter Tret1-like [Vollenhovia emeryi]	2049	793.882	0	411	356	1771
TR64945c0_g1_i1len=455	gi|826431975|ref|XP_012528525.1| PREDICTED: sulfotransferase family cytosolic 1B member 1 [Monomorium pharaonis]	459	181.415	5.41629e-54	85	21	338
TR64945c0_g1_i2len=1617	gi|1070591323|ref|XP_018392596.1| PREDICTED: estrogen sulfotransferase-like [Cyphomyrmex costatus]	1563	606.675	0	283	511	1500
TR64947c0_g1_i1len=703	gi|801375326|ref|XP_012063431.1| PREDICTED: uncharacterized protein LOC105626746 [Atta cephalotes]	110	46.9802	4.29711e-06	25	193	447
TR64816c0_g1_i1len=1671	gi|1070178050|ref|XP_018364250.1| PREDICTED: uncharacterized protein LOC108761958 [Trachymyrmex cornetzi]	1341	521.161	1.3655e-173	291	345	1460
TR64951c0_g1_i1len=904	gi|1061138157|ref|XP_017892607.1| PREDICTED: THAP domain-containing protein 4-like isoform X2 [Ceratina calcarata]	252	101.679	2.13198e-23	46	89	292
TR64951c0_g1_i2len=916	gi|1061138157|ref|XP_017892607.1| PREDICTED: THAP domain-containing protein 4-like isoform X2 [Ceratina calcarata]	252	101.679	2.23671e-23	46	89	292
TR64951c0_g1_i3len=1207	gi|1061138157|ref|XP_017892607.1| PREDICTED: THAP domain-containing protein 4-like isoform X2 [Ceratina calcarata]	252	101.679	4.91234e-23	46	89	292
TR64951c0_g1_i4len=1219	gi|1061138157|ref|XP_017892607.1| PREDICTED: THAP domain-containing protein 4-like isoform X2 [Ceratina calcarata]	252	101.679	5.08504e-23	46	89	292
TR64952c0_g1_i1len=1655	gi|780652765|ref|XP_011690829.1| PREDICTED: uncharacterized protein LOC105451837 [Wasmannia auropunctata]	201	82.0333	4.47357e-21	57	951	1202
TR64952c0_g1_i3len=1193	gi|769866769|ref|XP_011645378.1| PREDICTED: LOW QUALITY PROTEIN: uncharacterized protein LOC105432314 [Pogonomyrmex barbatus]	206	83.9593	2.99648e-17	41	942	1145
TR64953c0_g1_i1len=363	gi|1070615808|ref|XP_018399295.1| PREDICTED: uncharacterized protein LOC108776731, partial [Cyphomyrmex costatus]	190	77.7962	7.33782e-17	38	3	134
TR64954c0_g1_i1len=1254	gi|1070182219|ref|XP_018349447.1| PREDICTED: slowpoke-binding protein isoform X4 [Trachymyrmex septentrionalis]	186	76.2554	6.7731e-13	39	1110	1256
TR64955c0_g1_i1len=359	gi|751220518|ref|XP_011163393.1| PREDICTED: protein unc-45 homolog B [Solenopsis invicta]	144	60.077	6.07897e-09	42	5	289
TR64955c0_g1_i2len=406	gi|759041597|ref|XP_011329626.1| PREDICTED: protein unc-45 homolog B [Cerapachys biroi]	173	71.2478	1.3508e-12	39	49	345
TR64955c0_g1_i3len=336	gi|751220518|ref|XP_011163393.1| PREDICTED: protein unc-45 homolog B [Solenopsis invicta]	138	57.7658	2.69066e-08	36	44	262
TR64955c0_g1_i4len=406	gi|826438072|ref|XP_012529737.1| PREDICTED: protein unc-45 homolog B [Monomorium pharaonis]	162	67.0106	4.15425e-11	40	49	336
TR64818c0_g1_i1len=1326	gi|752869623|ref|XP_011251929.1| PREDICTED: follistatin-A [Camponotus floridanus]	908	354.369	2.36988e-115	192	665	1258
TR64958c0_g1_i1len=349	gi|795015997|ref|XP_011858343.1| PREDICTED: uncharacterized protein LOC105555904 [Vollenhovia emeryi]	314	125.561	4.3307e-34	56	1	195
TR64960c0_g1_i2len=327	gi|826466121|ref|XP_012535182.1| PREDICTED: glutamate-gated chloride channel-like isoform X6 [Monomorium pharaonis]	174	71.633	1.01105e-14	35	3	107
TR64818c0_g1_i2len=532	gi|815813326|ref|XP_012227650.1| PREDICTED: LOW QUALITY PROTEIN: uncharacterized protein LOC105675232 [Linepithema humile]	219	88.9669	3.82056e-18	42	333	464
TR64961c0_g1_i1len=1960	gi|815767882|ref|XP_012228171.1| PREDICTED: uncharacterized protein LOC105675530 [Linepithema humile]	191	78.1814	6.46771e-14	35	119	286
TR64961c0_g1_i2len=1962	gi|815767882|ref|XP_012228171.1| PREDICTED: uncharacterized protein LOC105675530 [Linepithema humile]	191	78.1814	6.46771e-14	35	119	286
TR64961c0_g1_i3len=1134	gi|780719853|ref|XP_011706640.1| PREDICTED: uncharacterized protein LOC105461835, partial [Wasmannia auropunctata]	153	63.5438	4.6584e-10	29	763	927
TR64961c0_g1_i4len=1114	gi|780719853|ref|XP_011706640.1| PREDICTED: uncharacterized protein LOC105461835, partial [Wasmannia auropunctata]	142	59.3066	1.09512e-08	29	764	928
TR64961c0_g1_i5len=1112	gi|780719853|ref|XP_011706640.1| PREDICTED: uncharacterized protein LOC105461835, partial [Wasmannia auropunctata]	142	59.3066	1.08796e-08	29	764	928
TR64962c0_g1_i1len=407	gi|795027520|ref|XP_011862310.1| PREDICTED: probable ATP-dependent RNA helicase DHX35 [Vollenhovia emeryi]	263	105.916	1.09861e-26	50	184	375
TR64962c0_g1_i2len=916	gi|795027520|ref|XP_011862310.1| PREDICTED: probable ATP-dependent RNA helicase DHX35 [Vollenhovia emeryi]	256	103.219	7.29247e-25	50	693	884
TR64962c0_g1_i3len=1254	gi|1070169145|ref|XP_018362198.1| PREDICTED: probable ATP-dependent RNA helicase DHX35 [Trachymyrmex cornetzi]	148	61.6178	5.77983e-08	31	3	101
TR64818c0_g1_i3len=965	gi|1070210845|ref|XP_018374581.1| PREDICTED: follistatin-A [Trachymyrmex cornetzi]	1187	461.84	2.30475e-159	255	79	897
TR64964c0_g1_i1len=1700	gi|795054063|ref|XP_011871052.1| PREDICTED: junctophilin-1 isoform X5 [Vollenhovia emeryi]	147	61.2326	1.54679e-07	40	1567	1698
TR64818c0_g1_i4len=1437	gi|795026105|ref|XP_011861830.1| PREDICTED: follistatin-A [Vollenhovia emeryi]	900	351.288	1.37845e-113	213	349	1020
TR64965c1_g1_i1len=3828	gi|795079601|ref|XP_011877075.1| PREDICTED: cold shock domain-containing protein E1 [Vollenhovia emeryi]	4520	1745.71	0	866	880	3534
TR64965c1_g2_i1len=3846	gi|795079601|ref|XP_011877075.1| PREDICTED: cold shock domain-containing protein E1 [Vollenhovia emeryi]	4524	1747.25	0	866	880	3534
TR64965c1_g3_i1len=3842	gi|795079601|ref|XP_011877075.1| PREDICTED: cold shock domain-containing protein E1 [Vollenhovia emeryi]	4523	1746.87	0	866	880	3534
TR64965c1_g4_i1len=3836	gi|795079601|ref|XP_011877075.1| PREDICTED: cold shock domain-containing protein E1 [Vollenhovia emeryi]	4523	1746.87	0	866	880	3534
TR64965c1_g5_i1len=3852	gi|795079601|ref|XP_011877075.1| PREDICTED: cold shock domain-containing protein E1 [Vollenhovia emeryi]	4524	1747.25	0	866	880	3534
TR64965c1_g6_i1len=3832	gi|795079601|ref|XP_011877075.1| PREDICTED: cold shock domain-containing protein E1 [Vollenhovia emeryi]	4524	1747.25	0	866	880	3534
TR64965c1_g7_i1len=3848	gi|795079601|ref|XP_011877075.1| PREDICTED: cold shock domain-containing protein E1 [Vollenhovia emeryi]	4524	1747.25	0	866	880	3534
TR64965c1_g8_i1len=3830	gi|795079601|ref|XP_011877075.1| PREDICTED: cold shock domain-containing protein E1 [Vollenhovia emeryi]	4524	1747.25	0	866	880	3534
TR64965c1_g9_i1len=3826	gi|795079601|ref|XP_011877075.1| PREDICTED: cold shock domain-containing protein E1 [Vollenhovia emeryi]	4524	1747.25	0	866	880	3534
TR64965c1_g10_i1len=3834	gi|795079601|ref|XP_011877075.1| PREDICTED: cold shock domain-containing protein E1 [Vollenhovia emeryi]	4523	1746.87	0	866	880	3534
TR64818c0_g1_i5len=784	gi|1070210845|ref|XP_018374581.1| PREDICTED: follistatin-A [Trachymyrmex cornetzi]	617	242.276	1.50537e-74	119	345	716
TR64965c1_g12_i1len=3755	gi|795079601|ref|XP_011877075.1| PREDICTED: cold shock domain-containing protein E1 [Vollenhovia emeryi]	4524	1747.25	0	866	1020	3674
TR64965c1_g13_i1len=3844	gi|795079601|ref|XP_011877075.1| PREDICTED: cold shock domain-containing protein E1 [Vollenhovia emeryi]	4524	1747.25	0	866	880	3534
TR64965c1_g14_i1len=3838	gi|795079601|ref|XP_011877075.1| PREDICTED: cold shock domain-containing protein E1 [Vollenhovia emeryi]	4524	1747.25	0	866	880	3534
TR64965c1_g15_i1len=3840	gi|795079601|ref|XP_011877075.1| PREDICTED: cold shock domain-containing protein E1 [Vollenhovia emeryi]	4524	1747.25	0	866	880	3534
TR64966c0_g1_i1len=9110	gi|1069673613|ref|XP_018318292.1| PREDICTED: polycomb protein suz12-B isoform X1 [Trachymyrmex zeteki]	3563	1377.07	0	707	145	2541
TR64968c0_g1_i1len=2052	gi|780697922|ref|XP_011701266.1| PREDICTED: histone deacetylase 9 isoform X2 [Wasmannia auropunctata]	260	104.76	7.10111e-21	62	1799	2038
TR64818c0_g1_i6len=1564	gi|795026105|ref|XP_011861830.1| PREDICTED: follistatin-A [Vollenhovia emeryi]	892	348.206	7.39443e-112	209	349	987
TR64969c0_g1_i1len=3032	gi|769837683|ref|XP_011630034.1| PREDICTED: exocyst complex component 3 [Pogonomyrmex barbatus]	3891	1503.42	0	737	235	2490
TR64969c0_g1_i2len=3123	gi|769837683|ref|XP_011630034.1| PREDICTED: exocyst complex component 3 [Pogonomyrmex barbatus]	3891	1503.42	0	737	235	2490
TR64970c0_g2_i1len=3072	gi|1070136232|ref|XP_018361687.1| PREDICTED: protein phosphatase 1 regulatory subunit 7 isoform X1 [Trachymyrmex cornetzi]	1194	464.537	2.50547e-152	287	710	1693
TR64970c0_g2_i2len=2849	gi|1070136232|ref|XP_018361687.1| PREDICTED: protein phosphatase 1 regulatory subunit 7 isoform X1 [Trachymyrmex cornetzi]	1194	464.537	3.89924e-153	287	710	1693
TR64971c0_g1_i1len=3254	gi|751205006|ref|XP_011176073.1| PREDICTED: uncharacterized protein LOC105208038 [Solenopsis invicta]	110	46.9802	3.27739e-07	21	2441	2518
TR64971c0_g1_i2len=3242	gi|751205006|ref|XP_011176073.1| PREDICTED: uncharacterized protein LOC105208038 [Solenopsis invicta]	110	46.9802	3.26405e-07	21	2441	2518
TR64972c0_g1_i1len=1321	gi|795018979|ref|XP_011859426.1| PREDICTED: uncharacterized protein LOC105556922 [Vollenhovia emeryi]	304	121.709	8.80255e-61	59	312	614
TR64976c0_g1_i1len=3973	gi|795060156|ref|XP_011873085.1| PREDICTED: extensin-2 [Vollenhovia emeryi]	3970	1533.85	0	939	652	3807
TR64987c0_g1_i1len=2160	gi|780669510|ref|XP_011694874.1| PREDICTED: steroid receptor RNA activator 1 [Wasmannia auropunctata]	1023	398.667	1.06184e-131	201	573	1289
TR64987c0_g1_i2len=2086	gi|780669510|ref|XP_011694874.1| PREDICTED: steroid receptor RNA activator 1 [Wasmannia auropunctata]	1023	398.667	5.37649e-132	201	497	1213
TR64988c4_g2_i1len=818	gi|769863472|ref|XP_011643586.1| PREDICTED: odorant receptor 94b-like [Pogonomyrmex barbatus]	303	121.324	2.5041e-29	59	631	816
TR64988c4_g2_i2len=791	gi|769863472|ref|XP_011643586.1| PREDICTED: odorant receptor 94b-like [Pogonomyrmex barbatus]	303	121.324	2.03634e-29	59	604	789
TR64988c4_g2_i3len=804	gi|769863472|ref|XP_011643586.1| PREDICTED: odorant receptor 94b-like [Pogonomyrmex barbatus]	263	105.916	4.78627e-24	59	521	802
TR64988c4_g2_i4len=1039	gi|1070612457|ref|XP_018404154.1| PREDICTED: uncharacterized protein LOC108780835 [Cyphomyrmex costatus]	344	137.117	1.33549e-34	80	556	981
TR64990c0_g1_i1len=3038	gi|291233609|ref|XP_002736742.1| PREDICTED: elongation factor 2-like [Saccoglossus kowalevskii]	3649	1410.2	0	691	394	2967
TR64991c0_g1_i1len=4826	gi|1070201185|ref|XP_018369852.1| PREDICTED: uncharacterized protein LOC108765576 [Trachymyrmex cornetzi]	2426	939.102	0	606	1464	3311
TR64995c0_g2_i1len=1792	gi|936590980|ref|XP_014208671.1| PREDICTED: probable tubulin polyglutamylase TTLL1 [Copidosoma floridanum]	631	247.669	1.24295e-119	127	634	1119
TR64995c0_g3_i1len=559	gi|795070844|ref|XP_011875295.1| PREDICTED: probable tubulin polyglutamylase TTLL1 isoform X1 [Vollenhovia emeryi]	318	127.102	3.07543e-32	60	230	424
TR64995c0_g2_i2len=1707	gi|936590980|ref|XP_014208671.1| PREDICTED: probable tubulin polyglutamylase TTLL1 [Copidosoma floridanum]	631	247.669	5.87439e-95	127	241	726
TR64995c0_g2_i3len=1866	gi|936590980|ref|XP_014208671.1| PREDICTED: probable tubulin polyglutamylase TTLL1 [Copidosoma floridanum]	631	247.669	1.31027e-119	127	573	1058
TR64995c0_g2_i4len=1473	gi|936590980|ref|XP_014208671.1| PREDICTED: probable tubulin polyglutamylase TTLL1 [Copidosoma floridanum]	631	247.669	4.82604e-95	127	180	665
TR64995c0_g2_i5len=927	gi|795070849|ref|XP_011875296.1| PREDICTED: probable tubulin polyglutamylase TTLL1 isoform X2 [Vollenhovia emeryi]	420	166.392	1.1424e-45	78	434	715
TR64995c0_g2_i6len=1574	gi|936590980|ref|XP_014208671.1| PREDICTED: probable tubulin polyglutamylase TTLL1 [Copidosoma floridanum]	922	359.762	6.13485e-165	167	846	1481
TR64995c0_g2_i7len=550	gi|769860707|ref|XP_011642103.1| PREDICTED: probable tubulin polyglutamylase TTLL1 isoform X1 [Pogonomyrmex barbatus]	455	179.874	8.88223e-52	81	197	463
TR64995c0_g2_i8len=1700	gi|936590980|ref|XP_014208671.1| PREDICTED: probable tubulin polyglutamylase TTLL1 [Copidosoma floridanum]	631	247.669	3.93966e-105	127	407	892
TR64995c0_g2_i9len=1399	gi|936590980|ref|XP_014208671.1| PREDICTED: probable tubulin polyglutamylase TTLL1 [Copidosoma floridanum]	631	247.669	4.49925e-95	127	241	726
TR64995c0_g2_i10len=670	gi|795070844|ref|XP_011875295.1| PREDICTED: probable tubulin polyglutamylase TTLL1 isoform X1 [Vollenhovia emeryi]	261	105.145	5.53039e-24	46	304	477
TR64995c0_g2_i11len=2100	gi|936590980|ref|XP_014208671.1| PREDICTED: probable tubulin polyglutamylase TTLL1 [Copidosoma floridanum]	631	247.669	1.51402e-119	127	634	1119
TR64995c0_g2_i12len=1967	gi|936590980|ref|XP_014208671.1| PREDICTED: probable tubulin polyglutamylase TTLL1 [Copidosoma floridanum]	922	359.762	0	167	1239	1874
TR64995c0_g2_i13len=1740	gi|936590980|ref|XP_014208671.1| PREDICTED: probable tubulin polyglutamylase TTLL1 [Copidosoma floridanum]	922	359.762	6.11553e-175	167	1012	1647
TR64995c0_g2_i14len=1565	gi|936590980|ref|XP_014208671.1| PREDICTED: probable tubulin polyglutamylase TTLL1 [Copidosoma floridanum]	631	247.669	3.52835e-105	127	407	892
TR64996c0_g2_i1len=705	gi|795017908|ref|XP_011859024.1| PREDICTED: uncharacterized protein LOC105556537 [Vollenhovia emeryi]	370	147.132	4.65515e-41	99	81	455
TR64996c0_g2_i2len=565	gi|795017908|ref|XP_011859024.1| PREDICTED: uncharacterized protein LOC105556537 [Vollenhovia emeryi]	311	124.405	5.96344e-33	75	81	365
TR64996c0_g2_i3len=332	gi|795017908|ref|XP_011859024.1| PREDICTED: uncharacterized protein LOC105556537 [Vollenhovia emeryi]	157	65.0846	1.72114e-18	29	87	188
TR64822c0_g1_i1len=1903	gi|795025134|ref|XP_011861507.1| PREDICTED: phosphatidylinositol glycan anchor biosynthesis class U protein [Vollenhovia emeryi]	1956	758.059	0	403	517	1764
TR64998c0_g1_i1len=1700	gi|795085936|ref|XP_011878382.1| PREDICTED: lipid storage droplets surface-binding protein 2-like isoform X1 [Vollenhovia emeryi]	1219	474.167	1.77993e-162	246	92	901
TR64998c0_g2_i1len=3349	gi|780655403|ref|XP_011691460.1| PREDICTED: lipid storage droplets surface-binding protein 2-like [Wasmannia auropunctata]	1363	529.635	3.55769e-177	272	366	1202
TR64998c0_g4_i1len=2931	gi|780655403|ref|XP_011691460.1| PREDICTED: lipid storage droplets surface-binding protein 2-like [Wasmannia auropunctata]	1363	529.635	8.88791e-179	272	366	1202
TR64999c0_g1_i1len=3115	gi|807036608|ref|XP_012159862.1| PREDICTED: uncharacterized protein LOC101453534, partial [Ceratitis capitata]	1298	504.597	1.81842e-151	288	329	2422
TR64823c0_g1_i1len=625	gi|1069691760|ref|XP_018305829.1| PREDICTED: uncharacterized protein LOC108724135 [Trachymyrmex zeteki]	135	56.6102	2.37457e-08	37	171	389
TR65001c0_g1_i1len=2508	gi|751217047|ref|XP_011161495.1| PREDICTED: atrial natriuretic peptide-converting enzyme-like [Solenopsis invicta]	3359	1298.49	0	640	2	2005
TR65001c0_g1_i2len=2375	gi|751217047|ref|XP_011161495.1| PREDICTED: atrial natriuretic peptide-converting enzyme-like [Solenopsis invicta]	2568	993.801	0	470	403	1872
TR65002c0_g1_i1len=1433	gi|795017686|ref|XP_011858940.1| PREDICTED: uncharacterized protein LOC105556458 [Vollenhovia emeryi]	1002	390.578	3.3961e-120	222	10	1446
TR65005c0_g1_i1len=1557	gi|746865903|ref|XP_011063993.1| PREDICTED: uncharacterized protein LOC105151785 [Acromyrmex echinatior]	182	74.7146	1.62561e-21	46	950	1210
TR65005c0_g1_i2len=1640	gi|746865903|ref|XP_011063993.1| PREDICTED: uncharacterized protein LOC105151785 [Acromyrmex echinatior]	182	74.7146	1.74374e-21	46	950	1210
TR64823c0_g2_i1len=854	gi|780702732|ref|XP_011702458.1| PREDICTED: ankyrin repeat domain-containing protein 11-like isoform X3 [Wasmannia auropunctata]	258	103.99	3.12529e-34	68	489	746
TR64803c0_g2_i1len=2322	gi|795043076|ref|XP_011867475.1| PREDICTED: spermatogenesis-associated protein 6 [Vollenhovia emeryi]	710	278.1	1.29575e-162	164	480	1316
TR65005c0_g1_i3len=1439	gi|746865903|ref|XP_011063993.1| PREDICTED: uncharacterized protein LOC105151785 [Acromyrmex echinatior]	182	74.7146	1.46841e-21	46	950	1210
TR65005c0_g1_i4len=472	gi|746865903|ref|XP_011063993.1| PREDICTED: uncharacterized protein LOC105151785 [Acromyrmex echinatior]	130	54.6842	1.28734e-08	24	140	220
TR65005c0_g1_i5len=353	gi|746865903|ref|XP_011063993.1| PREDICTED: uncharacterized protein LOC105151785 [Acromyrmex echinatior]	130	54.6842	1.06425e-08	24	140	220
TR65005c0_g1_i6len=555	gi|746865903|ref|XP_011063993.1| PREDICTED: uncharacterized protein LOC105151785 [Acromyrmex echinatior]	130	54.6842	2.14586e-08	24	140	220
TR65005c0_g1_i7len=462	gi|746865903|ref|XP_011063993.1| PREDICTED: uncharacterized protein LOC105151785 [Acromyrmex echinatior]	128	53.9138	3.67867e-08	24	130	210
TR64823c0_g2_i2len=649	gi|795047542|ref|XP_011868934.1| PREDICTED: axoneme-associated protein mst101(2)-like [Vollenhovia emeryi]	295	118.242	3.7005e-28	74	289	603
TR64823c0_g1_i2len=658	gi|1069691760|ref|XP_018305829.1| PREDICTED: uncharacterized protein LOC108724135 [Trachymyrmex zeteki]	134	56.225	4.27112e-08	41	275	496
TR65012c0_g2_i1len=487	gi|828190104|ref|XP_012563015.1| PREDICTED: uncharacterized protein LOC105847773 [Hydra vulgaris]	161	66.6254	9.23487e-17	30	304	453
TR65013c0_g1_i1len=4799	gi|795025165|ref|XP_011861517.1| PREDICTED: protein spire isoform X2 [Vollenhovia emeryi]	1690	655.596	0	399	3407	4687
TR65016c0_g1_i1len=10324	gi|795076094|ref|XP_011876349.1| PREDICTED: autophagy-related protein 2 homolog B isoform X1 [Vollenhovia emeryi]	10550	4068.46	0	2026	545	6823
TR65016c0_g1_i2len=10402	gi|795076094|ref|XP_011876349.1| PREDICTED: autophagy-related protein 2 homolog B isoform X1 [Vollenhovia emeryi]	5472	2112.42	0	1068	3600	6902
TR65016c0_g1_i3len=2703	gi|769863037|ref|XP_011643356.1| PREDICTED: protein disulfide-isomerase TMX3 isoform X1 [Pogonomyrmex barbatus]	2138	828.165	0	409	430	1725
TR64823c0_g2_i3len=951	gi|780702732|ref|XP_011702458.1| PREDICTED: ankyrin repeat domain-containing protein 11-like isoform X3 [Wasmannia auropunctata]	538	211.846	2.35865e-59	143	247	849
TR65016c0_g1_i4len=10336	gi|795076094|ref|XP_011876349.1| PREDICTED: autophagy-related protein 2 homolog B isoform X1 [Vollenhovia emeryi]	5462	2108.57	0	1068	3534	6836
TR65018c0_g1_i1len=5268	gi|795075585|ref|XP_011876243.1| PREDICTED: WD repeat-containing protein CG11141 isoform X1 [Vollenhovia emeryi]	3495	1350.88	0	675	2685	4916
TR65019c0_g1_i1len=508	gi|795078528|ref|XP_011876845.1| PREDICTED: uncharacterized protein LOC105566982 [Vollenhovia emeryi]	678	265.774	1.34182e-79	129	40	507
TR65019c0_g1_i2len=718	gi|1069683985|ref|XP_018303055.1| PREDICTED: uncharacterized protein LOC108722438 [Trachymyrmex zeteki]	690	270.396	4.43609e-80	163	25	717
TR65020c0_g1_i1len=729	gi|1036670660|ref|XP_016968498.1| PREDICTED: LOW QUALITY PROTEIN: superoxide dismutase [Mn], mitochondrial-like [Drosophila biarmipes]	691	270.781	1.51972e-88	127	84	701
TR64823c0_g2_i4len=873	gi|795047542|ref|XP_011868934.1| PREDICTED: axoneme-associated protein mst101(2)-like [Vollenhovia emeryi]	437	172.94	1.28057e-46	100	289	693
TR65021c1_g1_i1len=1255	gi|1070210616|ref|XP_018374452.1| PREDICTED: uncharacterized protein LOC108768505 [Trachymyrmex cornetzi]	433	171.4	1.52709e-46	82	164	718
TR65021c1_g1_i2len=885	gi|1070210616|ref|XP_018374452.1| PREDICTED: uncharacterized protein LOC108768505 [Trachymyrmex cornetzi]	433	171.4	6.89612e-48	82	164	718
TR65022c0_g2_i1len=1797	gi|746864543|ref|XP_011063274.1| PREDICTED: peptidyl-prolyl cis-trans isomerase B-like isoform X1 [Acromyrmex echinatior]	1036	403.675	4.00568e-135	196	225	899
TR65022c0_g2_i2len=1277	gi|746864543|ref|XP_011063274.1| PREDICTED: peptidyl-prolyl cis-trans isomerase B-like isoform X1 [Acromyrmex echinatior]	1198	466.077	4.41901e-162	223	225	956
TR64824c0_g1_i1len=2003	gi|1069706824|ref|XP_018311483.1| PREDICTED: uncharacterized protein LOC108727750 isoform X2 [Trachymyrmex zeteki]	196	80.1073	1.28776e-13	58	995	1219
TR65024c0_g3_i1len=775	gi|449671539|ref|XP_004207513.1| PREDICTED: uncharacterized protein LOC101235360 [Hydra vulgaris]	156	64.6994	1.74641e-10	29	580	735
TR65025c0_g1_i1len=1607	gi|780668917|ref|XP_011694739.1| PREDICTED: frizzled-4 [Wasmannia auropunctata]	732	286.574	3.32193e-85	179	952	1515
TR65027c0_g1_i1len=583	gi|339257928|ref|XP_003369150.1| retrovirus-related Pol polyprotein from transposon TNT 1-94 [Trichinella spiralis]	361	143.665	1.08897e-36	72	93	557
TR65027c0_g2_i1len=3301	gi|339241765|ref|XP_003376808.1| retrovirus-related Pol polyprotein from transposon TNT 1-94 [Trichinella spiralis]	868	338.961	3.74096e-156	211	1295	3076
TR64824c0_g1_i2len=1299	gi|1069706824|ref|XP_018311483.1| PREDICTED: uncharacterized protein LOC108727750 isoform X2 [Trachymyrmex zeteki]	197	80.4925	3.97607e-14	58	1015	1239
TR65035c0_g1_i1len=2060	gi|1070604963|ref|XP_018400044.1| PREDICTED: alpha-tocopherol transfer protein-like [Cyphomyrmex costatus]	1212	471.47	2.26655e-159	224	551	1366
TR65035c0_g2_i1len=599	gi|769867333|ref|XP_011645676.1| PREDICTED: alpha-tocopherol transfer protein-like [Pogonomyrmex barbatus]	263	105.916	7.62043e-25	49	427	597
TR65037c0_g1_i1len=534	gi|1069789945|ref|XP_018320209.1| PREDICTED: ATP synthase subunit gamma, mitochondrial [Agrilus planipennis]	319	127.487	3.46981e-33	66	129	536
TR65037c0_g2_i1len=612	gi|241844834|ref|XP_002415504.1| ATP synthase gamma subunit, putative, partial [Ixodes scapularis]	322	128.642	3.95485e-33	67	196	618
TR65038c0_g1_i1len=2044	gi|795012219|ref|XP_011876872.1| PREDICTED: putative nuclease HARBI1, partial [Vollenhovia emeryi]	1136	442.195	7.44347e-148	204	721	1428
TR65038c0_g1_i2len=543	gi|749792991|ref|XP_011149770.1| PREDICTED: uncharacterized protein LOC105189399 [Harpegnathos saltator]	157	65.0846	2.63074e-11	28	22	183
TR65038c0_g1_i3len=1929	gi|795012219|ref|XP_011876872.1| PREDICTED: putative nuclease HARBI1, partial [Vollenhovia emeryi]	1136	442.195	2.29662e-148	204	721	1428
TR65038c0_g1_i4len=1226	gi|826419747|ref|XP_012524771.1| PREDICTED: LOW QUALITY PROTEIN: trihelix transcription factor GT-3a-like, partial [Monomorium pharaonis]	568	223.402	2.24829e-68	127	287	799
TR65038c0_g1_i5len=1965	gi|795012219|ref|XP_011876872.1| PREDICTED: putative nuclease HARBI1, partial [Vollenhovia emeryi]	672	263.462	3.96399e-103	122	721	1149
TR65040c0_g1_i1len=4346	gi|795083944|ref|XP_011877974.1| PREDICTED: uncharacterized protein LOC105567603 [Vollenhovia emeryi]	1834	711.064	0	472	1346	2800
TR65042c0_g1_i1len=2004	gi|795035237|ref|XP_011864877.1| PREDICTED: axonemal dynein light intermediate polypeptide 1 [Vollenhovia emeryi]	466	184.111	1.38304e-50	93	133	525
TR65042c0_g1_i2len=1056	gi|1070206132|ref|XP_018372019.1| PREDICTED: axonemal dynein light intermediate polypeptide 1 [Trachymyrmex cornetzi]	555	218.394	2.93753e-66	122	663	1040
TR65042c0_g1_i3len=1206	gi|795035237|ref|XP_011864877.1| PREDICTED: axonemal dynein light intermediate polypeptide 1 [Vollenhovia emeryi]	466	184.111	1.88925e-52	93	133	525
TR65042c0_g1_i4len=795	gi|751231652|ref|XP_011169401.1| PREDICTED: axonemal dynein light intermediate polypeptide 1 [Solenopsis invicta]	1028	400.593	8.4561e-139	211	97	795
TR65042c0_g1_i5len=891	gi|751231652|ref|XP_011169401.1| PREDICTED: axonemal dynein light intermediate polypeptide 1 [Solenopsis invicta]	992	386.726	8.27435e-133	211	97	891
TR65042c0_g1_i6len=1108	gi|795035237|ref|XP_011864877.1| PREDICTED: axonemal dynein light intermediate polypeptide 1 [Vollenhovia emeryi]	508	200.29	5.96186e-59	93	133	429
TR64803c0_g2_i2len=2173	gi|780687049|ref|XP_011698770.1| PREDICTED: spermatogenesis-associated protein 6 isoform X1 [Wasmannia auropunctata]	790	308.916	7.69767e-164	174	152	946
TR65047c0_g1_i1len=2583	gi|780682370|ref|XP_011697832.1| PREDICTED: coiled-coil domain-containing protein 51-like [Wasmannia auropunctata]	1035	403.29	1.83108e-130	222	108	959
TR65047c0_g1_i2len=2969	gi|780682370|ref|XP_011697832.1| PREDICTED: coiled-coil domain-containing protein 51-like [Wasmannia auropunctata]	1234	479.945	1.47928e-158	259	332	1345
TR65047c0_g1_i3len=2894	gi|780682370|ref|XP_011697832.1| PREDICTED: coiled-coil domain-containing protein 51-like [Wasmannia auropunctata]	1129	439.499	2.85304e-143	246	332	1333
TR65047c0_g1_i4len=2508	gi|780682370|ref|XP_011697832.1| PREDICTED: coiled-coil domain-containing protein 51-like [Wasmannia auropunctata]	929	362.459	4.5494e-115	209	108	947
TR65048c0_g1_i1len=1885	gi|769834966|ref|XP_011647583.1| PREDICTED: uncharacterized protein LOC105433829 [Pogonomyrmex barbatus]	252	101.679	5.08998e-22	61	1506	1706
TR64826c0_g2_i2len=682	gi|752871795|ref|XP_011253111.1| PREDICTED: uncharacterized protein LOC105249387 [Camponotus floridanus]	178	73.1738	6.38331e-13	35	33	233
TR65048c0_g1_i2len=336	gi|752888110|ref|XP_011261956.1| PREDICTED: solute carrier family 2, facilitated glucose transporter member 1-like isoform X1 [Camponotus floridanus]	321	128.257	1.40896e-33	81	2	250
TR65048c0_g1_i3len=4173	gi|769834966|ref|XP_011647583.1| PREDICTED: uncharacterized protein LOC105433829 [Pogonomyrmex barbatus]	252	101.679	2.61637e-21	61	1512	1712
TR65049c0_g1_i1len=2104	gi|795088572|ref|XP_011878937.1| PREDICTED: gastrin-releasing peptide receptor [Vollenhovia emeryi]	2104	815.068	0	437	616	2010
TR65049c0_g1_i2len=1695	gi|1070608240|ref|XP_018401835.1| PREDICTED: uncharacterized protein LOC108779003 [Cyphomyrmex costatus]	285	114.39	2.25905e-35	65	734	1072
TR65049c0_g1_i3len=2212	gi|1070608240|ref|XP_018401835.1| PREDICTED: uncharacterized protein LOC108779003 [Cyphomyrmex costatus]	285	114.39	3.12909e-35	65	734	1072
TR65049c0_g1_i4len=2881	gi|795088572|ref|XP_011878937.1| PREDICTED: gastrin-releasing peptide receptor [Vollenhovia emeryi]	2104	815.068	0	437	688	2082
TR65050c0_g1_i1len=1859	gi|751227125|ref|XP_011167026.1| PREDICTED: uncharacterized protein LOC105200923 [Solenopsis invicta]	1811	702.205	0	451	401	1870
TR65050c0_g1_i2len=2132	gi|769867410|ref|XP_011645718.1| PREDICTED: LOW QUALITY PROTEIN: uncharacterized protein LOC105432560 [Pogonomyrmex barbatus]	2431	941.028	0	655	2	2170
TR65050c1_g1_i1len=3596	gi|826409146|ref|XP_012530670.1| PREDICTED: zinc finger with UFM1-specific peptidase domain protein-like isoform X3 [Monomorium pharaonis]	1932	748.814	0	421	3	1328
TR65050c1_g1_i2len=3526	gi|826409146|ref|XP_012530670.1| PREDICTED: zinc finger with UFM1-specific peptidase domain protein-like isoform X3 [Monomorium pharaonis]	2635	1019.61	0	548	3	1721
TR65052c0_g1_i1len=3445	gi|751210907|ref|XP_011158173.1| PREDICTED: facilitated trehalose transporter Tret1 isoform X1 [Solenopsis invicta]	2119	820.846	0	389	652	2109
TR65052c0_g1_i2len=3353	gi|751210907|ref|XP_011158173.1| PREDICTED: facilitated trehalose transporter Tret1 isoform X1 [Solenopsis invicta]	2162	837.41	0	399	511	2019
TR65053c0_g1_i1len=1401	gi|751237745|ref|XP_011172782.1| PREDICTED: cytochrome P450 9e2-like [Solenopsis invicta]	522	205.682	7.40327e-67	96	128	472
TR65053c1_g1_i1len=1342	gi|746833741|ref|XP_011065107.1| PREDICTED: cytochrome P450 9e2-like [Acromyrmex echinatior]	1692	656.366	0	315	1	1083
TR65053c2_g1_i1len=434	gi|826423864|ref|XP_012526853.1| PREDICTED: cytochrome P450 9e2-like [Monomorium pharaonis]	633	248.44	5.51851e-78	115	2	433
TR65053c2_g1_i2len=447	gi|780712202|ref|XP_011704813.1| PREDICTED: cytochrome P450 9e2-like, partial [Wasmannia auropunctata]	624	244.973	1.08118e-79	114	2	445
TR65053c2_g1_i3len=434	gi|780712202|ref|XP_011704813.1| PREDICTED: cytochrome P450 9e2-like, partial [Wasmannia auropunctata]	605	237.654	7.4397e-77	112	2	433
TR65054c1_g2_i1len=4617	gi|1069674543|ref|XP_018299850.1| PREDICTED: 1-phosphatidylinositol 4,5-bisphosphate phosphodiesterase classes I and II isoform X1 [Trachymyrmex zeteki]	5903	2278.44	0	1207	444	4250
TR65054c1_g2_i2len=4572	gi|1069674549|ref|XP_018299852.1| PREDICTED: 1-phosphatidylinositol 4,5-bisphosphate phosphodiesterase classes I and II isoform X3 [Trachymyrmex zeteki]	5772	2227.98	0	1193	444	4205
TR65055c0_g1_i1len=3158	gi|1070614268|ref|XP_018405147.1| PREDICTED: uridine phosphorylase 1 isoform X2 [Cyphomyrmex costatus]	1629	632.098	0	319	469	1455
TR65055c0_g1_i2len=2641	gi|1070614266|ref|XP_018405146.1| PREDICTED: uridine phosphorylase 1 isoform X1 [Cyphomyrmex costatus]	1749	678.322	0	353	469	1578
TR65057c0_g1_i1len=4550	gi|751230028|ref|XP_011168504.1| PREDICTED: protein charybde-like [Solenopsis invicta]	847	330.872	2.89446e-102	159	1286	1762
TR65058c0_g1_i1len=3464	gi|759043487|ref|XP_011330630.1| PREDICTED: probable transaldolase [Cerapachys biroi]	1633	633.639	0	303	1468	2463
TR65059c1_g1_i1len=4935	gi|795064411|ref|XP_011873954.1| PREDICTED: pre-mRNA-splicing regulator female-lethal(2)D isoform X2 [Vollenhovia emeryi]	1549	601.282	0	386	2355	3548
TR65059c1_g1_i2len=3533	gi|780700225|ref|XP_011701829.1| PREDICTED: pre-mRNA-splicing regulator WTAP isoform X1 [Wasmannia auropunctata]	1684	653.284	0	449	752	2146
TR65059c1_g1_i3len=5925	gi|795064408|ref|XP_011873953.1| PREDICTED: pre-mRNA-splicing regulator WTAP isoform X1 [Vollenhovia emeryi]	1502	583.178	0	382	3324	4538
TR65059c1_g1_i4len=4483	gi|1069708655|ref|XP_018312161.1| PREDICTED: pre-mRNA-splicing regulator female-lethal(2)D isoform X2 [Trachymyrmex zeteki]	1544	599.356	0	383	1894	3108
TR65060c0_g1_i1len=2413	gi|826413736|ref|XP_012521517.1| PREDICTED: poly(U)-specific endoribonuclease homolog [Monomorium pharaonis]	1368	531.561	7.15042e-177	249	1239	2066
TR65061c0_g1_i1len=571	gi|1041546888|ref|XP_017302174.1| PREDICTED: chaperone protein ClpB-like, partial [Diaphorina citri]	396	157.147	2.28034e-42	97	1	519
TR65061c0_g2_i1len=550	gi|1041546888|ref|XP_017302174.1| PREDICTED: chaperone protein ClpB-like, partial [Diaphorina citri]	407	161.384	5.27111e-44	100	1	531
TR65061c1_g1_i1len=1024	gi|350422236|ref|XP_003493100.1| PREDICTED: chaperone protein ClpB3, chloroplastic-like [Bombus impatiens]	852	332.798	7.79915e-104	179	2	1024
TR65062c0_g1_i1len=524	gi|826413899|ref|XP_012521605.1| PREDICTED: glutathione S-transferase domain-containing protein DDB_G0274223-like [Monomorium pharaonis]	175	72.0182	1.46316e-13	45	43	525
TR65062c0_g1_i2len=556	gi|826413899|ref|XP_012521605.1| PREDICTED: glutathione S-transferase domain-containing protein DDB_G0274223-like [Monomorium pharaonis]	178	73.1738	7.96545e-14	46	75	557
TR64828c0_g1_i1len=1085	gi|768448977|ref|XP_011566550.1| PREDICTED: uncharacterized protein LOC105396259 [Plutella xylostella]	245	98.9821	3.00975e-21	88	71	1051
TR65068c0_g1_i1len=748	gi|795025223|ref|XP_011861536.1| PREDICTED: uncharacterized protein LOC105558448 [Vollenhovia emeryi]	221	89.7373	3.5617e-19	47	565	753
TR65068c0_g1_i2len=1149	gi|1070149718|ref|XP_018357730.1| PREDICTED: uncharacterized protein LOC108757713 [Trachymyrmex cornetzi]	912	355.91	7.17876e-120	172	565	1149
TR65068c0_g1_i3len=1187	gi|1069675107|ref|XP_018300056.1| PREDICTED: uncharacterized protein LOC108720499 [Trachymyrmex zeteki]	516	203.371	4.33033e-91	101	565	912
TR65068c0_g1_i4len=646	gi|1070149718|ref|XP_018357730.1| PREDICTED: uncharacterized protein LOC108757713 [Trachymyrmex cornetzi]	912	355.91	1.41426e-122	172	62	646
TR65068c0_g1_i5len=372	gi|795025223|ref|XP_011861536.1| PREDICTED: uncharacterized protein LOC105558448 [Vollenhovia emeryi]	221	89.7373	1.97246e-20	47	189	377
TR65068c0_g1_i6len=684	gi|1069675107|ref|XP_018300056.1| PREDICTED: uncharacterized protein LOC108720499 [Trachymyrmex zeteki]	516	203.371	1.68105e-91	101	62	409
TR65069c0_g1_i1len=1557	gi|815771731|ref|XP_012236021.1| PREDICTED: uncharacterized protein LOC105680143 [Linepithema humile]	1080	420.624	1.22467e-142	196	539	1297
TR65069c0_g1_i2len=1151	gi|780709346|ref|XP_011704079.1| PREDICTED: uncharacterized protein LOC105459608 [Wasmannia auropunctata]	1081	421.009	7.73257e-145	206	112	894
TR65069c0_g1_i3len=892	gi|795051488|ref|XP_011870212.1| PREDICTED: LOW QUALITY PROTEIN: uncharacterized protein LOC105563319 [Vollenhovia emeryi]	938	365.925	4.05806e-125	178	112	768
TR65069c0_g1_i4len=1298	gi|795051488|ref|XP_011870212.1| PREDICTED: LOW QUALITY PROTEIN: uncharacterized protein LOC105563319 [Vollenhovia emeryi]	900	351.288	2.21639e-117	172	542	1174
TR65069c0_g1_i6len=463	gi|1070604502|ref|XP_018399792.1| PREDICTED: uncharacterized protein LOC108777415 [Cyphomyrmex costatus]	203	82.8037	2.22045e-17	37	69	194
TR65071c0_g1_i1len=407	gi|752894289|ref|XP_011265322.1| PREDICTED: probable methylmalonate-semialdehyde dehydrogenase [acylating], mitochondrial isoform X2 [Camponotus floridanus]	128	53.9138	5.49096e-07	22	3	71
TR65072c0_g1_i1len=882	gi|815793263|ref|XP_012217247.1| PREDICTED: uncharacterized protein LOC105669078 [Linepithema humile]	133	55.8398	9.4705e-07	28	382	516
TR65072c0_g1_i2len=882	gi|815793263|ref|XP_012217247.1| PREDICTED: uncharacterized protein LOC105669078 [Linepithema humile]	133	55.8398	9.4705e-07	28	382	516
TR65075c0_g1_i1len=708	gi|1048035814|ref|XP_017492037.1| PREDICTED: 1,5-anhydro-D-fructose reductase-like [Rhagoletis zephyria]	1006	392.119	4.77779e-135	193	129	707
TR65075c0_g1_i2len=714	gi|1048035814|ref|XP_017492037.1| PREDICTED: 1,5-anhydro-D-fructose reductase-like [Rhagoletis zephyria]	1006	392.119	5.16849e-135	193	135	713
TR65076c0_g1_i1len=498	gi|795054816|ref|XP_011871308.1| PREDICTED: uncharacterized protein LOC105563916 [Vollenhovia emeryi]	357	142.124	2.36106e-36	63	182	424
TR65076c0_g1_i2len=722	gi|795054816|ref|XP_011871308.1| PREDICTED: uncharacterized protein LOC105563916 [Vollenhovia emeryi]	691	270.781	4.91244e-80	126	182	655
TR65076c0_g1_i3len=442	gi|795054816|ref|XP_011871308.1| PREDICTED: uncharacterized protein LOC105563916 [Vollenhovia emeryi]	357	142.124	1.22188e-36	63	126	368
TR65076c0_g1_i4len=413	gi|795054816|ref|XP_011871308.1| PREDICTED: uncharacterized protein LOC105563916 [Vollenhovia emeryi]	326	130.183	1.16371e-32	61	125	346
TR65076c0_g1_i5len=666	gi|795054816|ref|XP_011871308.1| PREDICTED: uncharacterized protein LOC105563916 [Vollenhovia emeryi]	691	270.781	2.43237e-80	126	126	599
TR65077c0_g1_i2len=1145	gi|749733381|ref|XP_011145596.1| PREDICTED: spermatogenesis-associated protein 20 isoform X2 [Harpegnathos saltator]	78	34.6538	1.51194e-06	35	570	860
TR65081c0_g1_i1len=5456	gi|808145938|ref|XP_012174168.1| PREDICTED: excitatory amino acid transporter isoform X1 [Bombus terrestris]	2499	967.222	0	573	2567	4588
TR65081c0_g1_i2len=3766	gi|780701464|ref|XP_011702142.1| PREDICTED: excitatory amino acid transporter isoform X2 [Wasmannia auropunctata]	774	302.753	1.31587e-87	183	2628	3176
TR65081c0_g1_i3len=4202	gi|1069705557|ref|XP_018311034.1| PREDICTED: excitatory amino acid transporter isoform X1 [Trachymyrmex zeteki]	850	332.028	2.03843e-97	196	2567	3160
TR65081c0_g1_i4len=2838	gi|808145942|ref|XP_012174170.1| PREDICTED: excitatory amino acid transporter isoform X2 [Bombus terrestris]	1792	694.886	0	393	552	1970
TR65081c0_g1_i5len=4218	gi|780701464|ref|XP_011702142.1| PREDICTED: excitatory amino acid transporter isoform X2 [Wasmannia auropunctata]	772	301.982	4.85458e-87	183	2628	3176
TR65081c0_g1_i6len=5472	gi|808145942|ref|XP_012174170.1| PREDICTED: excitatory amino acid transporter isoform X2 [Bombus terrestris]	2454	949.888	0	565	2628	4604
TR64831c0_g1_i3len=459	gi|795019760|ref|XP_011859690.1| PREDICTED: uncharacterized protein LOC105557132 [Vollenhovia emeryi]	340	135.576	2.18054e-38	60	51	317
TR64803c0_g2_i3len=1030	gi|1070211518|ref|XP_018374952.1| PREDICTED: spermatogenesis associated 6-like protein [Trachymyrmex cornetzi]	650	254.988	3.06294e-84	125	480	953
TR65083c0_g2_i1len=527	gi|801375057|ref|XP_012063283.1| PREDICTED: facilitated trehalose transporter Tret1-like [Atta cephalotes]	161	66.6254	7.83703e-11	34	2	163
TR65085c0_g1_i1len=7170	gi|751218756|ref|XP_011162434.1| PREDICTED: cleavage and polyadenylation specificity factor subunit 1 [Solenopsis invicta]	7304	2818.11	0	1389	2591	6838
TR65089c0_g1_i1len=661	gi|780715963|ref|XP_011705714.1| PREDICTED: uncharacterized protein LOC105460920 [Wasmannia auropunctata]	137	57.3806	1.91182e-07	42	382	675
TR64831c0_g2_i1len=447	gi|795019760|ref|XP_011859690.1| PREDICTED: uncharacterized protein LOC105557132 [Vollenhovia emeryi]	340	135.576	1.59824e-38	60	51	320
TR65100c0_g1_i1len=362	gi|780675996|ref|XP_011696428.1| PREDICTED: caspase-1-like, partial [Wasmannia auropunctata]	119	50.447	4.2521e-06	21	277	354
TR65102c0_g1_i1len=331	gi|780718974|ref|XP_011706424.1| PREDICTED: F-box/LRR-repeat protein 15-like [Wasmannia auropunctata]	128	53.9138	5.98374e-08	27	151	324
TR65102c0_g1_i2len=340	gi|780718974|ref|XP_011706424.1| PREDICTED: F-box/LRR-repeat protein 15-like [Wasmannia auropunctata]	128	53.9138	6.3887e-08	27	160	333
TR65107c0_g1_i1len=4526	gi|1070607242|ref|XP_018401281.1| PREDICTED: dnaJ homolog subfamily C member 3 [Cyphomyrmex costatus]	2408	932.169	0	458	207	1649
TR65108c0_g1_i1len=626	gi|1070135691|ref|XP_018360438.1| PREDICTED: TBC1 domain family member 4 [Trachymyrmex cornetzi]	133	55.8398	4.12608e-07	28	539	625
TR65108c0_g3_i1len=671	gi|1070135691|ref|XP_018360438.1| PREDICTED: TBC1 domain family member 4 [Trachymyrmex cornetzi]	133	55.8398	5.32974e-07	28	584	670
TR65108c0_g3_i2len=723	gi|1070135691|ref|XP_018360438.1| PREDICTED: TBC1 domain family member 4 [Trachymyrmex cornetzi]	133	55.8398	7.23097e-07	28	636	722
TR65108c0_g3_i3len=662	gi|1070135691|ref|XP_018360438.1| PREDICTED: TBC1 domain family member 4 [Trachymyrmex cornetzi]	133	55.8398	5.05404e-07	28	575	661
TR65108c0_g4_i1len=4513	gi|1069700013|ref|XP_018308674.1| PREDICTED: TBC1 domain family member 4 isoform X1 [Trachymyrmex zeteki]	6415	2475.66	0	1231	58	3948
TR65108c0_g4_i2len=5233	gi|1069700013|ref|XP_018308674.1| PREDICTED: TBC1 domain family member 4 isoform X1 [Trachymyrmex zeteki]	6224	2402.09	0	1197	898	4668
TR65108c0_g5_i1len=626	gi|1070135691|ref|XP_018360438.1| PREDICTED: TBC1 domain family member 4 [Trachymyrmex cornetzi]	133	55.8398	4.12608e-07	28	539	625
TR65111c0_g1_i1len=348	gi|795011088|ref|XP_011870749.1| PREDICTED: uncharacterized protein LOC105563624 [Vollenhovia emeryi]	152	63.1586	1.88217e-11	28	120	263
TR65111c0_g1_i2len=333	gi|795011088|ref|XP_011870749.1| PREDICTED: uncharacterized protein LOC105563624 [Vollenhovia emeryi]	237	95.9005	5.76496e-24	50	3	275
TR65111c0_g1_i3len=365	gi|795011088|ref|XP_011870749.1| PREDICTED: uncharacterized protein LOC105563624 [Vollenhovia emeryi]	288	115.546	2.47195e-31	55	2	280
TR65112c0_g1_i1len=1615	gi|749732839|ref|XP_011142505.1| PREDICTED: uncharacterized protein LOC105185012, partial [Harpegnathos saltator]	597	234.572	2.56731e-70	122	1067	1627
TR65112c0_g1_i2len=830	gi|826411144|ref|XP_012542593.1| PREDICTED: uncharacterized protein LOC105840256 [Monomorium pharaonis]	144	60.077	2.10683e-08	47	365	733
TR65112c0_g1_i3len=846	gi|749732839|ref|XP_011142505.1| PREDICTED: uncharacterized protein LOC105185012, partial [Harpegnathos saltator]	510	201.06	1.80201e-60	103	363	806
TR65112c0_g1_i4len=1613	gi|749732839|ref|XP_011142505.1| PREDICTED: uncharacterized protein LOC105185012, partial [Harpegnathos saltator]	347	138.272	6.55328e-39	73	1066	1425
TR65113c0_g1_i1len=1407	gi|751232145|ref|XP_011169673.1| PREDICTED: mediator of RNA polymerase II transcription subunit 13-like isoform X4 [Solenopsis invicta]	134	56.225	3.87282e-06	25	1324	1407
TR65114c0_g1_i1len=723	gi|759042252|ref|XP_011329976.1| PREDICTED: probable Ras GTPase-activating protein isoform X2 [Cerapachys biroi]	173	71.2478	8.77418e-12	31	621	722
TR65117c0_g1_i1len=1132	gi|1048055825|ref|XP_017482050.1| PREDICTED: probable transaldolase [Rhagoletis zephyria]	1728	670.233	0	327	81	1061
TR65118c0_g1_i1len=397	gi|1069780548|ref|XP_018322832.1| PREDICTED: NFU1 iron-sulfur cluster scaffold homolog, mitochondrial-like isoform X3 [Agrilus planipennis]	313	125.176	8.33363e-34	57	128	397
TR65118c0_g1_i2len=1105	gi|1000764897|ref|XP_015605545.1| PREDICTED: NFU1 iron-sulfur cluster scaffold homolog, mitochondrial-like [Cephus cinctus]	576	226.483	7.4021e-69	124	122	883
TR65120c0_g1_i1len=1932	gi|815790163|ref|XP_012215643.1| PREDICTED: uncharacterized protein LOC105668047 [Linepithema humile]	846	330.487	1.95927e-153	163	76	1065
TR65124c0_g1_i1len=813	gi|1036670639|ref|XP_016968439.1| PREDICTED: probable NADP-dependent mannitol dehydrogenase [Drosophila biarmipes]	521	205.297	3.61394e-62	111	1	729
TR65124c0_g2_i1len=857	gi|1036670639|ref|XP_016968439.1| PREDICTED: probable NADP-dependent mannitol dehydrogenase [Drosophila biarmipes]	554	218.009	6.75878e-67	117	2	748
TR65129c0_g1_i1len=2061	gi|1048056093|ref|XP_017482188.1| PREDICTED: 14-3-3 protein zeta-like [Rhagoletis zephyria]	292	117.087	1.63235e-28	54	905	1087
TR64833c1_g1_i1len=503	gi|312120199|ref|XP_003151770.1| hypothetical protein LOAG_16235 [Loa loa]	287	115.161	5.40025e-31	60	85	339
TR65129c0_g1_i2len=1210	gi|1000729675|ref|XP_015587254.1| PREDICTED: 14-3-3 protein zeta isoform X2 [Cephus cinctus]	415	164.466	4.74167e-45	77	3	233
TR65132c0_g1_i1len=397	gi|936701061|ref|XP_014228495.1| PREDICTED: 40S ribosomal protein S7-like [Trichogramma pretiosum]	316	126.331	2.35201e-34	60	5	271
TR65132c0_g2_i1len=460	gi|936701061|ref|XP_014228495.1| PREDICTED: 40S ribosomal protein S7-like [Trichogramma pretiosum]	378	150.214	2.46601e-43	71	2	334
TR65132c1_g1_i1len=697	gi|919031421|ref|XP_013399327.1| PREDICTED: 40S ribosomal protein S7 [Lingula anatina]	474	187.193	1.46344e-56	88	283	696
TR65133c0_g1_i1len=393	gi|1070587490|ref|XP_018406201.1| PREDICTED: uncharacterized protein LOC108782421 isoform X2 [Cyphomyrmex costatus]	251	101.293	2.47372e-24	45	182	385
TR65133c0_g2_i1len=1357	gi|815809739|ref|XP_012225748.1| PREDICTED: myb/SANT-like DNA-binding domain-containing protein 4 [Linepithema humile]	237	95.9005	1.05864e-26	52	796	1089
TR65133c0_g1_i2len=405	gi|1070587490|ref|XP_018406201.1| PREDICTED: uncharacterized protein LOC108782421 isoform X2 [Cyphomyrmex costatus]	233	94.3597	9.34252e-22	42	182	370
TR65133c0_g2_i2len=1390	gi|815809739|ref|XP_012225748.1| PREDICTED: myb/SANT-like DNA-binding domain-containing protein 4 [Linepithema humile]	212	86.2705	8.43805e-24	53	760	1122
TR65133c0_g2_i4len=1663	gi|815809739|ref|XP_012225748.1| PREDICTED: myb/SANT-like DNA-binding domain-containing protein 4 [Linepithema humile]	212	86.2705	1.06536e-23	53	1033	1395
TR65133c0_g4_i1len=347	gi|815809739|ref|XP_012225748.1| PREDICTED: myb/SANT-like DNA-binding domain-containing protein 4 [Linepithema humile]	210	85.5001	1.35415e-18	36	78	272
TR65134c0_g1_i1len=1039	gi|759036705|ref|XP_011345948.1| PREDICTED: LOW QUALITY PROTEIN: sodium-dependent nutrient amino acid transporter 1-like [Cerapachys biroi]	275	110.538	2.92466e-24	49	794	967
TR65134c0_g1_i2len=1392	gi|759036705|ref|XP_011345948.1| PREDICTED: LOW QUALITY PROTEIN: sodium-dependent nutrient amino acid transporter 1-like [Cerapachys biroi]	275	110.538	1.14826e-23	49	794	967
TR65134c0_g1_i3len=1022	gi|759036705|ref|XP_011345948.1| PREDICTED: LOW QUALITY PROTEIN: sodium-dependent nutrient amino acid transporter 1-like [Cerapachys biroi]	275	110.538	2.70194e-24	49	794	967
TR65135c0_g1_i1len=512	gi|1070588703|ref|XP_018406849.1| PREDICTED: nascent polypeptide-associated complex subunit alpha, muscle-specific form-like [Cyphomyrmex costatus]	304	121.709	1.7564e-29	61	5	229
TR65135c0_g2_i1len=500	gi|1070588703|ref|XP_018406849.1| PREDICTED: nascent polypeptide-associated complex subunit alpha, muscle-specific form-like [Cyphomyrmex costatus]	306	122.479	9.65033e-30	61	5	229
TR65135c0_g3_i1len=526	gi|1070588703|ref|XP_018406849.1| PREDICTED: nascent polypeptide-associated complex subunit alpha, muscle-specific form-like [Cyphomyrmex costatus]	304	121.709	2.05475e-29	61	5	229
TR65135c0_g4_i1len=1049	gi|1070588703|ref|XP_018406849.1| PREDICTED: nascent polypeptide-associated complex subunit alpha, muscle-specific form-like [Cyphomyrmex costatus]	304	121.709	1.20689e-27	61	5	229
TR65136c0_g1_i1len=1374	gi|805821012|ref|XP_012150561.1| PREDICTED: uncharacterized protein LOC100882346 isoform X1 [Megachile rotundata]	784	306.605	1.63796e-98	157	126	962
TR65136c0_g1_i2len=4466	gi|339241765|ref|XP_003376808.1| retrovirus-related Pol polyprotein from transposon TNT 1-94 [Trichinella spiralis]	1504	583.948	1.82437e-180	354	1391	4453
TR65136c0_g1_i3len=3434	gi|339241765|ref|XP_003376808.1| retrovirus-related Pol polyprotein from transposon TNT 1-94 [Trichinella spiralis]	1504	583.948	0	354	359	3421
TR65137c0_g1_i1len=569	gi|795008637|ref|XP_011858482.1| PREDICTED: uncharacterized protein LOC105556035, partial [Vollenhovia emeryi]	569	223.787	9.53879e-71	111	15	572
TR65137c0_g1_i2len=497	gi|795008637|ref|XP_011858482.1| PREDICTED: uncharacterized protein LOC105556035, partial [Vollenhovia emeryi]	602	236.498	3.44162e-76	111	15	500
TR65137c0_g2_i1len=338	gi|759076535|ref|XP_011348005.1| PREDICTED: uncharacterized protein LOC105285472 [Cerapachys biroi]	406	160.999	6.53872e-49	79	1	336
TR65137c0_g2_i2len=379	gi|795009293|ref|XP_011860956.1| PREDICTED: uncharacterized protein LOC105558064 [Vollenhovia emeryi]	456	180.259	6.0941e-56	84	15	380
TR65137c0_g2_i3len=528	gi|759047873|ref|XP_011332972.1| PREDICTED: uncharacterized protein LOC105276780 [Cerapachys biroi]	533	209.92	5.82008e-66	106	1	525
TR65138c0_g1_i1len=378	gi|826454032|ref|XP_012532830.1| PREDICTED: glucose dehydrogenase [FAD, quinone]-like [Monomorium pharaonis]	268	107.842	1.04615e-41	48	213	377
TR65138c0_g2_i1len=378	gi|826454032|ref|XP_012532830.1| PREDICTED: glucose dehydrogenase [FAD, quinone]-like [Monomorium pharaonis]	284	114.005	1.24827e-42	49	213	377
TR65138c1_g1_i1len=352	gi|780695313|ref|XP_011700637.1| PREDICTED: glucose dehydrogenase [FAD, quinone]-like [Wasmannia auropunctata]	469	185.267	1.33608e-53	90	29	352
TR65138c1_g1_i2len=434	gi|780695313|ref|XP_011700637.1| PREDICTED: glucose dehydrogenase [FAD, quinone]-like [Wasmannia auropunctata]	469	185.267	3.7755e-53	90	111	434
TR65141c0_g1_i1len=2612	gi|759063856|ref|XP_011341316.1| PREDICTED: paired mesoderm homeobox protein 2A-like [Cerapachys biroi]	1051	409.453	6.64305e-133	294	1084	2031
TR65142c0_g1_i1len=1523	gi|1070588212|ref|XP_018406585.1| PREDICTED: uncharacterized protein K02A2.6-like [Cyphomyrmex costatus]	869	339.347	3.52769e-111	183	468	1268
TR64836c0_g1_i1len=1155	gi|795024505|ref|XP_011861298.1| PREDICTED: uncharacterized protein LOC105558308 [Vollenhovia emeryi]	275	110.538	7.61302e-25	53	633	812
TR65143c1_g1_i1len=383	gi|795017966|ref|XP_011859045.1| PREDICTED: uncharacterized protein LOC105556561 [Vollenhovia emeryi]	291	116.701	3.33513e-28	67	4	390
TR65143c1_g2_i1len=1225	gi|795017966|ref|XP_011859045.1| PREDICTED: uncharacterized protein LOC105556561 [Vollenhovia emeryi]	1123	437.187	1.13777e-138	225	40	1233
TR65144c0_g1_i1len=2037	gi|826448711|ref|XP_012531809.1| PREDICTED: tissue inhibitor of metalloproteases isoform X1 [Monomorium pharaonis]	276	110.923	3.74288e-24	70	855	1175
TR65144c0_g1_i2len=2035	gi|826448711|ref|XP_012531809.1| PREDICTED: tissue inhibitor of metalloproteases isoform X1 [Monomorium pharaonis]	276	110.923	3.74288e-24	70	853	1173
TR65146c0_g1_i1len=700	gi|746862479|ref|XP_011062156.1| PREDICTED: uncharacterized protein LOC105150637 [Acromyrmex echinatior]	182	74.7146	3.72254e-14	44	407	643
TR65146c0_g1_i2len=1513	gi|746862479|ref|XP_011062156.1| PREDICTED: uncharacterized protein LOC105150637 [Acromyrmex echinatior]	156	64.6994	1.17356e-09	38	407	649
TR65148c0_g1_i1len=606	gi|759078010|ref|XP_011348791.1| PREDICTED: vegetative cell wall protein gp1-like isoform X3 [Cerapachys biroi]	254	102.449	1.52257e-23	75	50	439
TR64836c0_g1_i2len=1032	gi|644997868|ref|XP_008212025.1| PREDICTED: uncharacterized protein LOC103317078 [Nasonia vitripennis]	243	98.2117	3.76941e-20	47	277	609
TR64836c0_g1_i3len=1121	gi|795024505|ref|XP_011861298.1| PREDICTED: uncharacterized protein LOC105558308 [Vollenhovia emeryi]	275	110.538	6.78439e-25	53	618	797
TR65154c0_g1_i4len=419	gi|1070613813|ref|XP_018404897.1| PREDICTED: transmembrane protein 19 [Cyphomyrmex costatus]	123	51.9878	2.22002e-06	23	339	419
TR64836c0_g1_i4len=1140	gi|795024505|ref|XP_011861298.1| PREDICTED: uncharacterized protein LOC105558308 [Vollenhovia emeryi]	275	110.538	7.22825e-25	53	618	797
TR65155c0_g1_i1len=2351	gi|751237492|ref|XP_011172642.1| PREDICTED: ubiquitin-like protein 3, partial [Solenopsis invicta]	666	261.151	2.49359e-79	122	141	509
TR65156c0_g2_i1len=4192	gi|746836878|ref|XP_011069169.1| PREDICTED: serine/threonine-protein kinase OSR1 isoform X3 [Acromyrmex echinatior]	1445	561.222	4.04655e-179	342	2381	3637
TR65156c0_g2_i2len=3339	gi|746836874|ref|XP_011069167.1| PREDICTED: serine/threonine-protein kinase OSR1 isoform X1 [Acromyrmex echinatior]	2714	1050.04	0	618	652	2739
TR65156c0_g2_i3len=3309	gi|746836878|ref|XP_011069169.1| PREDICTED: serine/threonine-protein kinase OSR1 isoform X3 [Acromyrmex echinatior]	1544	599.356	0	327	651	1676
TR65157c0_g1_i1len=2102	gi|746841631|ref|XP_011051003.1| PREDICTED: fatty acid hydroxylase domain-containing protein 2 isoform X1 [Acromyrmex echinatior]	1798	697.197	0	336	704	1753
TR65157c0_g1_i2len=1736	gi|1070162872|ref|XP_018360726.1| PREDICTED: fatty acid hydroxylase domain-containing protein 2 isoform X2 [Trachymyrmex cornetzi]	1808	701.049	0	333	365	1381
TR65158c0_g1_i1len=1932	gi|795052287|ref|XP_011870464.1| PREDICTED: palmitoyltransferase ZDHHC3 [Vollenhovia emeryi]	1289	501.13	3.83325e-172	272	524	1354
TR65158c0_g2_i1len=4982	gi|826412491|ref|XP_012543319.1| PREDICTED: vigilin [Monomorium pharaonis]	6297	2430.21	0	1213	1003	4722
TR65158c0_g2_i2len=4990	gi|826412491|ref|XP_012543319.1| PREDICTED: vigilin [Monomorium pharaonis]	6297	2430.21	0	1213	1003	4722
TR65161c0_g1_i1len=2716	gi|795061353|ref|XP_011873474.1| PREDICTED: uncharacterized protein LOC105565136 [Vollenhovia emeryi]	1072	417.542	8.42312e-137	218	1426	2139
TR65163c0_g1_i1len=495	gi|752872141|ref|XP_011253294.1| PREDICTED: uncharacterized protein LOC105249482 [Camponotus floridanus]	735	287.73	9.12504e-93	129	4	459
TR65208c0_g1_i1len=1174	gi|751236102|ref|XP_011171867.1| PREDICTED: piggyBac transposable element-derived protein 4-like [Solenopsis invicta]	879	343.199	8.25683e-111	183	108	959
TR65209c0_g1_i1len=974	gi|769852722|ref|XP_011637844.1| PREDICTED: uncharacterized protein LOC105427682 [Pogonomyrmex barbatus]	150	62.3882	7.43831e-09	30	2	100
TR65210c0_g1_i1len=844	gi|908420615|ref|XP_013071652.1| PREDICTED: peroxisomal membrane protein 11A-like [Biomphalaria glabrata]	138	57.7658	1.05669e-07	46	1	495
TR65211c0_g1_i1len=561	gi|795014663|ref|XP_011883961.1| PREDICTED: uncharacterized protein LOC105571099 [Vollenhovia emeryi]	513	202.216	1.84904e-60	101	188	520
TR65211c0_g1_i2len=352	gi|795014663|ref|XP_011883961.1| PREDICTED: uncharacterized protein LOC105571099 [Vollenhovia emeryi]	302	120.939	4.39525e-31	71	3	326
TR65215c0_g1_i1len=904	gi|751233824|ref|XP_011170611.1| PREDICTED: jerky protein homolog-like [Solenopsis invicta]	488	192.586	3.65752e-77	88	531	902
TR65218c0_g1_i1len=1243	gi|675884936|ref|XP_009027970.1| hypothetical protein HELRODRAFT_186048 [Helobdella robusta]	410	162.54	5.13349e-44	73	411	782
TR65218c0_g1_i2len=759	gi|675884936|ref|XP_009027970.1| hypothetical protein HELRODRAFT_186048 [Helobdella robusta]	401	159.073	2.20021e-44	72	411	764
TR65224c0_g1_i2len=1292	gi|815805130|ref|XP_012223291.1| PREDICTED: uncharacterized protein LOC105672736 [Linepithema humile]	454	179.489	3.78255e-47	89	2	424
TR65227c0_g1_i2len=687	gi|1035598505|ref|XP_016906637.1| PREDICTED: neutral and basic amino acid transport protein rBAT-like [Apis cerana]	158	65.4698	3.46231e-10	27	582	686
TR65227c0_g1_i3len=334	gi|780605484|ref|XP_011684662.1| PREDICTED: maltase 1 isoform X1 [Wasmannia auropunctata]	125	52.7582	9.82533e-07	22	2	73
TR65228c0_g2_i1len=331	gi|826422425|ref|XP_012526213.1| PREDICTED: proto-oncogene tyrosine-protein kinase ROS isoform X3 [Monomorium pharaonis]	138	57.7658	3.0869e-08	25	1	75
TR65229c0_g1_i1len=972	gi|1009580605|ref|XP_015921669.1| PREDICTED: uncharacterized protein LOC107450402 [Parasteatoda tepidariorum]	127	53.5286	7.63869e-06	31	395	616
TR65229c0_g1_i2len=748	gi|1009580605|ref|XP_015921669.1| PREDICTED: uncharacterized protein LOC107450402 [Parasteatoda tepidariorum]	127	53.5286	3.94911e-06	31	171	392
TR65231c0_g1_i1len=551	gi|751235437|ref|XP_011171499.1| PREDICTED: uncharacterized protein LOC105204133 [Solenopsis invicta]	146	60.8474	6.60765e-09	46	94	339
TR65231c0_g1_i2len=487	gi|751235437|ref|XP_011171499.1| PREDICTED: uncharacterized protein LOC105204133 [Solenopsis invicta]	163	67.3958	4.22339e-11	49	58	306
TR65231c0_g1_i3len=520	gi|751235437|ref|XP_011171499.1| PREDICTED: uncharacterized protein LOC105204133 [Solenopsis invicta]	163	67.3958	5.0185e-11	49	91	339
TR65232c0_g1_i1len=456	gi|919021053|ref|XP_013394417.1| PREDICTED: 40S ribosomal protein SA-like [Lingula anatina]	170	70.0922	1.10751e-12	30	3	137
TR65232c1_g1_i1len=558	gi|1048033042|ref|XP_017490523.1| PREDICTED: 40S ribosomal protein SA-like [Rhagoletis zephyria]	770	301.212	1.33314e-100	156	89	556
TR65232c2_g1_i1len=1418	gi|913300152|ref|XP_013199079.1| PREDICTED: 40S ribosomal protein SA [Amyelois transitella]	747	292.352	1.46882e-92	144	621	1319
TR65232c2_g2_i1len=396	gi|115844885|ref|XP_792396.2| PREDICTED: 40S ribosomal protein SA [Strongylocentrotus purpuratus]	516	203.371	1.09231e-64	91	4	393
TR65232c2_g3_i1len=370	gi|1005483679|ref|XP_015778504.1| PREDICTED: 40S ribosomal protein SA-like [Acropora digitifera]	497	196.052	4.76856e-60	89	2	370
TR65232c2_g3_i2len=610	gi|1005483679|ref|XP_015778504.1| PREDICTED: 40S ribosomal protein SA-like [Acropora digitifera]	600	235.728	3.42108e-74	108	2	493
TR65232c2_g4_i1len=354	gi|115844885|ref|XP_792396.2| PREDICTED: 40S ribosomal protein SA [Strongylocentrotus purpuratus]	284	114.005	4.41248e-30	49	1	237
TR65233c1_g1_i1len=1225	gi|815788692|ref|XP_012214873.1| PREDICTED: zinc finger and BTB domain-containing protein 14-like isoform X1 [Linepithema humile]	145	60.4622	1.02862e-07	29	691	792
TR65234c0_g1_i1len=3263	gi|1069716325|ref|XP_018314896.1| PREDICTED: cell wall protein DAN4-like isoform X2 [Trachymyrmex zeteki]	328	130.954	3.5081e-30	57	1550	1762
TR65234c0_g1_i2len=2934	gi|1069716322|ref|XP_018314895.1| PREDICTED: cell wall protein DAN4-like isoform X1 [Trachymyrmex zeteki]	577	226.868	1.14037e-63	105	1038	1436
TR65234c0_g1_i3len=2799	gi|1069716325|ref|XP_018314896.1| PREDICTED: cell wall protein DAN4-like isoform X2 [Trachymyrmex zeteki]	419	166.007	1.75707e-42	79	1550	1837
TR65234c0_g1_i4len=983	gi|1069716325|ref|XP_018314896.1| PREDICTED: cell wall protein DAN4-like isoform X2 [Trachymyrmex zeteki]	419	166.007	1.55061e-45	79	265	552
TR65234c0_g1_i5len=2470	gi|1069716322|ref|XP_018314895.1| PREDICTED: cell wall protein DAN4-like isoform X1 [Trachymyrmex zeteki]	671	263.077	2.92817e-77	127	1038	1511
TR65234c0_g1_i6len=2865	gi|826463133|ref|XP_012534607.1| PREDICTED: nuclear pore complex protein DDB_G0274915-like isoform X2 [Monomorium pharaonis]	461	182.185	3.96248e-48	80	1038	1364
TR65234c0_g1_i7len=2401	gi|1070592239|ref|XP_018393102.1| PREDICTED: mucin-3A-like [Cyphomyrmex costatus]	549	216.083	1.91477e-60	105	1038	1442
TR65235c0_g1_i1len=3022	gi|746869524|ref|XP_011065917.1| PREDICTED: putative ammonium transporter 3 [Acromyrmex echinatior]	1222	475.322	6.94857e-176	243	1458	2282
TR65235c0_g1_i2len=3025	gi|746869524|ref|XP_011065917.1| PREDICTED: putative ammonium transporter 3 [Acromyrmex echinatior]	1171	455.677	9.07083e-171	243	1386	2285
TR65235c0_g1_i3len=2856	gi|780700422|ref|XP_011701880.1| PREDICTED: putative ammonium transporter 3 [Wasmannia auropunctata]	1706	661.759	0	346	914	2119
TR65235c0_g1_i4len=3097	gi|746869524|ref|XP_011065917.1| PREDICTED: putative ammonium transporter 3 [Acromyrmex echinatior]	1171	455.677	6.27081e-170	243	1458	2357
TR65235c0_g1_i5len=2928	gi|780700422|ref|XP_011701880.1| PREDICTED: putative ammonium transporter 3 [Wasmannia auropunctata]	1673	649.047	0	346	914	2191
TR65235c0_g1_i6len=2950	gi|746869524|ref|XP_011065917.1| PREDICTED: putative ammonium transporter 3 [Acromyrmex echinatior]	1222	475.322	1.00416e-176	243	1386	2210
TR65235c0_g1_i7len=2931	gi|746869524|ref|XP_011065917.1| PREDICTED: putative ammonium transporter 3 [Acromyrmex echinatior]	1658	643.269	0	342	914	2143
TR65235c0_g1_i8len=3003	gi|746869524|ref|XP_011065917.1| PREDICTED: putative ammonium transporter 3 [Acromyrmex echinatior]	1621	629.017	0	342	914	2215
TR65236c0_g1_i1len=782	gi|749748898|ref|XP_011136644.1| PREDICTED: uncharacterized protein LOC105181519 [Harpegnathos saltator]	191	78.1814	3.23385e-14	39	586	795
TR65236c0_g1_i2len=2777	gi|936677682|ref|XP_014222792.1| PREDICTED: uncharacterized protein LOC106649717 [Trichogramma pretiosum]	1663	645.195	0	318	318	2375
TR65236c0_g1_i3len=924	gi|936677682|ref|XP_014222792.1| PREDICTED: uncharacterized protein LOC106649717 [Trichogramma pretiosum]	298	119.398	4.77199e-27	67	67	513
TR65236c0_g1_i4len=2984	gi|936677682|ref|XP_014222792.1| PREDICTED: uncharacterized protein LOC106649717 [Trichogramma pretiosum]	1667	646.736	0	318	525	2582
TR65236c0_g1_i5len=3478	gi|936677682|ref|XP_014222792.1| PREDICTED: uncharacterized protein LOC106649717 [Trichogramma pretiosum]	1668	647.121	0	318	1019	3076
TR65236c0_g1_i6len=3036	gi|936677682|ref|XP_014222792.1| PREDICTED: uncharacterized protein LOC106649717 [Trichogramma pretiosum]	1667	646.736	0	318	577	2634
TR65236c0_g1_i7len=602	gi|749748898|ref|XP_011136644.1| PREDICTED: uncharacterized protein LOC105181519 [Harpegnathos saltator]	190	77.7962	1.76901e-14	39	406	615
TR65236c0_g1_i8len=3054	gi|936677682|ref|XP_014222792.1| PREDICTED: uncharacterized protein LOC106649717 [Trichogramma pretiosum]	1668	647.121	0	318	595	2652
TR65236c0_g1_i9len=2984	gi|936677682|ref|XP_014222792.1| PREDICTED: uncharacterized protein LOC106649717 [Trichogramma pretiosum]	1667	646.736	0	318	525	2582
TR65236c0_g1_i10len=620	gi|749748898|ref|XP_011136644.1| PREDICTED: uncharacterized protein LOC105181519 [Harpegnathos saltator]	191	78.1814	1.54786e-14	39	424	633
TR65236c0_g1_i11len=550	gi|749748898|ref|XP_011136644.1| PREDICTED: uncharacterized protein LOC105181519 [Harpegnathos saltator]	190	77.7962	1.2766e-14	39	354	563
TR65238c0_g1_i1len=778	gi|524876885|ref|XP_005095151.1| PREDICTED: glutathione-independent glyoxalase HSP31-like [Aplysia californica]	306	122.479	6.37247e-31	78	3	692
TR65238c0_g1_i2len=778	gi|524876885|ref|XP_005095151.1| PREDICTED: glutathione-independent glyoxalase HSP31-like [Aplysia californica]	304	121.709	1.13897e-30	78	3	692
TR65170c0_g1_i1len=6769	gi|795026373|ref|XP_011861915.1| PREDICTED: serine/threonine-protein kinase fused [Vollenhovia emeryi]	3653	1411.74	0	708	3632	5941
TR65163c0_g2_i1len=497	gi|752872141|ref|XP_011253294.1| PREDICTED: uncharacterized protein LOC105249482 [Camponotus floridanus]	615	241.506	7.34475e-75	109	72	461
TR65241c1_g1_i4len=380	gi|769847794|ref|XP_011635248.1| PREDICTED: 14-3-3 protein zeta [Pogonomyrmex barbatus]	119	50.447	3.95898e-06	25	1	78
TR65170c0_g1_i2len=3417	gi|795026373|ref|XP_011861915.1| PREDICTED: serine/threonine-protein kinase fused [Vollenhovia emeryi]	3272	1264.98	0	637	505	2589
TR65244c0_g1_i1len=1466	gi|826491711|ref|XP_012540226.1| PREDICTED: DNA-binding protein D-ETS-3-like isoform X1 [Monomorium pharaonis]	590	231.876	3.56586e-119	108	3	326
TR65244c0_g1_i2len=1790	gi|805776408|ref|XP_012138005.1| PREDICTED: transcriptional regulator ERG homolog isoform X2 [Megachile rotundata]	1317	511.916	3.09127e-176	302	149	1081
TR65244c0_g1_i3len=2013	gi|826491711|ref|XP_012540226.1| PREDICTED: DNA-binding protein D-ETS-3-like isoform X1 [Monomorium pharaonis]	590	231.876	6.04541e-120	108	3	326
TR65244c0_g1_i4len=1850	gi|826491711|ref|XP_012540226.1| PREDICTED: DNA-binding protein D-ETS-3-like isoform X1 [Monomorium pharaonis]	1442	560.066	0	331	149	1141
TR65170c0_g1_i3len=3433	gi|795026373|ref|XP_011861915.1| PREDICTED: serine/threonine-protein kinase fused [Vollenhovia emeryi]	3656	1412.9	0	708	296	2605
TR65244c0_g1_i5len=2337	gi|1035614140|ref|XP_016914819.1| PREDICTED: transcriptional regulator ERG homolog isoform X3 [Apis cerana]	1326	515.383	4.64532e-175	302	149	1120
TR65244c0_g1_i6len=2301	gi|972205785|ref|XP_015185128.1| PREDICTED: transcriptional regulator ERG homolog isoform X4 [Polistes dominula]	1102	429.098	2.16828e-142	234	149	874
TR65244c0_g1_i7len=2361	gi|751201255|ref|XP_011166444.1| PREDICTED: transcriptional regulator ERG homolog [Solenopsis invicta]	1217	473.396	1.20015e-159	259	149	925
TR65244c0_g1_i8len=2397	gi|826491711|ref|XP_012540226.1| PREDICTED: DNA-binding protein D-ETS-3-like isoform X1 [Monomorium pharaonis]	1450	563.148	0	332	149	1147
TR65245c0_g1_i1len=1783	gi|751226242|ref|XP_011166538.1| PREDICTED: oxysterol-binding protein-related protein 11 [Solenopsis invicta]	936	365.155	5.72863e-121	190	482	1063
TR65245c0_g1_i2len=814	gi|1070206649|ref|XP_018372293.1| PREDICTED: uncharacterized protein LOC108767096 isoform X1 [Trachymyrmex cornetzi]	130	54.6842	2.83702e-06	25	1	111
TR65246c0_g1_i1len=6639	gi|1070189327|ref|XP_018351696.1| PREDICTED: collagen alpha-1(IV) chain [Trachymyrmex septentrionalis]	3630	1402.88	0	1158	133	4002
TR65247c0_g1_i1len=3084	gi|1070612586|ref|XP_018404224.1| PREDICTED: dual specificity mitogen-activated protein kinase kinase 4 isoform X1 [Cyphomyrmex costatus]	2010	778.859	0	428	1228	2541
TR65248c0_g1_i1len=5746	gi|795032954|ref|XP_011864110.1| PREDICTED: AP-3 complex subunit delta-1 [Vollenhovia emeryi]	5203	2008.8	0	1142	260	3847
TR65170c0_g1_i4len=7047	gi|795026373|ref|XP_011861915.1| PREDICTED: serine/threonine-protein kinase fused [Vollenhovia emeryi]	3653	1411.74	0	708	3910	6219
TR65248c0_g1_i2len=5748	gi|795032954|ref|XP_011864110.1| PREDICTED: AP-3 complex subunit delta-1 [Vollenhovia emeryi]	5203	2008.8	0	1142	260	3847
TR65249c0_g1_i1len=3509	gi|795046223|ref|XP_011868501.1| PREDICTED: transcriptional regulator ATRX homolog [Vollenhovia emeryi]	2283	884.019	0	472	722	2233
TR65249c0_g1_i2len=4080	gi|795046223|ref|XP_011868501.1| PREDICTED: transcriptional regulator ATRX homolog [Vollenhovia emeryi]	2239	867.07	0	449	1365	2804
TR65250c0_g1_i1len=6104	gi|1068389082|ref|XP_018044099.1| PREDICTED: uncharacterized protein CG5098, partial [Atta colombica]	6041	2331.6	0	1270	1331	5674
TR65250c0_g1_i2len=6817	gi|1068389082|ref|XP_018044099.1| PREDICTED: uncharacterized protein CG5098, partial [Atta colombica]	6041	2331.6	0	1270	2044	6387
TR65250c0_g1_i3len=6780	gi|795066174|ref|XP_011874360.1| PREDICTED: uncharacterized protein CG5098 isoform X1 [Vollenhovia emeryi]	5790	2234.91	0	1242	2044	6150
TR65250c0_g1_i4len=6067	gi|795066174|ref|XP_011874360.1| PREDICTED: uncharacterized protein CG5098 isoform X1 [Vollenhovia emeryi]	5790	2234.91	0	1242	1331	5437
TR65251c0_g1_i1len=2469	gi|795018336|ref|XP_011859174.1| PREDICTED: pre-mRNA-processing factor 39 [Vollenhovia emeryi]	1756	681.019	0	414	745	2184
TR65251c0_g1_i2len=2416	gi|795018336|ref|XP_011859174.1| PREDICTED: pre-mRNA-processing factor 39 [Vollenhovia emeryi]	1822	706.442	0	414	683	2131
TR65251c0_g1_i3len=2321	gi|795018336|ref|XP_011859174.1| PREDICTED: pre-mRNA-processing factor 39 [Vollenhovia emeryi]	1756	681.019	0	413	600	2036
TR65251c0_g1_i4len=1817	gi|795018336|ref|XP_011859174.1| PREDICTED: pre-mRNA-processing factor 39 [Vollenhovia emeryi]	1968	762.681	0	439	9	1532
TR65251c0_g1_i5len=2261	gi|795018336|ref|XP_011859174.1| PREDICTED: pre-mRNA-processing factor 39 [Vollenhovia emeryi]	1752	679.478	0	413	540	1976
TR65252c1_g1_i1len=2969	gi|780670783|ref|XP_011695183.1| PREDICTED: alpha-ketoglutarate-dependent dioxygenase alkB homolog 4 [Wasmannia auropunctata]	1124	437.573	8.34483e-143	209	350	1018
TR65253c1_g1_i1len=2815	gi|826417713|ref|XP_012523661.1| PREDICTED: plexin domain-containing protein 1 [Monomorium pharaonis]	2215	857.825	0	448	137	1669
TR65253c1_g1_i2len=2811	gi|826417713|ref|XP_012523661.1| PREDICTED: plexin domain-containing protein 1 [Monomorium pharaonis]	2215	857.825	0	448	137	1669
TR65254c0_g1_i1len=445	gi|780642472|ref|XP_011688347.1| PREDICTED: eukaryotic translation initiation factor 4B-like isoform X2 [Wasmannia auropunctata]	381	151.369	5.06195e-41	79	82	375
TR65254c0_g1_i2len=458	gi|1070136497|ref|XP_018355648.1| PREDICTED: eukaryotic translation initiation factor 4B-like isoform X2 [Trachymyrmex septentrionalis]	129	54.299	5.79576e-07	27	287	367
TR65254c0_g1_i3len=3850	gi|780642454|ref|XP_011688343.1| PREDICTED: exocyst complex component 6 isoform X2 [Wasmannia auropunctata]	3931	1518.83	0	741	1216	3471
TR65254c0_g1_i4len=4232	gi|780642449|ref|XP_011688342.1| PREDICTED: exocyst complex component 6 isoform X1 [Wasmannia auropunctata]	4001	1545.79	0	754	1229	3538
TR65254c0_g1_i5len=4219	gi|780642449|ref|XP_011688342.1| PREDICTED: exocyst complex component 6 isoform X1 [Wasmannia auropunctata]	4001	1545.79	0	754	1216	3525
TR65255c0_g1_i1len=834	gi|769856576|ref|XP_011639892.1| PREDICTED: protein D2-like isoform X1 [Pogonomyrmex barbatus]	977	380.948	1.92717e-131	180	186	770
TR65255c0_g1_i2len=882	gi|795109479|ref|XP_011882179.1| PREDICTED: protein D2-like isoform X1 [Vollenhovia emeryi]	1029	400.979	3.77212e-139	190	186	812
TR65255c0_g1_i3len=904	gi|769856576|ref|XP_011639892.1| PREDICTED: protein D2-like isoform X1 [Pogonomyrmex barbatus]	1026	399.823	1.51009e-138	190	186	821
TR65255c0_g1_i4len=1263	gi|769856578|ref|XP_011639893.1| PREDICTED: protein D2-like isoform X2 [Pogonomyrmex barbatus]	975	380.178	6.57276e-129	180	186	770
TR65256c0_g1_i1len=4288	gi|795088978|ref|XP_011879022.1| PREDICTED: alanine--glyoxylate aminotransferase 2-like [Vollenhovia emeryi]	1539	597.43	0	320	2907	3938
TR65256c0_g1_i2len=3046	gi|780674136|ref|XP_011695973.1| PREDICTED: alanine--glyoxylate aminotransferase 2-like [Wasmannia auropunctata]	2288	885.945	0	465	1245	2699
TR65257c0_g1_i1len=2196	gi|780696807|ref|XP_011700992.1| PREDICTED: uncharacterized protein LOC105457809 [Wasmannia auropunctata]	404	160.229	1.30704e-38	107	1535	2161
TR65257c0_g2_i1len=2196	gi|780696807|ref|XP_011700992.1| PREDICTED: uncharacterized protein LOC105457809 [Wasmannia auropunctata]	404	160.229	1.30704e-38	107	1535	2161
TR65257c0_g3_i1len=1881	gi|780696807|ref|XP_011700992.1| PREDICTED: uncharacterized protein LOC105457809 [Wasmannia auropunctata]	404	160.229	4.35558e-39	107	1220	1846
TR65257c0_g4_i1len=2196	gi|780696807|ref|XP_011700992.1| PREDICTED: uncharacterized protein LOC105457809 [Wasmannia auropunctata]	404	160.229	1.30704e-38	107	1535	2161
TR65257c0_g5_i1len=1881	gi|780696807|ref|XP_011700992.1| PREDICTED: uncharacterized protein LOC105457809 [Wasmannia auropunctata]	404	160.229	4.35558e-39	107	1220	1846
TR65257c1_g1_i1len=5040	gi|1070163743|ref|XP_018360905.1| PREDICTED: glutamate receptor 1 isoform X5 [Trachymyrmex cornetzi]	4962	1915.97	0	1033	59	3448
TR65257c1_g1_i2len=4985	gi|826492263|ref|XP_012540334.1| PREDICTED: glutamate receptor 1 isoform X2 [Monomorium pharaonis]	4834	1866.66	0	945	59	3058
TR65258c0_g1_i1len=4473	gi|795112747|ref|XP_011882673.1| PREDICTED: protein maelstrom 2-like [Vollenhovia emeryi]	2025	784.637	0	374	2167	3690
TR65172c0_g1_i1len=2889	gi|746830535|ref|XP_011068504.1| PREDICTED: sodium channel protein Nach-like [Acromyrmex echinatior]	152	63.1586	1.43429e-19	27	2768	2884
TR65258c0_g1_i2len=4004	gi|1069689922|ref|XP_018305157.1| PREDICTED: protein maelstrom 2 [Trachymyrmex zeteki]	1235	480.33	0	233	2167	3237
TR65260c0_g1_i1len=1521	gi|751203259|ref|XP_011175142.1| PREDICTED: enhancer of split mbeta protein-like [Solenopsis invicta]	675	264.618	8.16699e-83	196	622	1233
TR65261c0_g1_i2len=777	gi|805792130|ref|XP_012142184.1| PREDICTED: E3 ubiquitin-protein ligase TRIM37-like isoform X2 [Megachile rotundata]	127	53.5286	6.0139e-06	29	1	114
TR65262c0_g1_i1len=3040	gi|795022282|ref|XP_011860542.1| PREDICTED: amyloid protein-binding protein 2-like [Vollenhovia emeryi]	2833	1095.88	0	529	559	2304
TR65173c0_g1_i1len=1957	gi|795079131|ref|XP_011876977.1| PREDICTED: TNF receptor-associated factor 5 [Vollenhovia emeryi]	2127	823.928	0	407	140	1510
TR65267c0_g1_i1len=2773	gi|795052721|ref|XP_011870608.1| PREDICTED: glycogen-binding subunit 76A isoform X2 [Vollenhovia emeryi]	1753	679.863	0	362	1546	2730
TR65267c0_g1_i2len=1450	gi|795052721|ref|XP_011870608.1| PREDICTED: glycogen-binding subunit 76A isoform X2 [Vollenhovia emeryi]	1753	679.863	0	362	223	1407
TR65267c0_g1_i3len=2449	gi|795052721|ref|XP_011870608.1| PREDICTED: glycogen-binding subunit 76A isoform X2 [Vollenhovia emeryi]	1753	679.863	0	362	1222	2406
TR65173c0_g1_i2len=1255	gi|795079131|ref|XP_011876977.1| PREDICTED: TNF receptor-associated factor 5 [Vollenhovia emeryi]	1642	637.106	0	317	140	1234
TR65271c1_g1_i1len=3383	gi|780705717|ref|XP_011703166.1| PREDICTED: integumentary mucin C.1-like [Wasmannia auropunctata]	278	111.694	5.46187e-25	51	857	1021
TR65271c1_g1_i2len=3395	gi|780705717|ref|XP_011703166.1| PREDICTED: integumentary mucin C.1-like [Wasmannia auropunctata]	278	111.694	6.4017e-25	51	869	1033
TR65271c1_g1_i3len=3394	gi|780705717|ref|XP_011703166.1| PREDICTED: integumentary mucin C.1-like [Wasmannia auropunctata]	278	111.694	5.49684e-25	51	857	1021
TR65271c1_g1_i4len=3406	gi|780705717|ref|XP_011703166.1| PREDICTED: integumentary mucin C.1-like [Wasmannia auropunctata]	278	111.694	6.44235e-25	51	869	1033
TR65275c0_g1_i1len=1965	gi|751234965|ref|XP_011171243.1| PREDICTED: uncharacterized protein LOC105203974 [Solenopsis invicta]	113	48.1358	1.4646e-10	27	1370	1555
TR65276c0_g1_i1len=4189	gi|751231361|ref|XP_011169235.1| PREDICTED: ras-related protein Rab-39B [Solenopsis invicta]	1169	454.907	4.37881e-147	218	1027	1680
TR65276c0_g1_i2len=4175	gi|751231361|ref|XP_011169235.1| PREDICTED: ras-related protein Rab-39B [Solenopsis invicta]	970	378.252	1.23137e-118	180	1127	1666
TR65276c0_g1_i3len=4189	gi|751231361|ref|XP_011169235.1| PREDICTED: ras-related protein Rab-39B [Solenopsis invicta]	1169	454.907	4.37881e-147	218	1027	1680
TR65276c0_g1_i4len=4179	gi|751231361|ref|XP_011169235.1| PREDICTED: ras-related protein Rab-39B [Solenopsis invicta]	1169	454.907	4.16925e-147	218	1027	1680
TR65278c0_g1_i1len=2512	gi|801384157|ref|XP_012055277.1| PREDICTED: probable G-protein coupled receptor Mth-like 5 [Atta cephalotes]	1039	404.831	4.65733e-129	202	1060	1713
TR65278c0_g1_i2len=1873	gi|795107408|ref|XP_011881872.1| PREDICTED: probable G-protein coupled receptor Mth-like 5 [Vollenhovia emeryi]	1686	654.055	0	336	1	1074
TR65278c0_g1_i3len=1850	gi|795107408|ref|XP_011881872.1| PREDICTED: probable G-protein coupled receptor Mth-like 5 [Vollenhovia emeryi]	1674	649.432	0	334	1	1074
TR65279c1_g1_i1len=1124	gi|1070193054|ref|XP_018352820.1| PREDICTED: ralBP1-associated Eps domain-containing protein 1 [Trachymyrmex septentrionalis]	845	330.102	2.24302e-104	173	3	551
TR65279c1_g2_i1len=2739	gi|826478781|ref|XP_012537657.1| PREDICTED: ralBP1-associated Eps domain-containing protein 1 [Monomorium pharaonis]	2566	993.03	0	602	250	2178
TR65280c1_g1_i1len=2510	gi|795036637|ref|XP_011865339.1| PREDICTED: uncharacterized protein LOC105560657 [Vollenhovia emeryi]	1957	758.444	0	417	249	1721
TR65280c1_g1_i2len=2385	gi|795036637|ref|XP_011865339.1| PREDICTED: uncharacterized protein LOC105560657 [Vollenhovia emeryi]	2019	782.326	0	424	249	1724
TR65280c1_g1_i3len=1925	gi|795036637|ref|XP_011865339.1| PREDICTED: uncharacterized protein LOC105560657 [Vollenhovia emeryi]	1957	758.444	0	417	249	1721
TR65281c0_g1_i1len=873	gi|780661764|ref|XP_011693009.1| PREDICTED: solute carrier family 2, facilitated glucose transporter member 8-like isoform X2 [Wasmannia auropunctata]	504	198.749	1.67935e-56	95	527	871
TR65283c0_g1_i1len=3435	gi|795105469|ref|XP_011881584.1| PREDICTED: uncharacterized protein LOC105569601 [Vollenhovia emeryi]	2456	950.658	0	488	543	2129
TR65284c1_g1_i1len=827	gi|1078804961|ref|XP_018494980.1| PREDICTED: uncharacterized protein LOC100900542 [Metaseiulus occidentalis]	403	159.844	2.98619e-42	121	95	508
TR65284c1_g1_i2len=1184	gi|1078804961|ref|XP_018494980.1| PREDICTED: uncharacterized protein LOC100900542 [Metaseiulus occidentalis]	417	165.236	7.15132e-43	121	95	517
TR65284c1_g2_i1len=887	gi|1078804961|ref|XP_018494980.1| PREDICTED: uncharacterized protein LOC100900542 [Metaseiulus occidentalis]	317	126.716	1.65028e-30	59	374	559
TR65284c1_g1_i3len=337	gi|1078804961|ref|XP_018494980.1| PREDICTED: uncharacterized protein LOC100900542 [Metaseiulus occidentalis]	352	140.198	1.07334e-37	66	131	337
TR65284c1_g4_i1len=738	gi|1078804965|ref|XP_018494982.1| PREDICTED: cuticle protein 19.8 [Metaseiulus occidentalis]	331	132.109	1.17988e-33	61	224	412
TR65284c1_g4_i2len=683	gi|1078804965|ref|XP_018494982.1| PREDICTED: cuticle protein 19.8 [Metaseiulus occidentalis]	331	132.109	7.1722e-34	61	224	412
TR65284c1_g5_i1len=798	gi|1078806637|ref|XP_018495561.1| PREDICTED: cuticle protein 16.5-like [Metaseiulus occidentalis]	219	88.9669	1.95857e-18	43	3	131
TR65284c1_g6_i1len=1018	gi|1078806637|ref|XP_018495561.1| PREDICTED: cuticle protein 16.5-like [Metaseiulus occidentalis]	215	87.4261	1.40333e-17	43	3	131
TR65285c0_g1_i1len=5645	gi|1070150054|ref|XP_018357792.1| PREDICTED: F-box only protein 11 isoform X1 [Trachymyrmex cornetzi]	4487	1733	0	927	558	3386
TR65290c0_g1_i1len=870	gi|826464223|ref|XP_012534815.1| PREDICTED: popeye domain-containing protein 3-like isoform X1 [Monomorium pharaonis]	1046	407.527	7.1039e-140	192	129	749
TR65290c0_g1_i2len=806	gi|826464223|ref|XP_012534815.1| PREDICTED: popeye domain-containing protein 3-like isoform X1 [Monomorium pharaonis]	1154	449.129	1.17114e-156	212	129	806
TR65290c0_g2_i1len=927	gi|795071752|ref|XP_011875477.1| PREDICTED: popeye domain-containing protein 3-like isoform X1 [Vollenhovia emeryi]	517	203.756	3.75035e-60	112	561	926
TR65290c0_g2_i2len=1155	gi|749785753|ref|XP_011146564.1| PREDICTED: popeye domain-containing protein 3-like [Harpegnathos saltator]	527	207.608	2.33943e-60	123	561	1157
TR65290c0_g2_i3len=999	gi|749785753|ref|XP_011146564.1| PREDICTED: popeye domain-containing protein 3-like [Harpegnathos saltator]	580	228.024	7.14653e-69	123	561	1001
TR65291c0_g1_i1len=3381	gi|1080052862|ref|XP_018567995.1| PREDICTED: tigger transposable element-derived protein 6-like [Anoplophora glabripennis]	724	283.493	9.67205e-82	160	1336	2577
TR65292c0_g1_i1len=5227	gi|752868891|ref|XP_011251536.1| PREDICTED: potassium/sodium hyperpolarization-activated cyclic nucleotide-gated channel 2-like [Camponotus floridanus]	2200	852.047	0	432	1647	2945
TR65292c0_g1_i2len=5153	gi|746836610|ref|XP_011069022.1| PREDICTED: potassium/sodium hyperpolarization-activated cyclic nucleotide-gated channel 2 isoform X2 [Acromyrmex echinatior]	2188	847.425	0	430	1152	2447
TR65292c0_g1_i3len=5141	gi|746836614|ref|XP_011069025.1| PREDICTED: potassium/sodium hyperpolarization-activated cyclic nucleotide-gated channel 2 isoform X4 [Acromyrmex echinatior]	2164	838.18	0	426	1152	2435
TR65292c0_g1_i4len=2251	gi|826413212|ref|XP_012543708.1| PREDICTED: potassium/sodium hyperpolarization-activated cyclic nucleotide-gated channel 3 isoform X2 [Monomorium pharaonis]	1578	612.453	0	361	140	1243
TR65292c0_g1_i5len=3287	gi|1070143092|ref|XP_018377406.1| PREDICTED: potassium/sodium hyperpolarization-activated cyclic nucleotide-gated channel 3 isoform X9 [Trachymyrmex cornetzi]	3246	1254.97	0	675	140	2248
TR65292c0_g1_i6len=2015	gi|817197406|ref|XP_012274319.1| PREDICTED: potassium/sodium hyperpolarization-activated cyclic nucleotide-gated channel 2 isoform X2 [Orussus abietinus]	181	74.3294	4.4965e-12	41	930	1079
TR65293c0_g1_i1len=5158	gi|780693487|ref|XP_011700205.1| PREDICTED: intraflagellar transport protein 140 homolog isoform X1 [Wasmannia auropunctata]	7279	2808.48	0	1349	537	4859
TR65295c0_g1_i1len=1803	gi|780658677|ref|XP_011692255.1| PREDICTED: kinesin-like protein KIF14 isoform X2 [Wasmannia auropunctata]	2449	947.962	0	454	223	1827
TR65179c0_g1_i1len=519	gi|826500051|ref|XP_012541827.1| PREDICTED: insulin-degrading enzyme isoform X1 [Monomorium pharaonis]	553	217.624	1.89244e-63	110	2	529
TR65295c1_g1_i1len=2491	gi|780658668|ref|XP_011692253.1| PREDICTED: uncharacterized protein LOC105452650 [Wasmannia auropunctata]	481	189.889	4.8802e-54	96	600	953
TR65296c0_g1_i1len=1105	gi|826413309|ref|XP_012521287.1| PREDICTED: TPR-containing protein DDB_G0280363-like, partial [Monomorium pharaonis]	1299	504.982	5.88767e-170	334	71	1210
TR65296c0_g1_i2len=829	gi|1070195745|ref|XP_018368416.1| PREDICTED: nuclear receptor coactivator 3-like isoform X4 [Trachymyrmex cornetzi]	992	386.726	4.13788e-121	243	71	841
TR65296c0_g1_i3len=1147	gi|826413309|ref|XP_012521287.1| PREDICTED: TPR-containing protein DDB_G0280363-like, partial [Monomorium pharaonis]	1461	567.385	0	354	71	1210
TR65296c1_g1_i1len=2523	gi|751201280|ref|XP_011166554.1| PREDICTED: anoctamin-8 isoform X3 [Solenopsis invicta]	469	185.267	5.30746e-46	120	132	509
TR65179c0_g1_i2len=515	gi|826500056|ref|XP_012541828.1| PREDICTED: insulin-degrading enzyme isoform X2 [Monomorium pharaonis]	432	171.014	1.02015e-46	88	2	427
TR65299c0_g1_i1len=5974	gi|1068388859|ref|XP_018044022.1| PREDICTED: uncharacterized protein LOC108684288 isoform X1 [Atta colombica]	6256	2414.42	0	1671	283	5940
TR65299c0_g1_i2len=4127	gi|826418660|ref|XP_012524179.1| PREDICTED: protein split ends-like [Monomorium pharaonis]	3459	1337.01	0	949	776	4060
TR65299c0_g2_i1len=419	gi|1068388862|ref|XP_018044023.1| PREDICTED: uncharacterized protein LOC108684288 isoform X2 [Atta colombica]	207	84.3445	7.60066e-17	41	283	417
TR65300c0_g1_i1len=2500	gi|1048070619|ref|XP_017487269.1| PREDICTED: polyadenylate-binding protein 4-like [Rhagoletis zephyria]	3071	1187.56	0	635	329	2317
TR65300c1_g1_i1len=2412	gi|391332716|ref|XP_003740776.1| PREDICTED: polyadenylate-binding protein 4-like [Metaseiulus occidentalis]	3270	1264.21	0	642	277	2295
TR65300c1_g2_i1len=2434	gi|391332716|ref|XP_003740776.1| PREDICTED: polyadenylate-binding protein 4-like [Metaseiulus occidentalis]	2721	1052.74	0	567	277	2331
TR65179c0_g2_i1len=576	gi|826500062|ref|XP_012541829.1| PREDICTED: insulin-degrading enzyme isoform X3 [Monomorium pharaonis]	629	246.899	1.11093e-73	124	2	583
TR65303c0_g1_i1len=1994	gi|1069663942|ref|XP_018317359.1| PREDICTED: uncharacterized protein LOC108731502 [Trachymyrmex zeteki]	1577	612.068	0	299	229	1197
TR65303c0_g1_i2len=445	gi|751199549|ref|XP_011157119.1| PREDICTED: jmjC domain-containing protein 4-like, partial [Solenopsis invicta]	147	61.2326	1.8288e-10	27	229	312
TR65303c0_g1_i3len=1665	gi|1069663942|ref|XP_018317359.1| PREDICTED: uncharacterized protein LOC108731502 [Trachymyrmex zeteki]	1577	612.068	0	299	229	1197
TR65303c0_g1_i4len=527	gi|751199549|ref|XP_011157119.1| PREDICTED: jmjC domain-containing protein 4-like, partial [Solenopsis invicta]	231	93.5893	4.0169e-22	43	202	330
TR65303c0_g1_i5len=1554	gi|1069663942|ref|XP_018317359.1| PREDICTED: uncharacterized protein LOC108731502 [Trachymyrmex zeteki]	1428	554.673	0	271	202	1086
TR65179c0_g2_i2len=422	gi|826500062|ref|XP_012541829.1| PREDICTED: insulin-degrading enzyme isoform X3 [Monomorium pharaonis]	478	188.734	1.51981e-53	91	2	424
TR65308c0_g1_i1len=646	gi|1070146272|ref|XP_018378163.1| PREDICTED: 40S ribosomal protein S7-like [Trachymyrmex cornetzi]	914	356.681	8.37546e-123	198	1	609
TR65179c0_g2_i3len=576	gi|751238111|ref|XP_011172985.1| PREDICTED: insulin-degrading enzyme-like [Solenopsis invicta]	588	231.106	1.15989e-70	115	2	580
TR65308c1_g2_i1len=3771	gi|795027359|ref|XP_011862254.1| PREDICTED: ATP-dependent (S)-NAD(P)H-hydrate dehydratase isoform X1 [Vollenhovia emeryi]	1578	612.453	0	304	2209	3255
TR65308c1_g2_i2len=3051	gi|795027359|ref|XP_011862254.1| PREDICTED: ATP-dependent (S)-NAD(P)H-hydrate dehydratase isoform X1 [Vollenhovia emeryi]	1578	612.453	0	304	1489	2535
TR65309c0_g1_i1len=1260	gi|826486834|ref|XP_012539265.1| PREDICTED: cathepsin L [Monomorium pharaonis]	1596	619.387	0	298	80	1090
TR65309c1_g1_i1len=4533	gi|780647003|ref|XP_011689416.1| PREDICTED: alanine--tRNA ligase, mitochondrial isoform X1 [Wasmannia auropunctata]	3675	1420.22	0	686	2024	4357
TR65309c1_g1_i2len=4406	gi|780647003|ref|XP_011689416.1| PREDICTED: alanine--tRNA ligase, mitochondrial isoform X1 [Wasmannia auropunctata]	3494	1350.5	0	661	1188	3491
TR65309c1_g1_i3len=4483	gi|780647003|ref|XP_011689416.1| PREDICTED: alanine--tRNA ligase, mitochondrial isoform X1 [Wasmannia auropunctata]	2349	909.442	0	451	2024	3568
TR65309c1_g1_i4len=3527	gi|780647003|ref|XP_011689416.1| PREDICTED: alanine--tRNA ligase, mitochondrial isoform X1 [Wasmannia auropunctata]	2917	1128.24	0	549	1680	3533
TR65309c1_g1_i5len=4456	gi|780647003|ref|XP_011689416.1| PREDICTED: alanine--tRNA ligase, mitochondrial isoform X1 [Wasmannia auropunctata]	4812	1858.19	0	895	1188	4280
TR65309c1_g1_i6len=3554	gi|780647003|ref|XP_011689416.1| PREDICTED: alanine--tRNA ligase, mitochondrial isoform X1 [Wasmannia auropunctata]	3494	1350.5	0	661	998	3301
TR65179c0_g2_i4len=513	gi|751238111|ref|XP_011172985.1| PREDICTED: insulin-degrading enzyme-like [Solenopsis invicta]	517	203.756	1.28995e-60	103	2	517
TR65309c1_g1_i7len=3477	gi|780647003|ref|XP_011689416.1| PREDICTED: alanine--tRNA ligase, mitochondrial isoform X1 [Wasmannia auropunctata]	2349	909.442	0	451	1680	3224
TR65309c1_g1_i8len=3604	gi|780647003|ref|XP_011689416.1| PREDICTED: alanine--tRNA ligase, mitochondrial isoform X1 [Wasmannia auropunctata]	4061	1568.9	0	759	998	3610
TR65310c0_g1_i1len=3194	gi|769835346|ref|XP_011647784.1| PREDICTED: nose resistant to fluoxetine protein 6 [Pogonomyrmex barbatus]	3501	1353.19	0	677	336	2594
TR65311c0_g1_i1len=457	gi|1028687977|ref|XP_016657667.1| PREDICTED: uncharacterized protein LOC107882959 isoform X2 [Acyrthosiphon pisum]	263	105.916	8.73922e-32	53	146	457
TR65312c0_g1_i1len=841	gi|795015330|ref|XP_011858114.1| PREDICTED: uncharacterized protein LOC105555695 [Vollenhovia emeryi]	179	73.559	3.30634e-14	37	543	761
TR65312c0_g1_i2len=1089	gi|795015330|ref|XP_011858114.1| PREDICTED: uncharacterized protein LOC105555695 [Vollenhovia emeryi]	179	73.559	1.06744e-13	37	791	1009
TR65316c0_g1_i1len=3131	gi|795017316|ref|XP_011858808.1| PREDICTED: RNA-binding protein 33-like isoform X2 [Vollenhovia emeryi]	2572	995.342	0	578	311	2293
TR65179c0_g3_i1len=368	gi|826500062|ref|XP_012541829.1| PREDICTED: insulin-degrading enzyme isoform X3 [Monomorium pharaonis]	433	171.4	1.27726e-47	84	3	368
TR65318c0_g1_i1len=2069	gi|795065133|ref|XP_011874150.1| PREDICTED: uncharacterized protein LOC105565507 isoform X1 [Vollenhovia emeryi]	375	149.058	1.11727e-39	75	1613	1882
TR65318c0_g1_i2len=1937	gi|795065133|ref|XP_011874150.1| PREDICTED: uncharacterized protein LOC105565507 isoform X1 [Vollenhovia emeryi]	423	167.548	1.63608e-46	87	1613	1930
TR65319c0_g1_i1len=1034	gi|749777649|ref|XP_011143635.1| PREDICTED: acidic phospholipase A2 PA4 isoform X4 [Harpegnathos saltator]	107	45.8246	1.45013e-10	22	554	751
TR65319c0_g1_i2len=974	gi|1070205884|ref|XP_018371887.1| PREDICTED: acidic phospholipase A2 PA4-like isoform X2 [Trachymyrmex cornetzi]	210	85.5001	2.66066e-17	45	652	963
TR65319c0_g1_i3len=958	gi|951576788|ref|XP_014486327.1| PREDICTED: acidic phospholipase A2 PA4 [Dinoponera quadriceps]	126	53.1434	1.43906e-13	24	790	933
TR65319c0_g1_i4len=1034	gi|1070205884|ref|XP_018371887.1| PREDICTED: acidic phospholipase A2 PA4-like isoform X2 [Trachymyrmex cornetzi]	171	70.4774	1.16676e-18	35	790	1023
TR65319c0_g1_i5len=989	gi|1070205884|ref|XP_018371887.1| PREDICTED: acidic phospholipase A2 PA4-like isoform X2 [Trachymyrmex cornetzi]	210	85.5001	2.80746e-17	45	667	978
TR65319c0_g1_i6len=859	gi|951576788|ref|XP_014486327.1| PREDICTED: acidic phospholipase A2 PA4 [Dinoponera quadriceps]	126	53.1434	9.53078e-14	24	691	834
TR65319c0_g1_i7len=974	gi|1070205884|ref|XP_018371887.1| PREDICTED: acidic phospholipase A2 PA4-like isoform X2 [Trachymyrmex cornetzi]	137	57.3806	1.75458e-07	28	652	822
TR65179c0_g1_i3len=606	gi|826500051|ref|XP_012541827.1| PREDICTED: insulin-degrading enzyme isoform X1 [Monomorium pharaonis]	593	233.032	1.64391e-68	120	2	616
TR65322c0_g1_i1len=5505	gi|769853603|ref|XP_011638304.1| PREDICTED: membrane-bound transcription factor site-2 protease [Pogonomyrmex barbatus]	2219	859.366	0	455	2194	3678
TR65323c0_g1_i1len=3280	gi|795087968|ref|XP_011878810.1| PREDICTED: probable small nuclear ribonucleoprotein G [Vollenhovia emeryi]	368	146.362	2.58012e-38	72	389	616
TR65325c0_g1_i1len=897	gi|780682727|ref|XP_011697910.1| PREDICTED: deoxyuridine 5'-triphosphate nucleotidohydrolase isoform X1 [Wasmannia auropunctata]	758	296.59	8.76034e-99	138	261	725
TR65179c0_g2_i5len=473	gi|751238111|ref|XP_011172985.1| PREDICTED: insulin-degrading enzyme-like [Solenopsis invicta]	416	164.851	4.05208e-46	81	2	430
TR65325c0_g2_i1len=1575	gi|751205659|ref|XP_011155318.1| PREDICTED: deoxyuridine 5'-triphosphate nucleotidohydrolase [Solenopsis invicta]	706	276.559	4.90437e-88	133	972	1403
TR65325c0_g2_i2len=1216	gi|751205659|ref|XP_011155318.1| PREDICTED: deoxyuridine 5'-triphosphate nucleotidohydrolase [Solenopsis invicta]	706	276.559	1.53049e-89	133	613	1044
TR65325c0_g2_i3len=1062	gi|751205659|ref|XP_011155318.1| PREDICTED: deoxyuridine 5'-triphosphate nucleotidohydrolase [Solenopsis invicta]	706	276.559	2.88819e-90	133	459	890
TR65326c0_g1_i1len=473	gi|156398297|ref|XP_001638125.1| predicted protein [Nematostella vectensis]	331	132.109	2.88514e-37	66	176	487
TR65326c0_g1_i2len=770	gi|156398297|ref|XP_001638125.1| predicted protein [Nematostella vectensis]	340	135.576	3.2028e-37	67	354	686
TR65328c0_g1_i1len=746	gi|926620174|ref|XP_013775367.1| PREDICTED: 10 kDa heat shock protein, mitochondrial-like [Limulus polyphemus]	380	150.984	2.24309e-43	68	266	568
TR65329c0_g1_i1len=4479	gi|780685926|ref|XP_011698534.1| PREDICTED: putative tRNA (cytidine(32)/guanosine(34)-2'-O)-methyltransferase [Wasmannia auropunctata]	1819	705.286	0	342	2908	4149
TR65329c0_g1_i2len=4413	gi|780685926|ref|XP_011698534.1| PREDICTED: putative tRNA (cytidine(32)/guanosine(34)-2'-O)-methyltransferase [Wasmannia auropunctata]	1820	705.671	0	342	2908	4149
TR65330c0_g1_i1len=4822	gi|780613755|ref|XP_011690825.1| PREDICTED: uncharacterized protein LOC105451830 [Wasmannia auropunctata]	3801	1468.75	0	842	491	3253
TR65179c0_g2_i6len=536	gi|759041286|ref|XP_011329458.1| PREDICTED: insulin-degrading enzyme isoform X1 [Cerapachys biroi]	500	197.208	5.59158e-56	95	2	523
TR65332c0_g1_i1len=3300	gi|780630338|ref|XP_011685317.1| PREDICTED: rhophilin-2 isoform X2 [Wasmannia auropunctata]	3249	1256.12	0	661	424	2427
TR65333c0_g2_i1len=2294	gi|751200993|ref|XP_011164999.1| PREDICTED: uncharacterized protein LOC105199549 isoform X1 [Solenopsis invicta]	1381	536.569	0	284	578	1549
TR65333c0_g2_i2len=2143	gi|751200993|ref|XP_011164999.1| PREDICTED: uncharacterized protein LOC105199549 isoform X1 [Solenopsis invicta]	1381	536.569	0	284	578	1549
TR65179c0_g1_i4len=522	gi|751238111|ref|XP_011172985.1| PREDICTED: insulin-degrading enzyme-like [Solenopsis invicta]	546	214.927	9.10431e-65	110	2	526
TR65337c0_g1_i1len=570	gi|795047539|ref|XP_011868933.1| PREDICTED: homeobox protein SIX1 [Vollenhovia emeryi]	645	253.062	3.95493e-79	154	106	570
TR65337c0_g2_i1len=557	gi|769861812|ref|XP_011642690.1| PREDICTED: LOW QUALITY PROTEIN: homeobox protein SIX1 [Pogonomyrmex barbatus]	144	60.077	1.13278e-08	29	431	517
TR65337c0_g2_i2len=1193	gi|769861812|ref|XP_011642690.1| PREDICTED: LOW QUALITY PROTEIN: homeobox protein SIX1 [Pogonomyrmex barbatus]	144	60.077	1.26383e-07	29	1067	1153
TR65179c0_g1_i5len=602	gi|826500051|ref|XP_012541827.1| PREDICTED: insulin-degrading enzyme isoform X1 [Monomorium pharaonis]	472	186.422	8.9936e-52	98	2	514
TR65339c0_g1_i1len=621	gi|768449839|ref|XP_011567025.1| PREDICTED: hornerin-like [Plutella xylostella]	146	60.8474	5.993e-09	51	284	646
TR65339c0_g2_i1len=1240	gi|768449839|ref|XP_011567025.1| PREDICTED: hornerin-like [Plutella xylostella]	141	58.9214	2.37387e-07	57	784	1245
TR65339c0_g3_i1len=1269	gi|768449839|ref|XP_011567025.1| PREDICTED: hornerin-like [Plutella xylostella]	136	56.9954	1.11514e-06	61	774	1235
TR65339c0_g2_i2len=623	gi|768449839|ref|XP_011567025.1| PREDICTED: hornerin-like [Plutella xylostella]	143	59.6918	1.81537e-08	57	167	628
TR65339c0_g4_i1len=708	gi|768449839|ref|XP_011567025.1| PREDICTED: hornerin-like [Plutella xylostella]	164	67.781	5.27075e-11	66	23	508
TR65340c0_g1_i1len=4513	gi|769848796|ref|XP_011635770.1| PREDICTED: pro-neuregulin-2, membrane-bound isoform-like [Pogonomyrmex barbatus]	330	131.724	1.65627e-32	84	236	586
TR65342c0_g1_i1len=1920	gi|795100902|ref|XP_011880921.1| PREDICTED: ribose-5-phosphate isomerase isoform X2 [Vollenhovia emeryi]	1209	470.315	2.54059e-160	222	1009	1779
TR65342c1_g1_i1len=1744	gi|780664027|ref|XP_011693568.1| PREDICTED: dihydropteridine reductase [Wasmannia auropunctata]	1120	436.032	3.98458e-147	235	236	982
TR65342c1_g2_i1len=351	gi|780664027|ref|XP_011693568.1| PREDICTED: dihydropteridine reductase [Wasmannia auropunctata]	184	75.485	3.43231e-15	36	236	349
TR65344c0_g1_i1len=3340	gi|780686711|ref|XP_011698705.1| PREDICTED: small integral membrane protein 14-like [Wasmannia auropunctata]	495	195.282	2.63607e-55	92	1222	1536
TR65345c0_g1_i1len=3240	gi|795035505|ref|XP_011864962.1| PREDICTED: 4-coumarate--CoA ligase 1-like [Vollenhovia emeryi]	2427	939.488	0	437	519	2129
TR65346c3_g1_i1len=4456	gi|795096661|ref|XP_011880297.1| PREDICTED: histone-lysine N-methyltransferase Suv4-20 [Vollenhovia emeryi]	4909	1895.55	0	1039	440	3928
TR65346c3_g1_i2len=4259	gi|795096661|ref|XP_011880297.1| PREDICTED: histone-lysine N-methyltransferase Suv4-20 [Vollenhovia emeryi]	4909	1895.55	0	1039	440	3928
TR65347c0_g1_i1len=1174	gi|380022205|ref|XP_003694943.1| PREDICTED: eukaryotic translation initiation factor 6 [Apis florea]	342	136.346	9.46773e-35	64	789	986
TR65347c0_g2_i1len=4727	gi|751229242|ref|XP_011168070.1| PREDICTED: uncharacterized protein LOC105201663 isoform X2 [Solenopsis invicta]	3758	1452.19	0	753	1402	3852
TR65347c0_g2_i2len=5764	gi|751229240|ref|XP_011168069.1| PREDICTED: uncharacterized protein LOC105201663 isoform X1 [Solenopsis invicta]	2674	1034.63	0	558	3042	4889
TR65347c0_g2_i3len=4823	gi|751229240|ref|XP_011168069.1| PREDICTED: uncharacterized protein LOC105201663 isoform X1 [Solenopsis invicta]	3930	1518.44	0	784	1402	3948
TR65347c0_g2_i4len=5672	gi|751229240|ref|XP_011168069.1| PREDICTED: uncharacterized protein LOC105201663 isoform X1 [Solenopsis invicta]	3930	1518.44	0	784	2251	4797
TR65347c0_g2_i5len=4915	gi|751229240|ref|XP_011168069.1| PREDICTED: uncharacterized protein LOC105201663 isoform X1 [Solenopsis invicta]	2674	1034.63	0	558	2193	4040
TR65347c0_g2_i6len=5576	gi|751229242|ref|XP_011168070.1| PREDICTED: uncharacterized protein LOC105201663 isoform X2 [Solenopsis invicta]	3758	1452.19	0	753	2251	4701
TR65348c0_g1_i1len=3866	gi|826491893|ref|XP_012540262.1| PREDICTED: UPF0183 protein CG7083 isoform X1 [Monomorium pharaonis]	2071	802.357	0	399	1013	2230
[truncated: 87,127 more rows]
