# Supplementary material for: Long-lived Temnothorax ant queens switch from investment in immunity to antioxidant production with age
Source: Sci Rep. 2019 May 13;9:7270. doi: 10.1038/s41598-019-43796-1 (PMC6514213; doi:10.1038/s41598-019-43796-1)
Supplement: Supplementary file 5 — Supplementary Table S5 [file 41598_2019_43796_MOESM5_ESM.xlsx]

## Sheet: Table S5 a
Table S5: Lists of significantly differentially expressed contigs (FDR-p < 0.05) from the within brain, between age class comparison, with: the entire list of differentially expressed contigs (a); old queens up-regulated contigs (b); young queens up-regulated contigs (c); a subset of old queens up-regulated contigs filtered for a Log2FoldChange > 2 and UniProt annotation (d); and a subset of youn…
Contig_ID	Annotation	baseMean	log2FoldChange	lfcSE	stat	pvalue	padj
TR40047c0_g1_i1len=1031	gi|795046396|ref|XP_011868551.1| PREDICTED: uncharacterized protein LOC105562368 isoform X1 [Vollenhovia emeryi]	6.10427	-3.90695	0.642018	-6.08542	1.16187e-09	3.24521e-05
TR22067c0_g1_i1len=612	gi|1048052047|ref|XP_017460779.1| PREDICTED: 40S ribosomal protein S17-like, partial [Rhagoletis zephyria]	5.89755	-3.53922	0.657039	-5.38662	7.17957e-08	0.000600305
TR66770c0_g1_i1len=1023		3.63454	-3.38156	0.655209	-5.16105	2.45569e-07	0.00103202
TR37860c0_g1_i1len=346		3.09382	-3.36722	0.652502	-5.16047	2.46327e-07	0.00103202
TR62990c0_g1_i1len=823		4.98658	-3.33285	0.620174	-5.37405	7.69855e-08	0.000600305
TR68083c0_g1_i1len=1145	gi|268557122|ref|XP_002636550.1| C. briggsae CBR-SODH-1 protein [Caenorhabditis briggsae]	5.989	-3.31998	0.584807	-5.67706	1.37032e-08	0.000229646
TR73207c0_g1_i1len=1695	gi|1067068417|ref|XP_018026348.1| PREDICTED: malate synthase-like [Hyalella azteca]	8.52607	-3.29923	0.588665	-5.6046	2.08736e-08	0.00029151
TR50660c0_g1_i1len=1880		2.32111	-3.2524	0.650764	-4.99781	5.79842e-07	0.00173524
TR70482c0_g1_i1len=1258	gi|768449827|ref|XP_011567018.1| PREDICTED: probable beta-glucosidase btgE [Plutella xylostella]	7.95487	-3.24218	0.56012	-5.78836	7.10762e-09	0.000148892
TR67258c0_g1_i1len=1194	gi|1036685850|ref|XP_016946382.1| PREDICTED: 4-amino-5-hydroxymethyl-2-methylpyrimidine phosphate synthase THI11, partial [Drosophila biarmipes]	2.20453	-3.23819	0.650703	-4.97645	6.47619e-07	0.00187124
TR43786c0_g2_i1len=1634		4.22837	-3.21999	0.663447	-4.85342	1.21348e-06	0.00299062
TR60116c0_g1_i1len=796	gi|936600700|ref|XP_014213995.1| PREDICTED: 40S ribosomal protein S2 [Copidosoma floridanum]	2.96675	-3.21309	0.657857	-4.88418	1.03859e-06	0.0029009
TR69780c1_g2_i1len=814	gi|926614071|ref|XP_013772067.1| PREDICTED: 40S ribosomal protein S3a-like [Limulus polyphemus]	3.42553	-3.19999	0.661259	-4.83925	1.30332e-06	0.00308852
TR56235c0_g1_i1len=490	gi|780034625|ref|XP_011667213.1| PREDICTED: 40S ribosomal protein S24 [Strongylocentrotus purpuratus]	2.75532	-3.17679	0.658407	-4.82497	1.40023e-06	0.00317106
TR68587c8_g3_i3len=435		2.88111	-3.15294	0.593	-5.31693	1.05533e-07	0.000680225
TR55759c0_g1_i1len=1222	gi|308482016|ref|XP_003103212.1| hypothetical protein CRE_26702 [Caenorhabditis remanei]	9.23756	-3.14985	0.624744	-5.04183	4.61112e-07	0.00169
TR74309c0_g1_i3len=1456		2.45199	-3.13796	0.658321	-4.7666	1.87358e-06	0.00385926
TR69291c0_g2_i1len=505	gi|936584760|ref|XP_014206210.1| PREDICTED: 40S ribosomal protein S26 [Copidosoma floridanum]	1.63452	-3.12866	0.646995	-4.83568	1.32692e-06	0.00308852
TR41023c0_g2_i1len=362		2.0647	-3.12695	0.654526	-4.77743	1.77547e-06	0.00381467
TR60487c0_g1_i1len=794	gi|1036722795|ref|XP_017086065.1| PREDICTED: trihydroxynaphthalene reductase-like [Drosophila eugracilis]	2.16072	-3.09813	0.657826	-4.70965	2.48139e-06	0.00472982
TR65485c0_g1_i1len=1969	gi|815814107|ref|XP_012228066.1| PREDICTED: LOW QUALITY PROTEIN: heat shock 70 kDa protein cognate 4 [Linepithema humile]	8.94608	-3.09281	0.594611	-5.20139	1.97799e-07	0.000974954
TR68853c0_g1_i1len=1350	gi|308509294|ref|XP_003116830.1| CRE-ENOL-1 protein [Caenorhabditis remanei]	4.04744	-3.07218	0.632217	-4.85937	1.17759e-06	0.00299012
TR45833c0_g1_i1len=602	gi|1070608870|ref|XP_018402182.1| PREDICTED: 60S ribosomal protein L18 [Cyphomyrmex costatus]	2.15584	-3.0577	0.65912	-4.63906	3.49992e-06	0.00610977
TR94823c0_g1_i1len=481	gi|1048051702|ref|XP_017460585.1| PREDICTED: 60S ribosomal protein L36-like [Rhagoletis zephyria]	2.72062	-3.02605	0.664112	-4.55654	5.20031e-06	0.00829422
TR47509c0_g1_i1len=598	gi|1048034264|ref|XP_017491189.1| PREDICTED: calreticulin-like [Rhagoletis zephyria]	2.377	-3.00783	0.662767	-4.53829	5.67126e-06	0.00880023
TR65710c0_g1_i1len=1002	gi|1048044701|ref|XP_017493796.1| PREDICTED: 60S ribosomal protein L4-A-like, partial [Rhagoletis zephyria]	4.46058	-2.97443	0.660782	-4.50138	6.75138e-06	0.00958845
TR75522c2_g1_i12len=1175		5.24816	-2.97421	0.635742	-4.67832	2.8923e-06	0.00538566
TR71205c0_g1_i8len=1653	gi|795012362|ref|XP_011877677.1| PREDICTED: uncharacterized protein LOC105567420 [Vollenhovia emeryi]	5.08549	-2.97118	0.670724	-4.4298	9.43191e-06	0.0121589
TR64509c0_g2_i2len=697	gi|1005945326|ref|XP_015796005.1| PREDICTED: 60S ribosomal protein L10-like [Tetranychus urticae]	3.28144	-2.95085	0.654352	-4.50958	6.4956e-06	0.00954887
TR67152c0_g1_i1len=631		2.30533	-2.95004	0.664317	-4.44071	8.96619e-06	0.0117391
TR52851c0_g1_i2len=553	gi|91087257|ref|XP_975530.1| PREDICTED: 60S ribosomal protein L12 [Tribolium castaneum]	1.93243	-2.94463	0.66223	-4.44653	8.72666e-06	0.0117391
TR55019c0_g2_i1len=805	gi|391342486|ref|XP_003745551.1| PREDICTED: uncharacterized protein LOC100901357 [Metaseiulus occidentalis]	2.64254	-2.91357	0.667152	-4.36718	1.25862e-05	0.0138768
TR83165c0_g1_i1len=377	gi|170573427|ref|XP_001892466.1| hypothetical protein Bm1_04940, partial [Brugia malayi]	3.70903	-2.91077	0.659706	-4.41222	1.02317e-05	0.0127434
TR71886c0_g1_i11len=3033		3.30354	-2.90359	0.669578	-4.33645	1.44803e-05	0.0155557
TR44529c0_g1_i1len=1270	gi|340369639|ref|XP_003383355.1| PREDICTED: phosphoglycerate kinase 1-like isoform X1 [Amphimedon queenslandica]	1.76191	-2.89904	0.661892	-4.37994	1.18714e-05	0.0133253
TR71217c0_g4_i1len=449		2.28615	-2.86885	0.667225	-4.29968	1.71047e-05	0.0176685
TR71868c0_g1_i1len=1603	gi|1048039600|ref|XP_017476652.1| PREDICTED: aldehyde dehydrogenase-like [Rhagoletis zephyria]	7.60725	-2.86436	0.589434	-4.8595	1.1768e-06	0.00299012
TR60631c0_g1_i1len=473	gi|1048036105|ref|XP_017492194.1| PREDICTED: 40S ribosomal protein S21-like [Rhagoletis zephyria]	2.81675	-2.8438	0.669451	-4.24796	2.15728e-05	0.0198643
TR22779c0_g2_i1len=839	gi|1048069591|ref|XP_017486986.1| PREDICTED: 60S ribosomal protein L10a-2-like [Rhagoletis zephyria]	3.18779	-2.83337	0.637839	-4.44214	8.90703e-06	0.0117391
TR43155c0_g1_i1len=1590	gi|1059234895|ref|XP_017762441.1| PREDICTED: ornithine decarboxylase-like [Eufriesea mexicana]	1.63325	-2.82715	0.663803	-4.25902	2.05324e-05	0.0193312
TR2579c0_g1_i1len=1273	gi|391330402|ref|XP_003739649.1| PREDICTED: gamma-aminobutyric acid receptor-associated protein [Metaseiulus occidentalis]	2.22133	-2.82244	0.668214	-4.22385	2.40162e-05	0.0218738
TR84291c0_g1_i1len=368	gi|951575098|ref|XP_014485480.1| PREDICTED: putative uncharacterized protein ART2 [Dinoponera quadriceps]	24.3325	-2.81671	0.526082	-5.35413	8.59697e-08	0.000600305
TR31661c0_g1_i1len=404	gi|919090625|ref|XP_013382367.1| PREDICTED: 40S ribosomal protein S25-like [Lingula anatina]	2.2862	-2.81474	0.647111	-4.3497	1.36324e-05	0.0148351
TR70858c1_g1_i3len=887	gi|751232209|ref|XP_011169708.1| PREDICTED: dynein assembly factor with WDR repeat domains 1-like [Solenopsis invicta]	2.04664	-2.80914	0.667585	-4.20792	2.57737e-05	0.0227332
TR74532c2_g1_i3len=335		1.8343	-2.80768	0.666159	-4.21473	2.50073e-05	0.0224821
TR27950c0_g1_i1len=796		1.7	-2.79293	0.634911	-4.39894	1.08783e-05	0.0128644
TR73294c0_g1_i2len=1626		2.77744	-2.77844	0.659521	-4.21282	2.52207e-05	0.0224821
TR71805c1_g1_i2len=2906	gi|759042839|ref|XP_011330279.1| PREDICTED: ATP-binding cassette sub-family F member 3 isoform X2 [Cerapachys biroi]	2.0176	-2.76458	0.668589	-4.13494	3.55044e-05	0.0291669
TR58906c0_g1_i1len=1286	gi|221119168|ref|XP_002159524.1| PREDICTED: elongation factor Tu, mitochondrial-like [Hydra vulgaris]	1.53376	-2.7644	0.665402	-4.15447	3.2604e-05	0.0277351
TR72157c0_g1_i1len=488	gi|780684028|ref|XP_011698162.1| PREDICTED: uncharacterized protein LOC105456083, partial [Wasmannia auropunctata]	2.15402	-2.76383	0.64881	-4.25985	2.04567e-05	0.0193312
TR61252c0_g1_i1len=1180	gi|768449829|ref|XP_011567019.1| PREDICTED: acetyl-CoA hydrolase-like [Plutella xylostella]	1.61427	-2.76087	0.665736	-4.14709	3.3673e-05	0.0282156
TR71451c0_g1_i1len=1014	gi|762099556|ref|XP_011432206.1| PREDICTED: phosphate carrier protein, mitochondrial-like isoform X1 [Crassostrea gigas]	6.81935	-2.75481	0.624687	-4.40991	1.03416e-05	0.0127434
TR47509c0_g2_i1len=1404	gi|1048034264|ref|XP_017491189.1| PREDICTED: calreticulin-like [Rhagoletis zephyria]	3.34309	-2.75474	0.663261	-4.15332	3.27686e-05	0.0277351
TR115938c0_g1_i1len=454	gi|391329377|ref|XP_003739151.1| PREDICTED: acyl-CoA-binding protein [Metaseiulus occidentalis]	2.28496	-2.75407	0.669944	-4.1109	3.94121e-05	0.0317544
TR35946c0_g1_i1len=663	gi|795017639|ref|XP_011858923.1| PREDICTED: uncharacterized protein LOC105556439 [Vollenhovia emeryi]	3.64807	-2.75162	0.672288	-4.09292	4.25969e-05	0.0330493
TR88725c0_g2_i1len=522		1.35872	-2.74698	0.663569	-4.1397	3.47753e-05	0.0288508
TR38744c0_g1_i1len=694	gi|1048033281|ref|XP_017490657.1| PREDICTED: ATP synthase subunit delta, mitochondrial-like [Rhagoletis zephyria]	1.57779	-2.74016	0.66648	-4.11138	3.93293e-05	0.0317544
TR123093c0_g1_i1len=541	gi|1048051152|ref|XP_017480683.1| PREDICTED: 40S ribosomal protein S25-like [Rhagoletis zephyria]	6.31413	-2.73863	0.653135	-4.19306	2.75218e-05	0.0240222
TR47574c0_g1_i1len=514	gi|325297037|ref|NP_001191522.1| ribosomal protein L27a [Aplysia californica]	2.24501	-2.73705	0.670207	-4.08388	4.42899e-05	0.0338769
TR64042c1_g1_i1len=748	gi|919029314|ref|XP_013398405.1| PREDICTED: 60S ribosomal protein L18-like [Lingula anatina]	1.97492	-2.72968	0.669076	-4.07977	4.50803e-05	0.0338769
TR92024c0_g1_i1len=1191		3.38324	-2.71052	0.664886	-4.07667	4.56851e-05	0.0338769
TR10224c0_g1_i1len=498		1.25885	-2.71001	0.664495	-4.07831	4.53647e-05	0.0338769
TR35102c0_g1_i1len=927	gi|1078805766|ref|XP_003743912.2| PREDICTED: transmembrane protease serine 9 [Metaseiulus occidentalis]	2.55407	-2.70963	0.671535	-4.03498	5.4606e-05	0.03839
TR26418c0_g1_i1len=589	gi|1048052856|ref|XP_017461227.1| PREDICTED: 40S ribosomal protein S15Aa-like [Rhagoletis zephyria]	3.76071	-2.70706	0.666628	-4.06082	4.89004e-05	0.0353233
TR63517c0_g2_i1len=412	gi|1036670639|ref|XP_016968439.1| PREDICTED: probable NADP-dependent mannitol dehydrogenase [Drosophila biarmipes]	2.66174	-2.70357	0.658583	-4.10513	4.04088e-05	0.0322465
TR59218c0_g1_i1len=807	gi|20129151|ref|NP_608598.1| CG5565 [Drosophila melanogaster]	7.82235	-2.69925	0.626612	-4.3077	1.64964e-05	0.0172786
TR65300c0_g1_i1len=2500	gi|1048070619|ref|XP_017487269.1| PREDICTED: polyadenylate-binding protein 4-like [Rhagoletis zephyria]	4.66599	-2.6902	0.670262	-4.01365	5.97871e-05	0.0406981
TR37413c0_g1_i1len=692	gi|1009603467|ref|XP_015929792.1| PREDICTED: profilin-5-like [Parasteatoda tepidariorum]	3.53128	-2.68992	0.666912	-4.03339	5.49783e-05	0.03839
TR62564c0_g1_i1len=1028	gi|1048043781|ref|XP_017493300.1| PREDICTED: superoxide dismutase [Cu-Zn]-like [Rhagoletis zephyria]	2.19659	-2.68383	0.67086	-4.00058	6.31876e-05	0.041044
TR66301c0_g1_i1len=1018	gi|350426829|ref|XP_003494556.1| PREDICTED: translation factor GUF1 homolog, chloroplastic-like [Bombus impatiens]	2.08682	-2.68144	0.653541	-4.10294	4.07925e-05	0.0322465
TR2342c0_g12_i1len=531		1.76591	-2.68077	0.669835	-4.00214	6.27715e-05	0.041044
TR11938c0_g2_i1len=651	gi|998499411|ref|XP_015509597.1| PREDICTED: 60S ribosomal protein L9 [Neodiprion lecontei]	1.74058	-2.67439	0.669507	-3.99457	6.48121e-05	0.0414565
TR67615c0_g1_i2len=597	gi|312096049|ref|XP_003148549.1| hypothetical protein LOAG_12990 [Loa loa]	3.00096	-2.66681	0.67264	-3.9647	7.34894e-05	0.0436731
TR19137c0_g2_i1len=709	gi|1048046666|ref|XP_017494870.1| PREDICTED: mitochondrial peroxiredoxin PRX1-like [Rhagoletis zephyria]	1.48865	-2.66099	0.668373	-3.9813	6.85406e-05	0.0428599
TR64589c0_g1_i1len=1064	gi|1048029814|ref|XP_017488782.1| PREDICTED: ornithine decarboxylase-like [Rhagoletis zephyria]	2.8348	-2.66012	0.672505	-3.95554	7.63612e-05	0.0444343
TR74225c0_g3_i10len=1483	gi|751202034|ref|XP_011170160.1| PREDICTED: UPF0553 protein C9orf64-like [Solenopsis invicta]	3.21924	-2.6579	0.672925	-3.94977	7.82248e-05	0.0445727
TR59513c0_g1_i1len=759	gi|1048033454|ref|XP_017490752.1| PREDICTED: 60S ribosomal protein L13-like [Rhagoletis zephyria]	3.61448	-2.65549	0.668403	-3.97289	7.10064e-05	0.0434208
TR62746c0_g1_i1len=762	gi|762135062|ref|XP_011450773.1| PREDICTED: 60S ribosomal protein L7-like [Crassostrea gigas]	1.38901	-2.65486	0.668045	-3.97408	7.06526e-05	0.0434208
TR54996c2_g10_i1len=1373	gi|1069696453|ref|XP_018307410.1| PREDICTED: mucin-5AC [Trachymyrmex zeteki]	4.20222	-2.65416	0.673327	-3.94185	8.08546e-05	0.0445727
TR70350c0_g1_i2len=383	gi|826481206|ref|XP_012538147.1| PREDICTED: basement membrane-specific heparan sulfate proteoglycan core protein isoform X8 [Monomorium pharaonis]	1.7644	-2.64573	0.669908	-3.94939	7.83507e-05	0.0445727
TR122329c0_g6_i1len=444		8.89154	-2.64133	0.670697	-3.93818	8.21008e-05	0.0447647
TR67319c0_g1_i1len=1052	gi|1036842088|ref|XP_017114007.1| PREDICTED: malate dehydrogenase, mitochondrial [Drosophila elegans]	1.55397	-2.6398	0.669661	-3.94199	8.08081e-05	0.0445727
TR2851c0_g1_i1len=532	gi|1048070853|ref|XP_017487395.1| PREDICTED: 60S ribosomal protein L23-like [Rhagoletis zephyria]	3.53323	-2.6328	0.66888	-3.93613	8.28056e-05	0.0447647
TR65755c0_g1_i2len=897	gi|1048032321|ref|XP_017490130.1| PREDICTED: elongation factor 2-like [Rhagoletis zephyria]	3.32174	-2.62072	0.668323	-3.92135	8.80557e-05	0.0461153
TR51395c0_g1_i1len=959	gi|1036670639|ref|XP_016968439.1| PREDICTED: probable NADP-dependent mannitol dehydrogenase [Drosophila biarmipes]	1.49614	-2.61398	0.669712	-3.90314	9.49525e-05	0.0473593
TR67163c2_g1_i3len=668	gi|1078799861|ref|XP_018497307.1| PREDICTED: cathepsin L1-like [Metaseiulus occidentalis]	2.1665	-2.58535	0.660121	-3.91647	8.98532e-05	0.0464758
TR69162c0_g1_i2len=1161	gi|780039343|ref|XP_011667846.1| PREDICTED: mucin-5AC-like [Strongylocentrotus purpuratus]	7.14683	-2.58379	0.664044	-3.89099	9.98373e-05	0.049501
TR33151c0_g2_i1len=403		4.48259	-2.57697	0.659798	-3.9057	9.39529e-05	0.0473593
TR46597c0_g1_i1len=628	gi|826467852|ref|XP_012535528.1| PREDICTED: troponin C, isoform 1-like [Monomorium pharaonis]	9.04512	-2.49634	0.63886	-3.9075	9.32575e-05	0.0473593
TR70570c0_g2_i5len=717	gi|752894018|ref|XP_011265177.1| PREDICTED: uncharacterized protein LOC105256709 [Camponotus floridanus]	17.5545	-2.44995	0.559488	-4.37892	1.1927e-05	0.0133253
TR72338c0_g1_i1len=1365		8.96948	-2.41955	0.613354	-3.94478	7.98746e-05	0.0445727
TR65231c0_g1_i2len=487	gi|751235437|ref|XP_011171499.1| PREDICTED: uncharacterized protein LOC105204133 [Solenopsis invicta]	12.4647	-2.41676	0.519217	-4.65462	3.24582e-06	0.00578674
TR70386c0_g1_i1len=1277	gi|676471666|ref|XP_009059248.1| hypothetical protein LOTGIDRAFT_192340 [Lottia gigantea]	5.86991	-2.40297	0.60562	-3.96777	7.25469e-05	0.0434208
TR71105c2_g2_i1len=1111	gi|759044529|ref|XP_011331184.1| PREDICTED: protein FAM200A-like [Cerapachys biroi]	33.8886	-2.35688	0.470077	-5.01381	5.33616e-07	0.00173524
TR56083c0_g1_i2len=1737		7.08532	-2.31038	0.591788	-3.90406	9.45931e-05	0.0473593
TR74217c0_g1_i1len=3016	gi|1061120141|ref|XP_017885805.1| PREDICTED: uncharacterized protein LOC108628409 [Ceratina calcarata]	95.2299	-2.29632	0.583294	-3.93682	8.25696e-05	0.0447647
TR66781c0_g1_i1len=761		7.51592	-2.25959	0.493334	-4.58025	4.64431e-06	0.0076306
TR59809c0_g1_i3len=326		3.69046	-2.2365	0.553065	-4.04382	5.25866e-05	0.0374919
TR71174c0_g2_i1len=473	gi|1070212510|ref|XP_018375483.1| PREDICTED: uncharacterized protein LOC108769154 [Trachymyrmex cornetzi]	4.37905	-2.13663	0.526145	-4.06092	4.88789e-05	0.0353233
TR57646c0_g1_i2len=489		3.98047	-2.13331	0.537584	-3.96833	7.23794e-05	0.0434208
TR72532c0_g1_i8len=936		8.18396	-2.12913	0.500578	-4.25334	2.10602e-05	0.0196077
TR76397c1_g1_i2len=631		47.3504	-2.10908	0.536702	-3.92971	8.50491e-05	0.0451046
TR74701c3_g1_i1len=494		4.66146	-2.01704	0.460147	-4.38346	1.16811e-05	0.0133253
TR69949c0_g1_i1len=3734	gi|795046399|ref|XP_011868552.1| PREDICTED: uncharacterized protein LOC105562368 isoform X2 [Vollenhovia emeryi]	89.2597	-2.01683	0.493976	-4.08284	4.44887e-05	0.0338769
TR76133c1_g2_i2len=362		22.0699	-2.01067	0.500975	-4.01352	5.98211e-05	0.0406981
TR75157c0_g1_i3len=12014	gi|1069711138|ref|XP_018313046.1| PREDICTED: kinase D-interacting substrate of 220 kDa isoform X2 [Trachymyrmex zeteki]	442.952	-1.88725	0.352154	-5.35917	8.36058e-08	0.000600305
TR72056c0_g1_i3len=1568		11.0708	-1.84084	0.465151	-3.95751	7.57346e-05	0.0444343
TR76133c1_g2_i5len=324		12.9051	-1.79985	0.459999	-3.91273	9.12592e-05	0.0469134
TR52985c0_g1_i1len=2097	gi|746856383|ref|XP_011058875.1| PREDICTED: uncharacterized protein LOC105148698 isoform X1 [Acromyrmex echinatior]	150.289	-1.7828	0.414868	-4.29728	1.72904e-05	0.0176685
TR76200c5_g1_i1len=1327		25.9363	-1.76283	0.443797	-3.97215	7.12272e-05	0.0434208
TR75553c0_g4_i1len=1138	gi|759051828|ref|XP_011335041.1| PREDICTED: A disintegrin and metalloproteinase with thrombospondin motifs 7-like isoform X1 [Cerapachys biroi]	40.6914	-1.72813	0.404884	-4.2682	1.97052e-05	0.0191995
TR61215c0_g1_i1len=1649	gi|1059221136|ref|XP_017764358.1| PREDICTED: uncharacterized protein LOC108553827 [Eufriesea mexicana]	6.00586	-1.64403	0.410146	-4.00839	6.1133e-05	0.0406981
TR75553c0_g3_i2len=5842	gi|746857510|ref|XP_011059488.1| PREDICTED: A disintegrin and metalloproteinase with thrombospondin motifs 7-like [Acromyrmex echinatior]	506.349	-1.56654	0.299783	-5.2256	1.73593e-07	0.000909118
TR71642c1_g1_i1len=637	gi|826407665|ref|XP_012521731.1| PREDICTED: cytochrome P450 9e2-like [Monomorium pharaonis]	17.1759	-1.5571	0.385147	-4.04289	5.27973e-05	0.0374919
TR75644c7_g1_i1len=2285	gi|795051523|ref|XP_011870223.1| PREDICTED: uncharacterized protein LOC105563329 isoform X1 [Vollenhovia emeryi]	241.54	-1.52435	0.295132	-5.16496	2.40484e-07	0.00103202
TR71155c0_g1_i3len=1570		13.107	-1.41598	0.353561	-4.00491	6.20414e-05	0.0409341
TR68256c0_g2_i1len=2087	gi|828215470|ref|XP_012559998.1| PREDICTED: uncharacterized protein LOC105846126 [Hydra vulgaris]	141.743	-1.33764	0.341266	-3.91965	8.86785e-05	0.0461531
TR62279c0_g1_i1len=859		18.7934	-1.29191	0.330444	-3.90961	9.2445e-05	0.0472332
TR37339c0_g2_i1len=3888	gi|795026446|ref|XP_011861941.1| PREDICTED: thioredoxin domain-containing protein 11 isoform X1 [Vollenhovia emeryi]	312.394	-1.25538	0.316282	-3.96918	7.21205e-05	0.0434208
TR52345c1_g1_i2len=1846	gi|795080456|ref|XP_011877258.1| PREDICTED: tumor protein p53-inducible nuclear protein 2 [Vollenhovia emeryi]	44.6505	-1.17143	0.297862	-3.9328	8.39626e-05	0.0450992
TR74142c0_g1_i2len=4995	gi|795044285|ref|XP_011867870.1| PREDICTED: cytosolic carboxypeptidase 1-like isoform X3 [Vollenhovia emeryi]	106.331	-1.06729	0.242797	-4.39579	1.10369e-05	0.0128644
TR73380c0_g1_i1len=2359	gi|780615014|ref|XP_011693925.1| PREDICTED: sodium- and chloride-dependent glycine transporter 1 [Wasmannia auropunctata]	366.635	-0.931754	0.191534	-4.86469	1.14634e-06	0.00299012
TR68185c1_g1_i2len=1575		96.7631	-0.8581	0.182164	-4.71059	2.47002e-06	0.00472982
TR58554c1_g1_i1len=3163	gi|746836644|ref|XP_011069041.1| PREDICTED: neuronal acetylcholine receptor subunit alpha-7-like isoform X3 [Acromyrmex echinatior]	164.408	-0.827177	0.206374	-4.00814	6.1198e-05	0.0406981
TR70201c0_g1_i1len=4245	gi|815824719|ref|XP_012233715.1| PREDICTED: cAMP-specific 3',5'-cyclic phosphodiesterase, isoform F isoform X7 [Linepithema humile]	419.969	-0.742403	0.172987	-4.29167	1.77337e-05	0.0179031
TR60340c1_g2_i1len=675		468.602	-0.732718	0.166699	-4.39546	1.10539e-05	0.0128644
TR72673c0_g1_i2len=2375	gi|795025631|ref|XP_011861672.1| PREDICTED: uncharacterized protein LOC105558541 [Vollenhovia emeryi]	97.2713	-0.671213	0.169932	-3.94989	7.81863e-05	0.0445727
TR51020c0_g1_i1len=2121		130.72	-0.627609	0.124144	-5.05547	4.29326e-07	0.00169
TR67726c0_g2_i2len=2241	gi|795040116|ref|XP_011866495.1| PREDICTED: band 3 anion transport protein isoform X1 [Vollenhovia emeryi]	595.728	-0.621359	0.152935	-4.06288	4.84704e-05	0.0353233
TR72060c0_g2_i2len=6747	gi|1070207407|ref|XP_018372704.1| PREDICTED: uncharacterized protein LOC108767356 isoform X1 [Trachymyrmex cornetzi]	1324.61	-0.577646	0.115108	-5.01831	5.21285e-07	0.00173524
TR67726c0_g1_i1len=2526	gi|795040149|ref|XP_011866506.1| PREDICTED: band 3 anion transport protein isoform X4 [Vollenhovia emeryi]	1277.91	-0.55455	0.123974	-4.47313	7.70835e-06	0.0105886
TR74819c1_g3_i2len=6282	gi|795057374|ref|XP_011872163.1| PREDICTED: probable G-protein coupled receptor 158 [Vollenhovia emeryi]	2563.82	-0.348902	0.0792815	-4.40081	1.0785e-05	0.0128644
TR66363c0_g1_i1len=4867	gi|795049077|ref|XP_011869440.1| PREDICTED: phosphatidate phosphatase LPIN3 isoform X2 [Vollenhovia emeryi]	4481.91	-0.203316	0.044993	-4.51884	6.21786e-06	0.0093038
TR67839c0_g1_i1len=6016	gi|795039366|ref|XP_011866253.1| PREDICTED: protein mahjong [Vollenhovia emeryi]	2245.35	0.216407	0.0548445	3.94583	7.95244e-05	0.0445727
TR73201c15_g18_i3len=3570	gi|1070588399|ref|XP_018406685.1| PREDICTED: dnaJ homolog subfamily C member 8 [Cyphomyrmex costatus]	1509.06	0.22878	0.0534146	4.28311	1.84303e-05	0.0183849
TR74272c1_g1_i1len=6101	gi|749751275|ref|XP_011137939.1| PREDICTED: uncharacterized protein LOC105182301 isoform X1 [Harpegnathos saltator]	10817.7	0.31252	0.0795776	3.92724	8.59266e-05	0.0452833
TR69222c0_g1_i1len=5908	gi|769837356|ref|XP_011629858.1| PREDICTED: protein N-terminal glutamine amidohydrolase [Pogonomyrmex barbatus]	9124.66	0.357895	0.0840004	4.26064	2.03843e-05	0.0193312
TR40151c0_g1_i2len=3954	gi|780646274|ref|XP_011689249.1| PREDICTED: heterogeneous nuclear ribonucleoprotein U isoform X1 [Wasmannia auropunctata]	316.926	0.442013	0.10332	4.2781	1.88499e-05	0.0185823
TR69608c0_g1_i1len=2746	gi|780627927|ref|XP_011684774.1| PREDICTED: uncharacterized protein LOC105448107 [Wasmannia auropunctata]	3673.4	0.519241	0.129985	3.99461	6.48016e-05	0.0414565
TR72981c0_g1_i3len=1564		1047.78	0.567956	0.121972	4.65644	3.21721e-06	0.00578674
TR14495c0_g29_i1len=358		741.553	0.804974	0.179799	4.47708	7.56718e-06	0.0105679
TR76472c4_g1_i2len=1378	gi|795047890|ref|XP_011869050.1| PREDICTED: probable enoyl-CoA hydratase, mitochondrial [Vollenhovia emeryi]	334.755	0.874402	0.174875	5.00016	5.72838e-07	0.00173524
TR66946c0_g1_i1len=887		23.8718	0.911578	0.230423	3.9561	7.61838e-05	0.0444343
TR75086c5_g2_i1len=403		66.264	0.943565	0.234746	4.01952	5.83159e-05	0.040384
TR26752c0_g1_i1len=693		191.216	1.09621	0.273376	4.0099	6.07439e-05	0.0406981
TR51301c1_g1_i1len=946	gi|795040828|ref|XP_011866731.1| PREDICTED: uncharacterized protein LOC105561396 [Vollenhovia emeryi]	415.829	1.11252	0.245968	4.523	6.09693e-06	0.00928873
TR68826c0_g2_i1len=978		290.641	1.1389	0.250049	4.55469	5.24619e-06	0.00829422
TR68826c0_g1_i1len=1924		724.62	1.14829	0.229362	5.00647	5.54376e-07	0.00173524
TR64789c0_g1_i7len=756	gi|795064204|ref|XP_011873886.1| PREDICTED: cytochrome P450 9e2-like [Vollenhovia emeryi]	287.883	1.33491	0.338436	3.94435	8.0017e-05	0.0445727
TR36505c0_g1_i3len=1626	gi|746854732|ref|XP_011058008.1| PREDICTED: dnaJ homolog subfamily B member 6 isoform X2 [Acromyrmex echinatior]	319.394	1.35796	0.301488	4.50421	6.66202e-06	0.00958845
TR68954c0_g1_i2len=3157	gi|795086606|ref|XP_011878519.1| PREDICTED: organic cation transporter protein-like [Vollenhovia emeryi]	396.506	1.37379	0.327967	4.18881	2.80426e-05	0.0242245
TR62319c0_g1_i1len=1767		22.701	1.39159	0.353988	3.93118	8.45296e-05	0.0451046
TR75872c6_g1_i1len=3932	gi|795064204|ref|XP_011873886.1| PREDICTED: cytochrome P450 9e2-like [Vollenhovia emeryi]	2826.84	1.42319	0.357237	3.98388	6.78e-05	0.0427155
TR75872c6_g1_i4len=1366	gi|795064204|ref|XP_011873886.1| PREDICTED: cytochrome P450 9e2-like [Vollenhovia emeryi]	2675.34	1.56371	0.338716	4.61657	3.9013e-06	0.00667146
TR26491c0_g1_i1len=567		68.3382	1.62379	0.308533	5.26293	1.41776e-07	0.000848559
TR69393c0_g1_i2len=1214	gi|826407343|ref|XP_012541044.1| PREDICTED: solute carrier family 22 member 3-like [Monomorium pharaonis]	29.5386	1.76342	0.430417	4.09701	4.18524e-05	0.0327751
TR60265c0_g1_i2len=4093	gi|780630858|ref|XP_011685432.1| PREDICTED: coatomer subunit beta [Wasmannia auropunctata]	969.718	1.7974	0.375048	4.79245	1.64758e-06	0.00363305
TR75872c6_g1_i2len=3929	gi|795064204|ref|XP_011873886.1| PREDICTED: cytochrome P450 9e2-like [Vollenhovia emeryi]	2256.47	1.80225	0.344506	5.23141	1.68221e-07	0.000909118
TR71865c1_g2_i3len=2220	gi|817056355|ref|XP_012269035.1| PREDICTED: uncharacterized protein LOC105693582, partial [Athalia rosae]	3.97221	2.62703	0.557818	4.70947	2.48364e-06	0.00472982
TR69319c0_g1_i1len=1002		1.7226	2.65937	0.666504	3.99002	6.60665e-05	0.0419387
TR75457c0_g1_i2len=2354		3.6333	2.8859	0.668284	4.31837	1.57186e-05	0.0166723
TR72255c0_g1_i2len=491		1.86371	2.90578	0.656717	4.42471	9.65727e-06	0.0122608
TR33104c0_g1_i1len=565	gi|780720899|ref|XP_011706904.1| PREDICTED: pheromone-binding protein Gp-9-like [Wasmannia auropunctata]	14.0126	3.03852	0.6028	5.04068	4.63882e-07	0.00169
TR55717c0_g1_i1len=766		5.40484	3.06703	0.667338	4.59592	4.30853e-06	0.0072205
TR32306c0_g1_i2len=509		2.57702	3.11711	0.654165	4.76502	1.88834e-06	0.00385926
TR68249c0_g9_i1len=1225	gi|780614369|ref|XP_011692351.1| PREDICTED: mucin-5AC isoform X2 [Wasmannia auropunctata]	10.5288	3.16057	0.584481	5.40749	6.39149e-08	0.000600305
TR72713c7_g2_i4len=1555	gi|795039943|ref|XP_011866442.1| PREDICTED: tektin-2 [Vollenhovia emeryi]	7.03347	3.55034	0.655417	5.41692	6.06358e-08	0.000600305
TR68074c0_g1_i4len=3353	gi|795038131|ref|XP_011865843.1| PREDICTED: lipase 3-like isoform X2 [Vollenhovia emeryi]	5.49812	3.93058	0.628978	6.24916	4.12659e-10	1.7289e-05
TR73893c0_g2_i8len=3508	gi|795064680|ref|XP_011874047.1| PREDICTED: uncharacterized protein LOC105565445 isoform X2 [Vollenhovia emeryi]	12.1952	4.03391	0.625253	6.45165	1.10637e-10	9.27057e-06

## Sheet: Table S5 b
Contig_ID	Annotation	baseMean	log2FoldChange	lfcSE	stat	pvalue	padj
TR40047c0_g1_i1len=1031	gi|795046396|ref|XP_011868551.1| PREDICTED: uncharacterized protein LOC105562368 isoform X1 [Vollenhovia emeryi]	6.10427	-3.90695	0.642018	-6.08542	1.16187e-09	3.24521e-05
TR22067c0_g1_i1len=612	gi|1048052047|ref|XP_017460779.1| PREDICTED: 40S ribosomal protein S17-like, partial [Rhagoletis zephyria]	5.89755	-3.53922	0.657039	-5.38662	7.17957e-08	0.000600305
TR66770c0_g1_i1len=1023		3.63454	-3.38156	0.655209	-5.16105	2.45569e-07	0.00103202
TR37860c0_g1_i1len=346		3.09382	-3.36722	0.652502	-5.16047	2.46327e-07	0.00103202
TR62990c0_g1_i1len=823		4.98658	-3.33285	0.620174	-5.37405	7.69855e-08	0.000600305
TR68083c0_g1_i1len=1145	gi|268557122|ref|XP_002636550.1| C. briggsae CBR-SODH-1 protein [Caenorhabditis briggsae]	5.989	-3.31998	0.584807	-5.67706	1.37032e-08	0.000229646
TR73207c0_g1_i1len=1695	gi|1067068417|ref|XP_018026348.1| PREDICTED: malate synthase-like [Hyalella azteca]	8.52607	-3.29923	0.588665	-5.6046	2.08736e-08	0.00029151
TR50660c0_g1_i1len=1880		2.32111	-3.2524	0.650764	-4.99781	5.79842e-07	0.00173524
TR70482c0_g1_i1len=1258	gi|768449827|ref|XP_011567018.1| PREDICTED: probable beta-glucosidase btgE [Plutella xylostella]	7.95487	-3.24218	0.56012	-5.78836	7.10762e-09	0.000148892
TR67258c0_g1_i1len=1194	gi|1036685850|ref|XP_016946382.1| PREDICTED: 4-amino-5-hydroxymethyl-2-methylpyrimidine phosphate synthase THI11, partial [Drosophila biarmipes]	2.20453	-3.23819	0.650703	-4.97645	6.47619e-07	0.00187124
TR43786c0_g2_i1len=1634		4.22837	-3.21999	0.663447	-4.85342	1.21348e-06	0.00299062
TR60116c0_g1_i1len=796	gi|936600700|ref|XP_014213995.1| PREDICTED: 40S ribosomal protein S2 [Copidosoma floridanum]	2.96675	-3.21309	0.657857	-4.88418	1.03859e-06	0.0029009
TR69780c1_g2_i1len=814	gi|926614071|ref|XP_013772067.1| PREDICTED: 40S ribosomal protein S3a-like [Limulus polyphemus]	3.42553	-3.19999	0.661259	-4.83925	1.30332e-06	0.00308852
TR56235c0_g1_i1len=490	gi|780034625|ref|XP_011667213.1| PREDICTED: 40S ribosomal protein S24 [Strongylocentrotus purpuratus]	2.75532	-3.17679	0.658407	-4.82497	1.40023e-06	0.00317106
TR68587c8_g3_i3len=435		2.88111	-3.15294	0.593	-5.31693	1.05533e-07	0.000680225
TR55759c0_g1_i1len=1222	gi|308482016|ref|XP_003103212.1| hypothetical protein CRE_26702 [Caenorhabditis remanei]	9.23756	-3.14985	0.624744	-5.04183	4.61112e-07	0.00169
TR74309c0_g1_i3len=1456		2.45199	-3.13796	0.658321	-4.7666	1.87358e-06	0.00385926
TR69291c0_g2_i1len=505	gi|936584760|ref|XP_014206210.1| PREDICTED: 40S ribosomal protein S26 [Copidosoma floridanum]	1.63452	-3.12866	0.646995	-4.83568	1.32692e-06	0.00308852
TR41023c0_g2_i1len=362		2.0647	-3.12695	0.654526	-4.77743	1.77547e-06	0.00381467
TR60487c0_g1_i1len=794	gi|1036722795|ref|XP_017086065.1| PREDICTED: trihydroxynaphthalene reductase-like [Drosophila eugracilis]	2.16072	-3.09813	0.657826	-4.70965	2.48139e-06	0.00472982
TR65485c0_g1_i1len=1969	gi|815814107|ref|XP_012228066.1| PREDICTED: LOW QUALITY PROTEIN: heat shock 70 kDa protein cognate 4 [Linepithema humile]	8.94608	-3.09281	0.594611	-5.20139	1.97799e-07	0.000974954
TR68853c0_g1_i1len=1350	gi|308509294|ref|XP_003116830.1| CRE-ENOL-1 protein [Caenorhabditis remanei]	4.04744	-3.07218	0.632217	-4.85937	1.17759e-06	0.00299012
TR45833c0_g1_i1len=602	gi|1070608870|ref|XP_018402182.1| PREDICTED: 60S ribosomal protein L18 [Cyphomyrmex costatus]	2.15584	-3.0577	0.65912	-4.63906	3.49992e-06	0.00610977
TR94823c0_g1_i1len=481	gi|1048051702|ref|XP_017460585.1| PREDICTED: 60S ribosomal protein L36-like [Rhagoletis zephyria]	2.72062	-3.02605	0.664112	-4.55654	5.20031e-06	0.00829422
TR47509c0_g1_i1len=598	gi|1048034264|ref|XP_017491189.1| PREDICTED: calreticulin-like [Rhagoletis zephyria]	2.377	-3.00783	0.662767	-4.53829	5.67126e-06	0.00880023
TR65710c0_g1_i1len=1002	gi|1048044701|ref|XP_017493796.1| PREDICTED: 60S ribosomal protein L4-A-like, partial [Rhagoletis zephyria]	4.46058	-2.97443	0.660782	-4.50138	6.75138e-06	0.00958845
TR75522c2_g1_i12len=1175		5.24816	-2.97421	0.635742	-4.67832	2.8923e-06	0.00538566
TR71205c0_g1_i8len=1653	gi|795012362|ref|XP_011877677.1| PREDICTED: uncharacterized protein LOC105567420 [Vollenhovia emeryi]	5.08549	-2.97118	0.670724	-4.4298	9.43191e-06	0.0121589
TR64509c0_g2_i2len=697	gi|1005945326|ref|XP_015796005.1| PREDICTED: 60S ribosomal protein L10-like [Tetranychus urticae]	3.28144	-2.95085	0.654352	-4.50958	6.4956e-06	0.00954887
TR67152c0_g1_i1len=631		2.30533	-2.95004	0.664317	-4.44071	8.96619e-06	0.0117391
TR52851c0_g1_i2len=553	gi|91087257|ref|XP_975530.1| PREDICTED: 60S ribosomal protein L12 [Tribolium castaneum]	1.93243	-2.94463	0.66223	-4.44653	8.72666e-06	0.0117391
TR55019c0_g2_i1len=805	gi|391342486|ref|XP_003745551.1| PREDICTED: uncharacterized protein LOC100901357 [Metaseiulus occidentalis]	2.64254	-2.91357	0.667152	-4.36718	1.25862e-05	0.0138768
TR83165c0_g1_i1len=377	gi|170573427|ref|XP_001892466.1| hypothetical protein Bm1_04940, partial [Brugia malayi]	3.70903	-2.91077	0.659706	-4.41222	1.02317e-05	0.0127434
TR71886c0_g1_i11len=3033		3.30354	-2.90359	0.669578	-4.33645	1.44803e-05	0.0155557
TR44529c0_g1_i1len=1270	gi|340369639|ref|XP_003383355.1| PREDICTED: phosphoglycerate kinase 1-like isoform X1 [Amphimedon queenslandica]	1.76191	-2.89904	0.661892	-4.37994	1.18714e-05	0.0133253
TR71217c0_g4_i1len=449		2.28615	-2.86885	0.667225	-4.29968	1.71047e-05	0.0176685
TR71868c0_g1_i1len=1603	gi|1048039600|ref|XP_017476652.1| PREDICTED: aldehyde dehydrogenase-like [Rhagoletis zephyria]	7.60725	-2.86436	0.589434	-4.8595	1.1768e-06	0.00299012
TR60631c0_g1_i1len=473	gi|1048036105|ref|XP_017492194.1| PREDICTED: 40S ribosomal protein S21-like [Rhagoletis zephyria]	2.81675	-2.8438	0.669451	-4.24796	2.15728e-05	0.0198643
TR22779c0_g2_i1len=839	gi|1048069591|ref|XP_017486986.1| PREDICTED: 60S ribosomal protein L10a-2-like [Rhagoletis zephyria]	3.18779	-2.83337	0.637839	-4.44214	8.90703e-06	0.0117391
TR43155c0_g1_i1len=1590	gi|1059234895|ref|XP_017762441.1| PREDICTED: ornithine decarboxylase-like [Eufriesea mexicana]	1.63325	-2.82715	0.663803	-4.25902	2.05324e-05	0.0193312
TR2579c0_g1_i1len=1273	gi|391330402|ref|XP_003739649.1| PREDICTED: gamma-aminobutyric acid receptor-associated protein [Metaseiulus occidentalis]	2.22133	-2.82244	0.668214	-4.22385	2.40162e-05	0.0218738
TR84291c0_g1_i1len=368	gi|951575098|ref|XP_014485480.1| PREDICTED: putative uncharacterized protein ART2 [Dinoponera quadriceps]	24.3325	-2.81671	0.526082	-5.35413	8.59697e-08	0.000600305
TR31661c0_g1_i1len=404	gi|919090625|ref|XP_013382367.1| PREDICTED: 40S ribosomal protein S25-like [Lingula anatina]	2.2862	-2.81474	0.647111	-4.3497	1.36324e-05	0.0148351
TR70858c1_g1_i3len=887	gi|751232209|ref|XP_011169708.1| PREDICTED: dynein assembly factor with WDR repeat domains 1-like [Solenopsis invicta]	2.04664	-2.80914	0.667585	-4.20792	2.57737e-05	0.0227332
TR74532c2_g1_i3len=335		1.8343	-2.80768	0.666159	-4.21473	2.50073e-05	0.0224821
TR27950c0_g1_i1len=796		1.7	-2.79293	0.634911	-4.39894	1.08783e-05	0.0128644
TR73294c0_g1_i2len=1626		2.77744	-2.77844	0.659521	-4.21282	2.52207e-05	0.0224821
TR71805c1_g1_i2len=2906	gi|759042839|ref|XP_011330279.1| PREDICTED: ATP-binding cassette sub-family F member 3 isoform X2 [Cerapachys biroi]	2.0176	-2.76458	0.668589	-4.13494	3.55044e-05	0.0291669
TR58906c0_g1_i1len=1286	gi|221119168|ref|XP_002159524.1| PREDICTED: elongation factor Tu, mitochondrial-like [Hydra vulgaris]	1.53376	-2.7644	0.665402	-4.15447	3.2604e-05	0.0277351
TR72157c0_g1_i1len=488	gi|780684028|ref|XP_011698162.1| PREDICTED: uncharacterized protein LOC105456083, partial [Wasmannia auropunctata]	2.15402	-2.76383	0.64881	-4.25985	2.04567e-05	0.0193312
TR61252c0_g1_i1len=1180	gi|768449829|ref|XP_011567019.1| PREDICTED: acetyl-CoA hydrolase-like [Plutella xylostella]	1.61427	-2.76087	0.665736	-4.14709	3.3673e-05	0.0282156
TR71451c0_g1_i1len=1014	gi|762099556|ref|XP_011432206.1| PREDICTED: phosphate carrier protein, mitochondrial-like isoform X1 [Crassostrea gigas]	6.81935	-2.75481	0.624687	-4.40991	1.03416e-05	0.0127434
TR47509c0_g2_i1len=1404	gi|1048034264|ref|XP_017491189.1| PREDICTED: calreticulin-like [Rhagoletis zephyria]	3.34309	-2.75474	0.663261	-4.15332	3.27686e-05	0.0277351
TR115938c0_g1_i1len=454	gi|391329377|ref|XP_003739151.1| PREDICTED: acyl-CoA-binding protein [Metaseiulus occidentalis]	2.28496	-2.75407	0.669944	-4.1109	3.94121e-05	0.0317544
TR35946c0_g1_i1len=663	gi|795017639|ref|XP_011858923.1| PREDICTED: uncharacterized protein LOC105556439 [Vollenhovia emeryi]	3.64807	-2.75162	0.672288	-4.09292	4.25969e-05	0.0330493
TR88725c0_g2_i1len=522		1.35872	-2.74698	0.663569	-4.1397	3.47753e-05	0.0288508
TR38744c0_g1_i1len=694	gi|1048033281|ref|XP_017490657.1| PREDICTED: ATP synthase subunit delta, mitochondrial-like [Rhagoletis zephyria]	1.57779	-2.74016	0.66648	-4.11138	3.93293e-05	0.0317544
TR123093c0_g1_i1len=541	gi|1048051152|ref|XP_017480683.1| PREDICTED: 40S ribosomal protein S25-like [Rhagoletis zephyria]	6.31413	-2.73863	0.653135	-4.19306	2.75218e-05	0.0240222
TR47574c0_g1_i1len=514	gi|325297037|ref|NP_001191522.1| ribosomal protein L27a [Aplysia californica]	2.24501	-2.73705	0.670207	-4.08388	4.42899e-05	0.0338769
TR64042c1_g1_i1len=748	gi|919029314|ref|XP_013398405.1| PREDICTED: 60S ribosomal protein L18-like [Lingula anatina]	1.97492	-2.72968	0.669076	-4.07977	4.50803e-05	0.0338769
TR92024c0_g1_i1len=1191		3.38324	-2.71052	0.664886	-4.07667	4.56851e-05	0.0338769
TR10224c0_g1_i1len=498		1.25885	-2.71001	0.664495	-4.07831	4.53647e-05	0.0338769
TR35102c0_g1_i1len=927	gi|1078805766|ref|XP_003743912.2| PREDICTED: transmembrane protease serine 9 [Metaseiulus occidentalis]	2.55407	-2.70963	0.671535	-4.03498	5.4606e-05	0.03839
TR26418c0_g1_i1len=589	gi|1048052856|ref|XP_017461227.1| PREDICTED: 40S ribosomal protein S15Aa-like [Rhagoletis zephyria]	3.76071	-2.70706	0.666628	-4.06082	4.89004e-05	0.0353233
TR63517c0_g2_i1len=412	gi|1036670639|ref|XP_016968439.1| PREDICTED: probable NADP-dependent mannitol dehydrogenase [Drosophila biarmipes]	2.66174	-2.70357	0.658583	-4.10513	4.04088e-05	0.0322465
TR59218c0_g1_i1len=807	gi|20129151|ref|NP_608598.1| CG5565 [Drosophila melanogaster]	7.82235	-2.69925	0.626612	-4.3077	1.64964e-05	0.0172786
TR65300c0_g1_i1len=2500	gi|1048070619|ref|XP_017487269.1| PREDICTED: polyadenylate-binding protein 4-like [Rhagoletis zephyria]	4.66599	-2.6902	0.670262	-4.01365	5.97871e-05	0.0406981
TR37413c0_g1_i1len=692	gi|1009603467|ref|XP_015929792.1| PREDICTED: profilin-5-like [Parasteatoda tepidariorum]	3.53128	-2.68992	0.666912	-4.03339	5.49783e-05	0.03839
TR62564c0_g1_i1len=1028	gi|1048043781|ref|XP_017493300.1| PREDICTED: superoxide dismutase [Cu-Zn]-like [Rhagoletis zephyria]	2.19659	-2.68383	0.67086	-4.00058	6.31876e-05	0.041044
TR66301c0_g1_i1len=1018	gi|350426829|ref|XP_003494556.1| PREDICTED: translation factor GUF1 homolog, chloroplastic-like [Bombus impatiens]	2.08682	-2.68144	0.653541	-4.10294	4.07925e-05	0.0322465
TR2342c0_g12_i1len=531		1.76591	-2.68077	0.669835	-4.00214	6.27715e-05	0.041044
TR11938c0_g2_i1len=651	gi|998499411|ref|XP_015509597.1| PREDICTED: 60S ribosomal protein L9 [Neodiprion lecontei]	1.74058	-2.67439	0.669507	-3.99457	6.48121e-05	0.0414565
TR67615c0_g1_i2len=597	gi|312096049|ref|XP_003148549.1| hypothetical protein LOAG_12990 [Loa loa]	3.00096	-2.66681	0.67264	-3.9647	7.34894e-05	0.0436731
TR19137c0_g2_i1len=709	gi|1048046666|ref|XP_017494870.1| PREDICTED: mitochondrial peroxiredoxin PRX1-like [Rhagoletis zephyria]	1.48865	-2.66099	0.668373	-3.9813	6.85406e-05	0.0428599
TR64589c0_g1_i1len=1064	gi|1048029814|ref|XP_017488782.1| PREDICTED: ornithine decarboxylase-like [Rhagoletis zephyria]	2.8348	-2.66012	0.672505	-3.95554	7.63612e-05	0.0444343
TR74225c0_g3_i10len=1483	gi|751202034|ref|XP_011170160.1| PREDICTED: UPF0553 protein C9orf64-like [Solenopsis invicta]	3.21924	-2.6579	0.672925	-3.94977	7.82248e-05	0.0445727
TR59513c0_g1_i1len=759	gi|1048033454|ref|XP_017490752.1| PREDICTED: 60S ribosomal protein L13-like [Rhagoletis zephyria]	3.61448	-2.65549	0.668403	-3.97289	7.10064e-05	0.0434208
TR62746c0_g1_i1len=762	gi|762135062|ref|XP_011450773.1| PREDICTED: 60S ribosomal protein L7-like [Crassostrea gigas]	1.38901	-2.65486	0.668045	-3.97408	7.06526e-05	0.0434208
TR54996c2_g10_i1len=1373	gi|1069696453|ref|XP_018307410.1| PREDICTED: mucin-5AC [Trachymyrmex zeteki]	4.20222	-2.65416	0.673327	-3.94185	8.08546e-05	0.0445727
TR70350c0_g1_i2len=383	gi|826481206|ref|XP_012538147.1| PREDICTED: basement membrane-specific heparan sulfate proteoglycan core protein isoform X8 [Monomorium pharaonis]	1.7644	-2.64573	0.669908	-3.94939	7.83507e-05	0.0445727
TR122329c0_g6_i1len=444		8.89154	-2.64133	0.670697	-3.93818	8.21008e-05	0.0447647
TR67319c0_g1_i1len=1052	gi|1036842088|ref|XP_017114007.1| PREDICTED: malate dehydrogenase, mitochondrial [Drosophila elegans]	1.55397	-2.6398	0.669661	-3.94199	8.08081e-05	0.0445727
TR2851c0_g1_i1len=532	gi|1048070853|ref|XP_017487395.1| PREDICTED: 60S ribosomal protein L23-like [Rhagoletis zephyria]	3.53323	-2.6328	0.66888	-3.93613	8.28056e-05	0.0447647
TR65755c0_g1_i2len=897	gi|1048032321|ref|XP_017490130.1| PREDICTED: elongation factor 2-like [Rhagoletis zephyria]	3.32174	-2.62072	0.668323	-3.92135	8.80557e-05	0.0461153
TR51395c0_g1_i1len=959	gi|1036670639|ref|XP_016968439.1| PREDICTED: probable NADP-dependent mannitol dehydrogenase [Drosophila biarmipes]	1.49614	-2.61398	0.669712	-3.90314	9.49525e-05	0.0473593
TR67163c2_g1_i3len=668	gi|1078799861|ref|XP_018497307.1| PREDICTED: cathepsin L1-like [Metaseiulus occidentalis]	2.1665	-2.58535	0.660121	-3.91647	8.98532e-05	0.0464758
TR69162c0_g1_i2len=1161	gi|780039343|ref|XP_011667846.1| PREDICTED: mucin-5AC-like [Strongylocentrotus purpuratus]	7.14683	-2.58379	0.664044	-3.89099	9.98373e-05	0.049501
TR33151c0_g2_i1len=403		4.48259	-2.57697	0.659798	-3.9057	9.39529e-05	0.0473593
TR46597c0_g1_i1len=628	gi|826467852|ref|XP_012535528.1| PREDICTED: troponin C, isoform 1-like [Monomorium pharaonis]	9.04512	-2.49634	0.63886	-3.9075	9.32575e-05	0.0473593
TR70570c0_g2_i5len=717	gi|752894018|ref|XP_011265177.1| PREDICTED: uncharacterized protein LOC105256709 [Camponotus floridanus]	17.5545	-2.44995	0.559488	-4.37892	1.1927e-05	0.0133253
TR72338c0_g1_i1len=1365		8.96948	-2.41955	0.613354	-3.94478	7.98746e-05	0.0445727
TR65231c0_g1_i2len=487	gi|751235437|ref|XP_011171499.1| PREDICTED: uncharacterized protein LOC105204133 [Solenopsis invicta]	12.4647	-2.41676	0.519217	-4.65462	3.24582e-06	0.00578674
TR70386c0_g1_i1len=1277	gi|676471666|ref|XP_009059248.1| hypothetical protein LOTGIDRAFT_192340 [Lottia gigantea]	5.86991	-2.40297	0.60562	-3.96777	7.25469e-05	0.0434208
TR71105c2_g2_i1len=1111	gi|759044529|ref|XP_011331184.1| PREDICTED: protein FAM200A-like [Cerapachys biroi]	33.8886	-2.35688	0.470077	-5.01381	5.33616e-07	0.00173524
TR56083c0_g1_i2len=1737		7.08532	-2.31038	0.591788	-3.90406	9.45931e-05	0.0473593
TR74217c0_g1_i1len=3016	gi|1061120141|ref|XP_017885805.1| PREDICTED: uncharacterized protein LOC108628409 [Ceratina calcarata]	95.2299	-2.29632	0.583294	-3.93682	8.25696e-05	0.0447647
TR66781c0_g1_i1len=761		7.51592	-2.25959	0.493334	-4.58025	4.64431e-06	0.0076306
TR59809c0_g1_i3len=326		3.69046	-2.2365	0.553065	-4.04382	5.25866e-05	0.0374919
TR71174c0_g2_i1len=473	gi|1070212510|ref|XP_018375483.1| PREDICTED: uncharacterized protein LOC108769154 [Trachymyrmex cornetzi]	4.37905	-2.13663	0.526145	-4.06092	4.88789e-05	0.0353233
TR57646c0_g1_i2len=489		3.98047	-2.13331	0.537584	-3.96833	7.23794e-05	0.0434208
TR72532c0_g1_i8len=936		8.18396	-2.12913	0.500578	-4.25334	2.10602e-05	0.0196077
TR76397c1_g1_i2len=631		47.3504	-2.10908	0.536702	-3.92971	8.50491e-05	0.0451046
TR74701c3_g1_i1len=494		4.66146	-2.01704	0.460147	-4.38346	1.16811e-05	0.0133253
TR69949c0_g1_i1len=3734	gi|795046399|ref|XP_011868552.1| PREDICTED: uncharacterized protein LOC105562368 isoform X2 [Vollenhovia emeryi]	89.2597	-2.01683	0.493976	-4.08284	4.44887e-05	0.0338769
TR76133c1_g2_i2len=362		22.0699	-2.01067	0.500975	-4.01352	5.98211e-05	0.0406981
TR75157c0_g1_i3len=12014	gi|1069711138|ref|XP_018313046.1| PREDICTED: kinase D-interacting substrate of 220 kDa isoform X2 [Trachymyrmex zeteki]	442.952	-1.88725	0.352154	-5.35917	8.36058e-08	0.000600305
TR72056c0_g1_i3len=1568		11.0708	-1.84084	0.465151	-3.95751	7.57346e-05	0.0444343
TR76133c1_g2_i5len=324		12.9051	-1.79985	0.459999	-3.91273	9.12592e-05	0.0469134
TR52985c0_g1_i1len=2097	gi|746856383|ref|XP_011058875.1| PREDICTED: uncharacterized protein LOC105148698 isoform X1 [Acromyrmex echinatior]	150.289	-1.7828	0.414868	-4.29728	1.72904e-05	0.0176685
TR76200c5_g1_i1len=1327		25.9363	-1.76283	0.443797	-3.97215	7.12272e-05	0.0434208
TR75553c0_g4_i1len=1138	gi|759051828|ref|XP_011335041.1| PREDICTED: A disintegrin and metalloproteinase with thrombospondin motifs 7-like isoform X1 [Cerapachys biroi]	40.6914	-1.72813	0.404884	-4.2682	1.97052e-05	0.0191995
TR61215c0_g1_i1len=1649	gi|1059221136|ref|XP_017764358.1| PREDICTED: uncharacterized protein LOC108553827 [Eufriesea mexicana]	6.00586	-1.64403	0.410146	-4.00839	6.1133e-05	0.0406981
TR75553c0_g3_i2len=5842	gi|746857510|ref|XP_011059488.1| PREDICTED: A disintegrin and metalloproteinase with thrombospondin motifs 7-like [Acromyrmex echinatior]	506.349	-1.56654	0.299783	-5.2256	1.73593e-07	0.000909118
TR71642c1_g1_i1len=637	gi|826407665|ref|XP_012521731.1| PREDICTED: cytochrome P450 9e2-like [Monomorium pharaonis]	17.1759	-1.5571	0.385147	-4.04289	5.27973e-05	0.0374919
TR75644c7_g1_i1len=2285	gi|795051523|ref|XP_011870223.1| PREDICTED: uncharacterized protein LOC105563329 isoform X1 [Vollenhovia emeryi]	241.54	-1.52435	0.295132	-5.16496	2.40484e-07	0.00103202
TR71155c0_g1_i3len=1570		13.107	-1.41598	0.353561	-4.00491	6.20414e-05	0.0409341
TR68256c0_g2_i1len=2087	gi|828215470|ref|XP_012559998.1| PREDICTED: uncharacterized protein LOC105846126 [Hydra vulgaris]	141.743	-1.33764	0.341266	-3.91965	8.86785e-05	0.0461531
TR62279c0_g1_i1len=859		18.7934	-1.29191	0.330444	-3.90961	9.2445e-05	0.0472332
TR37339c0_g2_i1len=3888	gi|795026446|ref|XP_011861941.1| PREDICTED: thioredoxin domain-containing protein 11 isoform X1 [Vollenhovia emeryi]	312.394	-1.25538	0.316282	-3.96918	7.21205e-05	0.0434208
TR52345c1_g1_i2len=1846	gi|795080456|ref|XP_011877258.1| PREDICTED: tumor protein p53-inducible nuclear protein 2 [Vollenhovia emeryi]	44.6505	-1.17143	0.297862	-3.9328	8.39626e-05	0.0450992
TR74142c0_g1_i2len=4995	gi|795044285|ref|XP_011867870.1| PREDICTED: cytosolic carboxypeptidase 1-like isoform X3 [Vollenhovia emeryi]	106.331	-1.06729	0.242797	-4.39579	1.10369e-05	0.0128644
TR73380c0_g1_i1len=2359	gi|780615014|ref|XP_011693925.1| PREDICTED: sodium- and chloride-dependent glycine transporter 1 [Wasmannia auropunctata]	366.635	-0.931754	0.191534	-4.86469	1.14634e-06	0.00299012
TR68185c1_g1_i2len=1575		96.7631	-0.8581	0.182164	-4.71059	2.47002e-06	0.00472982
TR58554c1_g1_i1len=3163	gi|746836644|ref|XP_011069041.1| PREDICTED: neuronal acetylcholine receptor subunit alpha-7-like isoform X3 [Acromyrmex echinatior]	164.408	-0.827177	0.206374	-4.00814	6.1198e-05	0.0406981
TR70201c0_g1_i1len=4245	gi|815824719|ref|XP_012233715.1| PREDICTED: cAMP-specific 3',5'-cyclic phosphodiesterase, isoform F isoform X7 [Linepithema humile]	419.969	-0.742403	0.172987	-4.29167	1.77337e-05	0.0179031
TR60340c1_g2_i1len=675		468.602	-0.732718	0.166699	-4.39546	1.10539e-05	0.0128644
TR72673c0_g1_i2len=2375	gi|795025631|ref|XP_011861672.1| PREDICTED: uncharacterized protein LOC105558541 [Vollenhovia emeryi]	97.2713	-0.671213	0.169932	-3.94989	7.81863e-05	0.0445727
TR51020c0_g1_i1len=2121		130.72	-0.627609	0.124144	-5.05547	4.29326e-07	0.00169
TR67726c0_g2_i2len=2241	gi|795040116|ref|XP_011866495.1| PREDICTED: band 3 anion transport protein isoform X1 [Vollenhovia emeryi]	595.728	-0.621359	0.152935	-4.06288	4.84704e-05	0.0353233
TR72060c0_g2_i2len=6747	gi|1070207407|ref|XP_018372704.1| PREDICTED: uncharacterized protein LOC108767356 isoform X1 [Trachymyrmex cornetzi]	1324.61	-0.577646	0.115108	-5.01831	5.21285e-07	0.00173524
TR67726c0_g1_i1len=2526	gi|795040149|ref|XP_011866506.1| PREDICTED: band 3 anion transport protein isoform X4 [Vollenhovia emeryi]	1277.91	-0.55455	0.123974	-4.47313	7.70835e-06	0.0105886
TR74819c1_g3_i2len=6282	gi|795057374|ref|XP_011872163.1| PREDICTED: probable G-protein coupled receptor 158 [Vollenhovia emeryi]	2563.82	-0.348902	0.0792815	-4.40081	1.0785e-05	0.0128644
TR66363c0_g1_i1len=4867	gi|795049077|ref|XP_011869440.1| PREDICTED: phosphatidate phosphatase LPIN3 isoform X2 [Vollenhovia emeryi]	4481.91	-0.203316	0.044993	-4.51884	6.21786e-06	0.0093038

## Sheet: Table S5 c
Contig_ID	Annotation	baseMean	log2FoldChange	lfcSE	stat	pvalue	padj
TR73893c0_g2_i8len=3508	gi|795064680|ref|XP_011874047.1| PREDICTED: uncharacterized protein LOC105565445 isoform X2 [Vollenhovia emeryi]	12.1952	4.03391	0.625253	6.45165	1.10637e-10	9.27057e-06
TR68074c0_g1_i4len=3353	gi|795038131|ref|XP_011865843.1| PREDICTED: lipase 3-like isoform X2 [Vollenhovia emeryi]	5.49812	3.93058	0.628978	6.24916	4.12659e-10	1.7289e-05
TR72713c7_g2_i4len=1555	gi|795039943|ref|XP_011866442.1| PREDICTED: tektin-2 [Vollenhovia emeryi]	7.03347	3.55034	0.655417	5.41692	6.06358e-08	0.000600305
TR68249c0_g9_i1len=1225	gi|780614369|ref|XP_011692351.1| PREDICTED: mucin-5AC isoform X2 [Wasmannia auropunctata]	10.5288	3.16057	0.584481	5.40749	6.39149e-08	0.000600305
TR32306c0_g1_i2len=509		2.57702	3.11711	0.654165	4.76502	1.88834e-06	0.00385926
TR55717c0_g1_i1len=766		5.40484	3.06703	0.667338	4.59592	4.30853e-06	0.0072205
TR33104c0_g1_i1len=565	gi|780720899|ref|XP_011706904.1| PREDICTED: pheromone-binding protein Gp-9-like [Wasmannia auropunctata]	14.0126	3.03852	0.6028	5.04068	4.63882e-07	0.00169
TR72255c0_g1_i2len=491		1.86371	2.90578	0.656717	4.42471	9.65727e-06	0.0122608
TR75457c0_g1_i2len=2354		3.6333	2.8859	0.668284	4.31837	1.57186e-05	0.0166723
TR69319c0_g1_i1len=1002		1.7226	2.65937	0.666504	3.99002	6.60665e-05	0.0419387
TR71865c1_g2_i3len=2220	gi|817056355|ref|XP_012269035.1| PREDICTED: uncharacterized protein LOC105693582, partial [Athalia rosae]	3.97221	2.62703	0.557818	4.70947	2.48364e-06	0.00472982
TR75872c6_g1_i2len=3929	gi|795064204|ref|XP_011873886.1| PREDICTED: cytochrome P450 9e2-like [Vollenhovia emeryi]	2256.47	1.80225	0.344506	5.23141	1.68221e-07	0.000909118
TR60265c0_g1_i2len=4093	gi|780630858|ref|XP_011685432.1| PREDICTED: coatomer subunit beta [Wasmannia auropunctata]	969.718	1.7974	0.375048	4.79245	1.64758e-06	0.00363305
TR69393c0_g1_i2len=1214	gi|826407343|ref|XP_012541044.1| PREDICTED: solute carrier family 22 member 3-like [Monomorium pharaonis]	29.5386	1.76342	0.430417	4.09701	4.18524e-05	0.0327751
TR26491c0_g1_i1len=567		68.3382	1.62379	0.308533	5.26293	1.41776e-07	0.000848559
TR75872c6_g1_i4len=1366	gi|795064204|ref|XP_011873886.1| PREDICTED: cytochrome P450 9e2-like [Vollenhovia emeryi]	2675.34	1.56371	0.338716	4.61657	3.9013e-06	0.00667146
TR75872c6_g1_i1len=3932	gi|795064204|ref|XP_011873886.1| PREDICTED: cytochrome P450 9e2-like [Vollenhovia emeryi]	2826.84	1.42319	0.357237	3.98388	6.78e-05	0.0427155
TR62319c0_g1_i1len=1767		22.701	1.39159	0.353988	3.93118	8.45296e-05	0.0451046
TR68954c0_g1_i2len=3157	gi|795086606|ref|XP_011878519.1| PREDICTED: organic cation transporter protein-like [Vollenhovia emeryi]	396.506	1.37379	0.327967	4.18881	2.80426e-05	0.0242245
TR36505c0_g1_i3len=1626	gi|746854732|ref|XP_011058008.1| PREDICTED: dnaJ homolog subfamily B member 6 isoform X2 [Acromyrmex echinatior]	319.394	1.35796	0.301488	4.50421	6.66202e-06	0.00958845
TR64789c0_g1_i7len=756	gi|795064204|ref|XP_011873886.1| PREDICTED: cytochrome P450 9e2-like [Vollenhovia emeryi]	287.883	1.33491	0.338436	3.94435	8.0017e-05	0.0445727
TR68826c0_g1_i1len=1924		724.62	1.14829	0.229362	5.00647	5.54376e-07	0.00173524
TR68826c0_g2_i1len=978		290.641	1.1389	0.250049	4.55469	5.24619e-06	0.00829422
TR51301c1_g1_i1len=946	gi|795040828|ref|XP_011866731.1| PREDICTED: uncharacterized protein LOC105561396 [Vollenhovia emeryi]	415.829	1.11252	0.245968	4.523	6.09693e-06	0.00928873
TR26752c0_g1_i1len=693		191.216	1.09621	0.273376	4.0099	6.07439e-05	0.0406981
TR75086c5_g2_i1len=403		66.264	0.943565	0.234746	4.01952	5.83159e-05	0.040384
TR66946c0_g1_i1len=887		23.8718	0.911578	0.230423	3.9561	7.61838e-05	0.0444343
TR76472c4_g1_i2len=1378	gi|795047890|ref|XP_011869050.1| PREDICTED: probable enoyl-CoA hydratase, mitochondrial [Vollenhovia emeryi]	334.755	0.874402	0.174875	5.00016	5.72838e-07	0.00173524
TR14495c0_g29_i1len=358		741.553	0.804974	0.179799	4.47708	7.56718e-06	0.0105679
TR72981c0_g1_i3len=1564		1047.78	0.567956	0.121972	4.65644	3.21721e-06	0.00578674
TR69608c0_g1_i1len=2746	gi|780627927|ref|XP_011684774.1| PREDICTED: uncharacterized protein LOC105448107 [Wasmannia auropunctata]	3673.4	0.519241	0.129985	3.99461	6.48016e-05	0.0414565
TR40151c0_g1_i2len=3954	gi|780646274|ref|XP_011689249.1| PREDICTED: heterogeneous nuclear ribonucleoprotein U isoform X1 [Wasmannia auropunctata]	316.926	0.442013	0.10332	4.2781	1.88499e-05	0.0185823
TR69222c0_g1_i1len=5908	gi|769837356|ref|XP_011629858.1| PREDICTED: protein N-terminal glutamine amidohydrolase [Pogonomyrmex barbatus]	9124.66	0.357895	0.0840004	4.26064	2.03843e-05	0.0193312
TR74272c1_g1_i1len=6101	gi|749751275|ref|XP_011137939.1| PREDICTED: uncharacterized protein LOC105182301 isoform X1 [Harpegnathos saltator]	10817.7	0.31252	0.0795776	3.92724	8.59266e-05	0.0452833
TR73201c15_g18_i3len=3570	gi|1070588399|ref|XP_018406685.1| PREDICTED: dnaJ homolog subfamily C member 8 [Cyphomyrmex costatus]	1509.06	0.22878	0.0534146	4.28311	1.84303e-05	0.0183849
TR67839c0_g1_i1len=6016	gi|795039366|ref|XP_011866253.1| PREDICTED: protein mahjong [Vollenhovia emeryi]	2245.35	0.216407	0.0548445	3.94583	7.95244e-05	0.0445727

## Sheet: Table S5 d
Contig_ID	Annotation	baseMean	log2FoldChange	lfcSE	stat	pvalue	padj	Biological-process	Organism
TR69291c0_g2_i1len=505	gi|936584760|ref|XP_014206210.1| PREDICTED: 40S ribosomal protein S26 [Copidosoma floridanum]	1.63452	-3.12866	0.646995	-4.83568	1.32692e-06	0.00308852	oxidoreductase activity	Aspergillus parasiticus
TR68853c0_g1_i1len=1350	gi|308509294|ref|XP_003116830.1| CRE-ENOL-1 protein [Caenorhabditis remanei]	4.04744	-3.07218	0.632217	-4.85937	1.17759e-06	0.00299012	glycolytic process	Caenorhabditis remanei
TR55759c0_g1_i1len=1222	gi|308482016|ref|XP_003103212.1| hypothetical protein CRE_26702 [Caenorhabditis remanei]	9.23756	-3.14985	0.624744	-5.04183	4.61112e-07	0.00169	oxidoreductase activity/zinc ion binding	Caenorhabditis remanei
TR2851c0_g1_i1len=532	gi|1048070853|ref|XP_017487395.1| PREDICTED: 60S ribosomal protein L23-like [Rhagoletis zephyria]	3.53323	-2.6328	0.66888	-3.93613	8.28056e-05	0.0447647	translation	Capsicum annuum
TR19137c0_g2_i1len=709	gi|1048046666|ref|XP_017494870.1| PREDICTED: mitochondrial peroxiredoxin PRX1-like [Rhagoletis zephyria]	1.48865	-2.66099	0.668373	-3.9813	6.85406e-05	0.0428599	cell redox homeostasis	Colletotrichum higginsianum
TR60487c0_g1_i1len=794	gi|1036722795|ref|XP_017086065.1| PREDICTED: trihydroxynaphthalene reductase-like [Drosophila eugracilis]	2.16072	-3.09813	0.657826	-4.70965	2.48139e-06	0.00472982	melanin biosynthetic process	Colletotrichum orbiculare
TR68083c0_g1_i1len=1145	gi|268557122|ref|XP_002636550.1| C. briggsae CBR-SODH-1 protein [Caenorhabditis briggsae]	5.989	-3.31998	0.584807	-5.67706	1.37032e-08	0.000229646	translation	Daphnia magna
TR47574c0_g1_i1len=514	gi|325297037|ref|NP_001191522.1| ribosomal protein L27a [Aplysia californica]	2.24501	-2.73705	0.670207	-4.08388	4.42899e-05	0.0338769	translation	Dimocarpus longan
TR2579c0_g1_i1len=1273	gi|391330402|ref|XP_003739649.1| PREDICTED: gamma-aminobutyric acid receptor-associated protein [Metaseiulus occidentalis]	2.22133	-2.82244	0.668214	-4.22385	2.40162e-05	0.0218738	autophagy	Drosophila ficusphila
TR115938c0_g1_i1len=454	gi|391329377|ref|XP_003739151.1| PREDICTED: acyl-CoA-binding protein [Metaseiulus occidentalis]	2.28496	-2.75407	0.669944	-4.1109	3.94121e-05	0.0317544	cellular acyl-CoA homeostasis	Drosophila ficusphila
TR22779c0_g2_i1len=839	gi|1048069591|ref|XP_017486986.1| PREDICTED: 60S ribosomal protein L10a-2-like [Rhagoletis zephyria]	3.18779	-2.83337	0.637839	-4.44214	8.90703e-06	0.0117391	translation	Drosophila ficusphila
TR62564c0_g1_i1len=1028	gi|1048043781|ref|XP_017493300.1| PREDICTED: superoxide dismutase [Cu-Zn]-like [Rhagoletis zephyria]	2.19659	-2.68383	0.67086	-4.00058	6.31876e-05	0.041044	Aging / age-dependent response to oxidative stress	Drosophila melanogaster
TR67319c0_g1_i1len=1052	gi|1036842088|ref|XP_017114007.1| PREDICTED: malate dehydrogenase, mitochondrial [Drosophila elegans]	1.55397	-2.6398	0.669661	-3.94199	8.08081e-05	0.0445727	carbohydrate metabolic process	Drosophila melanogaster
TR65485c0_g1_i1len=1969	gi|815814107|ref|XP_012228066.1| PREDICTED: LOW QUALITY PROTEIN: heat shock 70 kDa protein cognate 4 [Linepithema humile]	8.94608	-3.09281	0.594611	-5.20139	1.97799e-07	0.000974954	chaperone-mediated protein folding/ovarian follicle cell development	Drosophila melanogaster
TR56235c0_g1_i1len=490	gi|780034625|ref|XP_011667213.1| PREDICTED: 40S ribosomal protein S24 [Strongylocentrotus purpuratus]	2.75532	-3.17679	0.658407	-4.82497	1.40023e-06	0.00317106	cytoplasmic translation	Drosophila melanogaster
TR45833c0_g1_i1len=602	gi|1070608870|ref|XP_018402182.1| PREDICTED: 60S ribosomal protein L18 [Cyphomyrmex costatus]	2.15584	-3.0577	0.65912	-4.63906	3.49992e-06	0.00610977	cytoplasmic translation	Drosophila melanogaster
TR11938c0_g2_i1len=651	gi|998499411|ref|XP_015509597.1| PREDICTED: 60S ribosomal protein L9 [Neodiprion lecontei]	1.74058	-2.67439	0.669507	-3.99457	6.48121e-05	0.0414565	cytoplasmic translation	Drosophila melanogaster
TR60116c0_g1_i1len=796	gi|936600700|ref|XP_014213995.1| PREDICTED: 40S ribosomal protein S2 [Copidosoma floridanum]	2.96675	-3.21309	0.657857	-4.88418	1.03859e-06	0.0029009	oogenesis	Drosophila melanogaster
TR69780c1_g2_i1len=814	gi|926614071|ref|XP_013772067.1| PREDICTED: 40S ribosomal protein S3a-like [Limulus polyphemus]	3.42553	-3.19999	0.661259	-4.83925	1.30332e-06	0.00308852	oogenesis	Drosophila melanogaster
TR44529c0_g1_i1len=1270	gi|340369639|ref|XP_003383355.1| PREDICTED: phosphoglycerate kinase 1-like isoform X1 [Amphimedon queenslandica]	1.76191	-2.89904	0.661892	-4.37994	1.18714e-05	0.0133253	glycolytic process	Escherichia coli
TR64509c0_g2_i2len=697	gi|1005945326|ref|XP_015796005.1| PREDICTED: 60S ribosomal protein L10-like [Tetranychus urticae]	3.28144	-2.95085	0.654352	-4.50958	6.4956e-06	0.00954887	translation	Homo sapiens
TR52851c0_g1_i2len=553	gi|91087257|ref|XP_975530.1| PREDICTED: 60S ribosomal protein L12 [Tribolium castaneum]	1.93243	-2.94463	0.66223	-4.44653	8.72666e-06	0.0117391	translation	Homo sapiens
TR51395c0_g1_i1len=959	gi|1036670639|ref|XP_016968439.1| PREDICTED: probable NADP-dependent mannitol dehydrogenase [Drosophila biarmipes]	1.49614	-2.61398	0.669712	-3.90314	9.49525e-05	0.0473593	glucose metabolic process	Hypocrea jecorina
TR54996c2_g10_i1len=1373	gi|1069696453|ref|XP_018307410.1| PREDICTED: mucin-5AC [Trachymyrmex zeteki]	4.20222	-2.65416	0.673327	-3.94185	8.08546e-05	0.0445727	chitin metabolic process	Lingula unguis
TR69162c0_g1_i2len=1161	gi|780039343|ref|XP_011667846.1| PREDICTED: mucin-5AC-like [Strongylocentrotus purpuratus]	7.14683	-2.58379	0.664044	-3.89099	9.98373e-05	0.049501	chitin metabolic process	Lingula unguis
TR73207c0_g1_i1len=1695	gi|1067068417|ref|XP_018026348.1| PREDICTED: malate synthase-like [Hyalella azteca]	8.52607	-3.29923	0.588665	-5.6046	2.08736e-08	0.00029151	glyoxylate cycle	Lingula unguis
TR43155c0_g1_i1len=1590	gi|1059234895|ref|XP_017762441.1| PREDICTED: ornithine decarboxylase-like [Eufriesea mexicana]	1.63325	-2.82715	0.663803	-4.25902	2.05324e-05	0.0193312	polyamine biosynthetic process	Lingula unguis
TR47509c0_g1_i1len=598	gi|1048034264|ref|XP_017491189.1| PREDICTED: calreticulin-like [Rhagoletis zephyria]	2.377	-3.00783	0.662767	-4.53829	5.67126e-06	0.00880023	protein folding	Lingula unguis
TR71451c0_g1_i1len=1014	gi|762099556|ref|XP_011432206.1| PREDICTED: phosphate carrier protein, mitochondrial-like isoform X1 [Crassostrea gigas]	6.81935	-2.75481	0.624687	-4.40991	1.03416e-05	0.0127434	transport	Lingula unguis
TR61252c0_g1_i1len=1180	gi|768449829|ref|XP_011567019.1| PREDICTED: acetyl-CoA hydrolase-like [Plutella xylostella]	1.61427	-2.76087	0.665736	-4.14709	3.3673e-05	0.0282156	acetyl-CoA catabolic process	Mus musculus
TR70350c0_g1_i2len=383	gi|826481206|ref|XP_012538147.1| PREDICTED: basement membrane-specific heparan sulfate proteoglycan core protein isoform X8 [Monomorium pharaonis]	1.7644	-2.64573	0.669908	-3.94939	7.83507e-05	0.0445727	brain development	Mus musculus
TR40047c0_g1_i1len=1031	gi|795046396|ref|XP_011868551.1| PREDICTED: uncharacterized protein LOC105562368 isoform X1 [Vollenhovia emeryi]	6.10427	-3.90695	0.642018	-6.08542	1.16187e-09	3.24521e-05	NA	NA
TR22067c0_g1_i1len=612	gi|1048052047|ref|XP_017460779.1| PREDICTED: 40S ribosomal protein S17-like, partial [Rhagoletis zephyria]	5.89755	-3.53922	0.657039	-5.38662	7.17957e-08	0.000600305	NA	NA
TR70482c0_g1_i1len=1258	gi|768449827|ref|XP_011567018.1| PREDICTED: probable beta-glucosidase btgE [Plutella xylostella]	7.95487	-3.24218	0.56012	-5.78836	7.10762e-09	0.000148892	NA	NA
TR71205c0_g1_i8len=1653	gi|795012362|ref|XP_011877677.1| PREDICTED: uncharacterized protein LOC105567420 [Vollenhovia emeryi]	5.08549	-2.97118	0.670724	-4.4298	9.43191e-06	0.0121589	NA	NA
TR55019c0_g2_i1len=805	gi|391342486|ref|XP_003745551.1| PREDICTED: uncharacterized protein LOC100901357 [Metaseiulus occidentalis]	2.64254	-2.91357	0.667152	-4.36718	1.25862e-05	0.0138768	NA	NA
TR83165c0_g1_i1len=377	gi|170573427|ref|XP_001892466.1| hypothetical protein Bm1_04940, partial [Brugia malayi]	3.70903	-2.91077	0.659706	-4.41222	1.02317e-05	0.0127434	NA	NA
TR84291c0_g1_i1len=368	gi|951575098|ref|XP_014485480.1| PREDICTED: putative uncharacterized protein ART2 [Dinoponera quadriceps]	24.3325	-2.81671	0.526082	-5.35413	8.59697e-08	0.000600305	NA	NA
TR31661c0_g1_i1len=404	gi|919090625|ref|XP_013382367.1| PREDICTED: 40S ribosomal protein S25-like [Lingula anatina]	2.2862	-2.81474	0.647111	-4.3497	1.36324e-05	0.0148351	NA	NA
TR70858c1_g1_i3len=887	gi|751232209|ref|XP_011169708.1| PREDICTED: dynein assembly factor with WDR repeat domains 1-like [Solenopsis invicta]	2.04664	-2.80914	0.667585	-4.20792	2.57737e-05	0.0227332	NA	NA
TR71805c1_g1_i2len=2906	gi|759042839|ref|XP_011330279.1| PREDICTED: ATP-binding cassette sub-family F member 3 isoform X2 [Cerapachys biroi]	2.0176	-2.76458	0.668589	-4.13494	3.55044e-05	0.0291669	NA	NA
TR58906c0_g1_i1len=1286	gi|221119168|ref|XP_002159524.1| PREDICTED: elongation factor Tu, mitochondrial-like [Hydra vulgaris]	1.53376	-2.7644	0.665402	-4.15447	3.2604e-05	0.0277351	NA	NA
TR72157c0_g1_i1len=488	gi|780684028|ref|XP_011698162.1| PREDICTED: uncharacterized protein LOC105456083, partial [Wasmannia auropunctata]	2.15402	-2.76383	0.64881	-4.25985	2.04567e-05	0.0193312	NA	NA
TR35946c0_g1_i1len=663	gi|795017639|ref|XP_011858923.1| PREDICTED: uncharacterized protein LOC105556439 [Vollenhovia emeryi]	3.64807	-2.75162	0.672288	-4.09292	4.25969e-05	0.0330493	NA	NA
TR123093c0_g1_i1len=541	gi|1048051152|ref|XP_017480683.1| PREDICTED: 40S ribosomal protein S25-like [Rhagoletis zephyria]	6.31413	-2.73863	0.653135	-4.19306	2.75218e-05	0.0240222	NA	NA
TR64042c1_g1_i1len=748	gi|919029314|ref|XP_013398405.1| PREDICTED: 60S ribosomal protein L18-like [Lingula anatina]	1.97492	-2.72968	0.669076	-4.07977	4.50803e-05	0.0338769	NA	NA
TR35102c0_g1_i1len=927	gi|1078805766|ref|XP_003743912.2| PREDICTED: transmembrane protease serine 9 [Metaseiulus occidentalis]	2.55407	-2.70963	0.671535	-4.03498	5.4606e-05	0.03839	NA	NA
TR63517c0_g2_i1len=412	gi|1036670639|ref|XP_016968439.1| PREDICTED: probable NADP-dependent mannitol dehydrogenase [Drosophila biarmipes]	2.66174	-2.70357	0.658583	-4.10513	4.04088e-05	0.0322465	NA	NA
TR59218c0_g1_i1len=807	gi|20129151|ref|NP_608598.1| CG5565 [Drosophila melanogaster]	7.82235	-2.69925	0.626612	-4.3077	1.64964e-05	0.0172786	NA	NA
TR65300c0_g1_i1len=2500	gi|1048070619|ref|XP_017487269.1| PREDICTED: polyadenylate-binding protein 4-like [Rhagoletis zephyria]	4.66599	-2.6902	0.670262	-4.01365	5.97871e-05	0.0406981	NA	NA
TR37413c0_g1_i1len=692	gi|1009603467|ref|XP_015929792.1| PREDICTED: profilin-5-like [Parasteatoda tepidariorum]	3.53128	-2.68992	0.666912	-4.03339	5.49783e-05	0.03839	NA	NA
TR66301c0_g1_i1len=1018	gi|350426829|ref|XP_003494556.1| PREDICTED: translation factor GUF1 homolog, chloroplastic-like [Bombus impatiens]	2.08682	-2.68144	0.653541	-4.10294	4.07925e-05	0.0322465	NA	NA
TR67615c0_g1_i2len=597	gi|312096049|ref|XP_003148549.1| hypothetical protein LOAG_12990 [Loa loa]	3.00096	-2.66681	0.67264	-3.9647	7.34894e-05	0.0436731	NA	NA
TR74225c0_g3_i10len=1483	gi|751202034|ref|XP_011170160.1| PREDICTED: UPF0553 protein C9orf64-like [Solenopsis invicta]	3.21924	-2.6579	0.672925	-3.94977	7.82248e-05	0.0445727	NA	NA
TR59513c0_g1_i1len=759	gi|1048033454|ref|XP_017490752.1| PREDICTED: 60S ribosomal protein L13-like [Rhagoletis zephyria]	3.61448	-2.65549	0.668403	-3.97289	7.10064e-05	0.0434208	NA	NA
TR62746c0_g1_i1len=762	gi|762135062|ref|XP_011450773.1| PREDICTED: 60S ribosomal protein L7-like [Crassostrea gigas]	1.38901	-2.65486	0.668045	-3.97408	7.06526e-05	0.0434208	NA	NA
TR65755c0_g1_i2len=897	gi|1048032321|ref|XP_017490130.1| PREDICTED: elongation factor 2-like [Rhagoletis zephyria]	3.32174	-2.62072	0.668323	-3.92135	8.80557e-05	0.0461153	NA	NA
TR67163c2_g1_i3len=668	gi|1078799861|ref|XP_018497307.1| PREDICTED: cathepsin L1-like [Metaseiulus occidentalis]	2.1665	-2.58535	0.660121	-3.91647	8.98532e-05	0.0464758	NA	NA
TR46597c0_g1_i1len=628	gi|826467852|ref|XP_012535528.1| PREDICTED: troponin C, isoform 1-like [Monomorium pharaonis]	9.04512	-2.49634	0.63886	-3.9075	9.32575e-05	0.0473593	NA	NA
TR70570c0_g2_i5len=717	gi|752894018|ref|XP_011265177.1| PREDICTED: uncharacterized protein LOC105256709 [Camponotus floridanus]	17.5545	-2.44995	0.559488	-4.37892	1.1927e-05	0.0133253	NA	NA
TR65231c0_g1_i2len=487	gi|751235437|ref|XP_011171499.1| PREDICTED: uncharacterized protein LOC105204133 [Solenopsis invicta]	12.4647	-2.41676	0.519217	-4.65462	3.24582e-06	0.00578674	NA	NA
TR70386c0_g1_i1len=1277	gi|676471666|ref|XP_009059248.1| hypothetical protein LOTGIDRAFT_192340 [Lottia gigantea]	5.86991	-2.40297	0.60562	-3.96777	7.25469e-05	0.0434208	NA	NA
TR71105c2_g2_i1len=1111	gi|759044529|ref|XP_011331184.1| PREDICTED: protein FAM200A-like [Cerapachys biroi]	33.8886	-2.35688	0.470077	-5.01381	5.33616e-07	0.00173524	NA	NA
TR74217c0_g1_i1len=3016	gi|1061120141|ref|XP_017885805.1| PREDICTED: uncharacterized protein LOC108628409 [Ceratina calcarata]	95.2299	-2.29632	0.583294	-3.93682	8.25696e-05	0.0447647	NA	NA
TR71174c0_g2_i1len=473	gi|1070212510|ref|XP_018375483.1| PREDICTED: uncharacterized protein LOC108769154 [Trachymyrmex cornetzi]	4.37905	-2.13663	0.526145	-4.06092	4.88789e-05	0.0353233	NA	NA
TR69949c0_g1_i1len=3734	gi|795046399|ref|XP_011868552.1| PREDICTED: uncharacterized protein LOC105562368 isoform X2 [Vollenhovia emeryi]	89.2597	-2.01683	0.493976	-4.08284	4.44887e-05	0.0338769	NA	NA
TR38744c0_g1_i1len=694	gi|1048033281|ref|XP_017490657.1| PREDICTED: ATP synthase subunit delta, mitochondrial-like [Rhagoletis zephyria]	1.57779	-2.74016	0.66648	-4.11138	3.93293e-05	0.0317544	ATP synthesis coupled proton transport	Nicotiana tabacum
TR71868c0_g1_i1len=1603	gi|1048039600|ref|XP_017476652.1| PREDICTED: aldehyde dehydrogenase-like [Rhagoletis zephyria]	7.60725	-2.86436	0.589434	-4.8595	1.1768e-06	0.00299012	transcription, DNA-templated	Paraphaeosphaeria sporulosa
TR67258c0_g1_i1len=1194	gi|1036685850|ref|XP_016946382.1| PREDICTED: 4-amino-5-hydroxymethyl-2-methylpyrimidine phosphate synthase THI11, partial [Drosophila biarmipes]	2.20453	-3.23819	0.650703	-4.97645	6.47619e-07	0.00187124	thiamine biosynthetic process	Saccharomyces cerevisiae
TR60631c0_g1_i1len=473	gi|1048036105|ref|XP_017492194.1| PREDICTED: 40S ribosomal protein S21-like [Rhagoletis zephyria]	2.81675	-2.8438	0.669451	-4.24796	2.15728e-05	0.0198643	translation	Salmo salar
TR65710c0_g1_i1len=1002	gi|1048044701|ref|XP_017493796.1| PREDICTED: 60S ribosomal protein L4-A-like, partial [Rhagoletis zephyria]	4.46058	-2.97443	0.660782	-4.50138	6.75138e-06	0.00958845	translation	Sarcoptes scabiei
TR94823c0_g1_i1len=481	gi|1048051702|ref|XP_017460585.1| PREDICTED: 60S ribosomal protein L36-like [Rhagoletis zephyria]	2.72062	-3.02605	0.664112	-4.55654	5.20031e-06	0.00829422	translation	Tarsius syrichta
TR47509c0_g2_i1len=1404	gi|1048034264|ref|XP_017491189.1| PREDICTED: calreticulin-like [Rhagoletis zephyria]	3.34309	-2.75474	0.663261	-4.15332	3.27686e-05	0.0277351	protein folding	Tribolium castaneum
TR26418c0_g1_i1len=589	gi|1048052856|ref|XP_017461227.1| PREDICTED: 40S ribosomal protein S15Aa-like [Rhagoletis zephyria]	3.76071	-2.70706	0.666628	-4.06082	4.89004e-05	0.0353233	translation	Tribolium castaneum
TR64589c0_g1_i1len=1064	gi|1048029814|ref|XP_017488782.1| PREDICTED: ornithine decarboxylase-like [Rhagoletis zephyria]	2.8348	-2.66012	0.672505	-3.95554	7.63612e-05	0.0444343	polyamine biosynthetic process

## Sheet: Table S5 e
Contig_ID	Annotation	baseMean	log2FoldChange	lfcSE	stat	pvalue	padj	Biological-process	Organism
TR71865c1_g2_i3len=2220	gi|817056355|ref|XP_012269035.1| PREDICTED: uncharacterized protein LOC105693582, partial [Athalia rosae]	3.97221	2.62703	0.557818	4.70947	2.48364e-06	0.00472982	NA	NA
TR33104c0_g1_i1len=565	gi|780720899|ref|XP_011706904.1| PREDICTED: pheromone-binding protein Gp-9-like [Wasmannia auropunctata]	14.0126	3.03852	0.6028	5.04068	4.63882e-07	0.00169	social behaviour/ response to pheromone	Solenopsis invicta
TR68249c0_g9_i1len=1225	gi|780614369|ref|XP_011692351.1| PREDICTED: mucin-5AC isoform X2 [Wasmannia auropunctata]	10.5288	3.16057	0.584481	5.40749	6.39149e-08	0.000600305	chitin metabolic process	Drosophila ficusphila
TR72713c7_g2_i4len=1555	gi|795039943|ref|XP_011866442.1| PREDICTED: tektin-2 [Vollenhovia emeryi]	7.03347	3.55034	0.655417	5.41692	6.06358e-08	0.000600305	cilium movement involved in cell motility	Mus musculus
TR68074c0_g1_i4len=3353	gi|795038131|ref|XP_011865843.1| PREDICTED: lipase 3-like isoform X2 [Vollenhovia emeryi]	5.49812	3.93058	0.628978	6.24916	4.12659e-10	1.7289e-05	NA	NA
TR73893c0_g2_i8len=3508	gi|795064680|ref|XP_011874047.1| PREDICTED: uncharacterized protein LOC105565445 isoform X2 [Vollenhovia emeryi]	12.1952	4.03391	0.625253	6.45165	1.10637e-10	9.27057e-06	NA	NA

## Sheet: Table S5 f
Contig_ID	Annotation	baseMean	log2FoldChange	lfcSE	stat	pvalue	padj	house keeping gene	flybase annotation
TR60340c1_g2_i1len=675	NA	386.941	-0.976803	0.288299	-3.38815	0.000703645	0.0349204	No	NA
TR64509c0_g2_i2len=697	NA	9.24053	-3.71234	0.809966	-4.58333	4.57623e-06	0.00133244	No	NA
TR88725c0_g2_i1len=522	NA	4.0789	-3.59565	0.831152	-4.32611	1.51767e-05	0.00295499	No	NA
TR67152c0_g1_i1len=631	NA	7.41931	-3.32103	0.817623	-4.06181	4.86927e-05	0.00654813	No	NA
TR62746c0_g1_i1len=762	gi|762135062|ref|XP_011450773.1| PREDICTED: 60S ribosomal protein L7-like [Crassostrea gigas]	7.14667	-3.1704	0.808712	-3.92031	8.84367e-05	0.00964507	Yes	Ribosomal Protein 7
TR71868c0_g1_i1len=1603	gi|1048039600|ref|XP_017476652.1| PREDICTED: aldehyde dehydrogenase-like [Rhagoletis zephyria]	26.637	-2.93466	0.586564	-5.00313	5.64058e-07	0.000271235	No	NA
TR61252c0_g1_i1len=1180	gi|768449829|ref|XP_011567019.1| PREDICTED: acetyl-CoA hydrolase-like [Plutella xylostella]	3.89348	-2.856	0.801991	-3.56114	0.000369244	0.0236026	No	NA
TR60116c0_g1_i1len=796	gi|936600700|ref|XP_014213995.1| PREDICTED: 40S ribosomal protein S2 [Copidosoma floridanum]	5.97407	-2.64301	0.801316	-3.29833	0.000972617	0.0424807	No	NA
TR55759c0_g1_i1len=1222	gi|308482016|ref|XP_003103212.1| hypothetical protein CRE_26702 [Caenorhabditis remanei]	22.6351	-2.61865	0.58307	-4.49114	7.08431e-06	0.00174969	No	NA
TR75157c0_g1_i3len=12014	gi|1069711138|ref|XP_018313046.1| PREDICTED: kinase D-interacting substrate of 220 kDa isoform X2 [Trachymyrmex zeteki]	1476.33	-1.1047	0.320346	-3.44845	0.000563804	0.0304052	Yes	Yurt

## Sheet: Table S5 g
Contig_ID	Annotation	baseMean	log2FoldChange	lfcSE	stat	pvalue	padj	house keeping gene
TR33104c0_g1_i1len=565	gi|780720899|ref|XP_011706904.1| PREDICTED: pheromone-binding protein Gp-9-like [Wasmannia auropunctata]	14.0126	3.03852	0.6028	5.04068	4.63882e-07	0.00169	No
