# Supplementary material for: Long-lived Temnothorax ant queens switch from investment in immunity to antioxidant production with age
Source: Sci Rep. 2019 May 13;9:7270. doi: 10.1038/s41598-019-43796-1 (PMC6514213; doi:10.1038/s41598-019-43796-1)
Supplement: Supplementary file 6 — Supplementary Table S6 [file 41598_2019_43796_MOESM6_ESM.xlsx]

## Sheet: Table S6 a
Table S6: Lists of significantly differentially expressed contigs (FDR-p < 0.05) from the within fat body, between age class comparison, with: the entire list of differentially expressed contigs (a); old queens up-regulated contigs (b); young queens up-regulated contigs (c); a subset old queens up-regulated contigs filtered for a Log2FoldChange > 2 and UniProt annotation (d); and a subset of youn…
Contig_ID	Annotation	baseMean	log2FoldChange	lfcSE	stat	pvalue	padj
TR35808c0_g2_i1len=351	gi|1000723048|ref|XP_015610080.1| PREDICTED: acidic amino acid decarboxylase GADL1 [Cephus cinctus]	18.1738	-2.51814	0.675171	-3.72964	0.000191756	0.0156446
TR58604c1_g1_i1len=1988	gi|1000741410|ref|XP_015593326.1| PREDICTED: SWI/SNF-related matrix-associated actin-dependent regulator of chromatin subfamily B member 1 [Cephus cinctus]	448.277	0.541467	0.109257	4.95589	7.19998e-07	0.000331336
TR32446c0_g1_i1len=429	gi|1000765946|ref|XP_015606083.1| PREDICTED: proteasome maturation protein [Cephus cinctus]	1.4211	-2.89683	0.843107	-3.4359	0.000590585	0.0313434
TR46019c0_g1_i1len=422	gi|1005453132|ref|XP_015763719.1| PREDICTED: 60S acidic ribosomal protein P2-like [Acropora digitifera]	3.95722	-3.22934	0.816667	-3.95429	7.67635e-05	0.00887521
TR66956c0_g1_i1len=498	gi|1005490439|ref|XP_015747922.1| PREDICTED: enoyl-CoA delta isomerase 2, mitochondrial-like [Acropora digitifera]	1.7098	-3.17175	0.833288	-3.80631	0.000141056	0.0128272
TR115977c0_g1_i1len=628	gi|1005942682|ref|XP_015794685.1| PREDICTED: eukaryotic translation initiation factor 5A-1-like [Tetranychus urticae]	2.26056	-3.75959	0.801181	-4.69256	2.69809e-06	0.000901952
TR30189c0_g1_i1len=461	gi|1005968298|ref|XP_015791950.1| PREDICTED: 60S acidic ribosomal protein P0-like [Tetranychus urticae]	2.40304	-3.02854	0.804085	-3.76645	0.000165586	0.014089
TR31791c0_g1_i1len=1590	gi|1009538564|ref|XP_015905822.1| PREDICTED: heat shock 70 kDa protein 4-like [Parasteatoda tepidariorum]	3.13134	-2.84503	0.772364	-3.68354	0.000230014	0.0174813
TR73744c0_g1_i1len=1754	gi|1009571088|ref|XP_015917635.1| PREDICTED: uncharacterized protein LOC107447274 [Parasteatoda tepidariorum]	9.34914	-2.18048	0.605606	-3.60048	0.000317624	0.0216089
TR30417c0_g2_i1len=654	gi|1032017963|ref|XP_001121282.2| PREDICTED: 60S ribosomal protein L37a [Apis mellifera]	1165.29	0.658145	0.200806	3.27751	0.00104727	0.0445836
TR61240c0_g1_i1len=513	gi|1032741987|ref|XP_016844543.1| PREDICTED: uncharacterized protein LOC107981995 [Nasonia vitripennis]	2.91778	-3.49894	0.828608	-4.22268	2.41415e-05	0.00406461
TR12782c0_g1_i1len=873	gi|1032742428|ref|XP_016842241.1| PREDICTED: uncharacterized protein LOC103318168 isoform X2 [Nasonia vitripennis]	3.61392	-2.53973	0.715022	-3.55196	0.000382368	0.0242462
TR42620c0_g1_i1len=541	gi|1035585915|ref|XP_016921842.1| PREDICTED: translationally-controlled tumor protein homolog [Apis cerana]	3.48915	-2.7096	0.782705	-3.46184	0.000536487	0.0296653
TR119298c0_g1_i1len=481	gi|1035609941|ref|XP_016912595.1| PREDICTED: cytochrome c oxidase subunit 6A1, mitochondrial-like [Apis cerana]	1.62919	-2.81048	0.847997	-3.31426	0.000918869	0.0411024
TR91961c0_g1_i1len=733	gi|1036069711|ref|XP_016938478.1| PREDICTED: protein unc-45 homolog B-like [Drosophila suzukii]	1.24669	-2.89142	0.841116	-3.4376	0.000586887	0.031275
TR47423c0_g1_i1len=978	gi|1036670639|ref|XP_016968439.1| PREDICTED: probable NADP-dependent mannitol dehydrogenase [Drosophila biarmipes]	4.66358	-3.11988	0.748688	-4.16713	3.0846e-05	0.00480087
TR46870c0_g1_i1len=576	gi|1036671102|ref|XP_016947327.1| PREDICTED: acetolactate synthase small subunit-like [Drosophila biarmipes]	1.61771	-2.83288	0.847328	-3.34331	0.000827865	0.0384684
TR84158c0_g1_i1len=730	gi|1036691755|ref|XP_017008549.1| PREDICTED: histone H4-like, partial [Drosophila takahashii]	2.32661	-2.93293	0.84799	-3.45869	0.000542813	0.0298211
TR102654c0_g1_i1len=1103	gi|1036744880|ref|XP_017126735.1| PREDICTED: aldehyde reductase YahK-like [Drosophila elegans]	1.51537	-2.64084	0.808816	-3.26507	0.00109439	0.0458214
TR28209c0_g1_i1len=918	gi|1036802709|ref|XP_017111754.1| PREDICTED: alcohol dehydrogenase [NADP(+)] [Drosophila elegans]	2.26145	-2.93586	0.824384	-3.56128	0.000369058	0.0236026
TR43596c0_g1_i1len=1077	gi|1036942066|ref|XP_017028680.1| PREDICTED: S-formylglutathione hydrolase FrmB-like [Drosophila kikkawai]	0.950295	2.71961	0.839765	3.23853	0.00120146	0.0484199
TR57987c0_g1_i1len=3035	gi|1037052779|ref|XP_017057450.1| PREDICTED: ubiquitin-conjugating enzyme E2-17 kDa [Drosophila ficusphila]	6510.93	0.304964	0.073797	4.13248	3.58874e-05	0.00540786
TR71430c0_g1_i3len=817	gi|1037079099|ref|XP_017128367.1| PREDICTED: 40S ribosomal protein S4 [Drosophila elegans]	7.96635	-3.91463	0.829073	-4.72169	2.33896e-06	0.000802504
TR95027c0_g1_i1len=717	gi|1048031583|ref|XP_017489736.1| PREDICTED: phospholipid hydroperoxide glutathione peroxidase, mitochondrial-like [Rhagoletis zephyria]	0.983098	-2.83093	0.838706	-3.37535	0.00073722	0.0358028
TR105143c0_g1_i1len=801	gi|1048039592|ref|XP_017476648.1| PREDICTED: phospho-2-dehydro-3-deoxyheptonate aldolase, tyrosine-inhibited-like [Rhagoletis zephyria]	2.22767	-3.05176	0.843877	-3.61636	0.000298776	0.0208531
TR71868c0_g1_i1len=1603	gi|1048039600|ref|XP_017476652.1| PREDICTED: aldehyde dehydrogenase-like [Rhagoletis zephyria]	26.637	-2.93466	0.586564	-5.00313	5.64058e-07	0.000271235
TR59836c0_g1_i2len=2743	gi|1048039901|ref|XP_017476812.1| PREDICTED: plasma membrane ATPase-like [Rhagoletis zephyria]	11.0563	-2.50109	0.773959	-3.23155	0.00123121	0.0491818
TR114269c0_g1_i1len=809	gi|1048046666|ref|XP_017494870.1| PREDICTED: mitochondrial peroxiredoxin PRX1-like [Rhagoletis zephyria]	1.6871	-3.45566	0.813303	-4.24891	2.14809e-05	0.00375615
TR57857c0_g1_i1len=565	gi|1048047573|ref|XP_017478800.1| PREDICTED: protein transport protein Sec61 subunit alpha [Rhagoletis zephyria]	1.38384	-3.00277	0.837429	-3.5857	0.000336171	0.0223905
TR90709c0_g1_i1len=491	gi|1048063612|ref|XP_017484733.1| PREDICTED: coiled-coil domain-containing protein 47-like [Rhagoletis zephyria]	1.17642	-2.97816	0.834769	-3.56765	0.000360197	0.0233298
TR2019c0_g1_i1len=526	gi|1048064443|ref|XP_017463165.1| PREDICTED: TATA-box-binding protein, partial [Rhagoletis zephyria]	1.35499	-2.89602	0.842316	-3.43817	0.000585666	0.0312391
TR60463c0_g2_i1len=548	gi|1048067348|ref|XP_017463771.1| PREDICTED: LOW QUALITY PROTEIN: 60S ribosomal protein L20-A-like [Rhagoletis zephyria]	4.28221	-4.24729	0.791215	-5.36806	7.95887e-08	6.665e-05
TR118437c0_g1_i1len=456	gi|1059210973|ref|XP_017752500.1| PREDICTED: 60S ribosomal protein L31 [Eufriesea mexicana]	3.14229	-3.49169	0.830709	-4.20327	2.63088e-05	0.00431506
TR10893c0_g1_i1len=686	gi|1059874238|ref|XP_017792169.1| PREDICTED: 40S ribosomal protein S5 [Habropoda laboriosa]	5.93302	-3.98361	0.724184	-5.50083	3.78004e-08	3.9567e-05
TR3931c0_g1_i1len=719	gi|1059883114|ref|XP_017797045.1| PREDICTED: uncharacterized protein LOC108578263 [Habropoda laboriosa]	1.0141	2.9024	0.830765	3.49365	0.000476461	0.0275687
TR24724c0_g1_i1len=960	gi|1060252467|ref|XP_017846171.1| PREDICTED: Golgi-associated plant pathogenesis-related protein 1-like isoform X2 [Drosophila busckii]	4.00955	-3.41684	0.811206	-4.21205	2.53065e-05	0.00419401
TR39863c0_g1_i1len=833	gi|1061119425|ref|XP_017885504.1| PREDICTED: malate dehydrogenase, mitochondrial [Ceratina calcarata]	3.0809	-3.08064	0.815148	-3.77924	0.000157311	0.0136938
TR75610c4_g4_i17len=468	gi|1067058775|ref|XP_018009702.1| PREDICTED: LOW QUALITY PROTEIN: uncharacterized protein LOC108664000 [Hyalella azteca]	60.653	2.02719	0.588896	3.44235	0.000576689	0.030838
TR25119c1_g1_i1len=811	gi|1067058961|ref|XP_018014188.1| PREDICTED: probable transcriptional regulator SauR [Hyalella azteca]	1.41327	3.065	0.830309	3.6914	0.000223021	0.0172424
TR4596c0_g1_i1len=778	gi|1067059083|ref|XP_018023358.1| PREDICTED: N5-carboxyaminoimidazole ribonucleotide mutase-like [Hyalella azteca]	1.74226	2.96005	0.840457	3.52196	0.000428374	0.025822
TR22270c0_g1_i1len=809	gi|1067059131|ref|XP_018026178.1| PREDICTED: 5,10-methylenetetrahydrofolate reductase-like [Hyalella azteca]	1.62366	3.24325	0.821501	3.94795	7.88224e-05	0.00897439
TR40290c0_g1_i1len=880	gi|1067059359|ref|XP_018006103.1| PREDICTED: uncharacterized HTH-type transcriptional regulator YisV-like [Hyalella azteca]	1.86892	2.51295	0.772774	3.25185	0.00114655	0.0470737
TR86707c0_g1_i1len=549	gi|1067059557|ref|XP_018007296.1| PREDICTED: uncharacterized protein LOC108665084 [Hyalella azteca]	1.54439	2.79786	0.845766	3.30808	0.000939365	0.0417038
TR85621c0_g1_i1len=788	gi|1067059869|ref|XP_018009163.1| PREDICTED: kynureninase-like [Hyalella azteca]	1.16784	2.7711	0.841532	3.29292	0.00099152	0.0429901
TR29826c0_g1_i1len=1315	gi|1067060001|ref|XP_018010010.1| PREDICTED: type IV pilus biogenesis factor PilY1-like [Hyalella azteca]	1.93469	3.45011	0.813229	4.24248	2.21063e-05	0.00384049
TR117538c0_g1_i1len=583	gi|1067060311|ref|XP_018011914.1| PREDICTED: positive alginate biosynthesis regulatory protein-like [Hyalella azteca]	1.16113	2.90462	0.834067	3.48248	0.000496791	0.0283554
TR55916c0_g1_i1len=968	gi|1067060599|ref|XP_018013718.1| PREDICTED: phospho-2-dehydro-3-deoxyheptonate aldolase-like [Hyalella azteca]	1.45607	3.07453	0.829138	3.7081	0.000208817	0.0165474
TR7398c0_g1_i1len=1233	gi|1067085630|ref|XP_018026745.1| PREDICTED: succinyl-CoA ligase [ADP-forming] subunit beta, mitochondrial-like [Hyalella azteca]	2.44029	-2.90507	0.849115	-3.42129	0.000623239	0.0325345
TR97424c0_g1_i1len=462	gi|1067087839|ref|XP_018028292.1| PREDICTED: probable GTP-binding protein EngB [Hyalella azteca]	1.11736	2.99966	0.825881	3.63208	0.00028115	0.0198949
TR113272c0_g1_i1len=931	gi|1067088137|ref|XP_018028459.1| PREDICTED: DNA repair protein RadA-like [Hyalella azteca]	1.64632	2.48833	0.745768	3.3366	0.000848087	0.0390933
TR35654c0_g1_i1len=450	gi|1067088161|ref|XP_018028473.1| PREDICTED: glutathione peroxidase-like [Hyalella azteca]	1.47449	-3.17954	0.828802	-3.83631	0.000124899	0.0120301
TR72794c0_g1_i1len=2981	gi|1067088755|ref|XP_018028806.1| PREDICTED: alpha-keto acid-binding periplasmic protein TakP-like [Hyalella azteca]	6.60367	1.87994	0.572849	3.28173	0.00103172	0.0442453
TR94288c0_g1_i1len=963	gi|1067088771|ref|XP_018028815.1| PREDICTED: protein-glutamine gamma-glutamyltransferase-like [Hyalella azteca]	1.07393	2.75582	0.840563	3.27854	0.00104347	0.0445179
TR92251c0_g1_i1len=1011	gi|1067088823|ref|XP_018006096.1| PREDICTED: probable ATP-dependent helicase HI_0387 [Hyalella azteca]	1.78521	3.14043	0.831797	3.77547	0.000159707	0.0138487
TR118224c0_g1_i1len=592	gi|1067088829|ref|XP_018006099.1| PREDICTED: UPF0070 protein HI_0370-like [Hyalella azteca]	1.07145	3.00889	0.824188	3.65073	0.000261498	0.0190566
TR73325c0_g2_i1len=790	gi|1067088957|ref|XP_018006172.1| PREDICTED: isocitrate lyase-like [Hyalella azteca]	10.0831	-2.98255	0.776268	-3.84216	0.000121956	0.0118832
TR31858c0_g1_i1len=809	gi|1067089203|ref|XP_018006310.1| PREDICTED: dihydrolipoyllysine-residue acetyltransferase component of pyruvate dehydrogenase complex-like [Hyalella azteca]	1.10252	2.87601	0.83384	3.44912	0.000562418	0.0303562
TR30804c0_g1_i1len=795	gi|1067095212|ref|XP_018009515.1| PREDICTED: 2-isopropylmalate synthase-like [Hyalella azteca]	2.14712	-3.49056	0.820234	-4.25557	2.08517e-05	0.00370739
TR73605c0_g1_i8len=3549	gi|1068376636|ref|XP_018059104.1| PREDICTED: dynamin isoform X4 [Atta colombica]	283.234	-0.88276	0.250236	-3.52771	0.000419179	0.0255345
TR30331c0_g1_i1len=414	gi|1068381086|ref|XP_018057156.1| PREDICTED: uncharacterized protein LOC108693023 isoform X1 [Atta colombica]	15.4395	-1.0342	0.29808	-3.46954	0.000521353	0.0291306
TR76320c4_g3_i2len=1160	gi|1068383047|ref|XP_018058970.1| PREDICTED: leucine-rich repeat-containing protein 15-like [Atta colombica]	1844.63	-1.02492	0.315909	-3.24436	0.00117713	0.0478343
TR76320c4_g3_i9len=326	gi|1068383047|ref|XP_018058970.1| PREDICTED: leucine-rich repeat-containing protein 15-like [Atta colombica]	95.3865	-0.930829	0.247752	-3.7571	0.000171892	0.0144378
TR71937c0_g3_i2len=5597	gi|1068386261|ref|XP_018060069.1| PREDICTED: protein-lysine N-methyltransferase mettl10 [Atta colombica]	853.01	-1.67728	0.324506	-5.16873	2.35689e-07	0.00014709
TR75775c3_g1_i2len=10764	gi|1068388714|ref|XP_018043967.1| PREDICTED: T-complex protein 1 subunit beta [Atta colombica]	1351.67	-1.11828	0.313989	-3.56153	0.000368703	0.0236026
TR70115c0_g1_i1len=1842	gi|1068390502|ref|XP_018044582.1| PREDICTED: ribosomal L1 domain-containing protein CG13096-like [Atta colombica]	783.386	0.773794	0.223667	3.45959	0.000541003	0.0298087
TR66318c2_g1_i4len=3884	gi|1068391763|ref|XP_018045022.1| PREDICTED: GRIP and coiled-coil domain-containing protein 1-like [Atta colombica]	565.055	0.532327	0.145211	3.66587	0.000246494	0.0182477
TR52076c0_g1_i2len=1077	gi|1068392177|ref|XP_018045169.1| PREDICTED: mitochondrial import inner membrane translocase subunit Tim23 [Atta colombica]	254.835	0.704193	0.213509	3.29819	0.000973115	0.0424807
TR70012c3_g1_i1len=4084	gi|1068393297|ref|XP_018045569.1| PREDICTED: glycine-rich cell wall structural protein 1.0-like isoform X1 [Atta colombica]	2418.01	0.422873	0.110438	3.82905	0.000128637	0.0121867
TR71564c2_g4_i1len=1111	gi|1068393370|ref|XP_018045595.1| PREDICTED: liprin-alpha-2-like, partial [Atta colombica]	7.32923	-4.25853	0.810423	-5.2547	1.48265e-07	0.000105742
TR73116c1_g1_i2len=3922	gi|1068393951|ref|XP_018045803.1| PREDICTED: oxidation resistance protein 1 isoform X10 [Atta colombica]	2819.05	-0.785138	0.175765	-4.46697	7.93335e-06	0.00187323
TR74003c0_g9_i1len=771	gi|1068401183|ref|XP_018048372.1| PREDICTED: carboxypeptidase N subunit 2-like [Atta colombica]	1989.55	-2.61421	0.656251	-3.98356	6.78911e-05	0.00816159
TR69359c0_g1_i1len=2405	gi|1068401329|ref|XP_018048424.1| PREDICTED: leucine-rich repeat-containing protein 15-like [Atta colombica]	33.8485	-2.69922	0.733265	-3.6811	0.000232232	0.0175134
TR74528c2_g1_i1len=2382	gi|1068402833|ref|XP_018048953.1| PREDICTED: E3 ubiquitin-protein ligase CBL-B isoform X2 [Atta colombica]	171.944	-1.17116	0.251211	-4.66207	3.13051e-06	0.000978847
TR72906c0_g1_i5len=6075	gi|1068406055|ref|XP_018050110.1| PREDICTED: arginyl-tRNA--protein transferase 1 isoform X2 [Atta colombica]	585.59	-1.0092	0.309214	-3.26375	0.00109947	0.0459122
TR70608c1_g1_i3len=4412	gi|1068416016|ref|XP_018053613.1| PREDICTED: abhydrolase domain-containing protein 2 isoform X2 [Atta colombica]	9520.38	-1.90641	0.395793	-4.81668	1.45966e-06	0.000558134
TR76485c1_g2_i1len=4032	gi|1069665376|ref|XP_018304153.1| PREDICTED: protein will die slowly [Trachymyrmex zeteki]	500.701	0.368476	0.106799	3.45017	0.000560237	0.0303562
TR74146c0_g9_i1len=2799	gi|1069669238|ref|XP_018316733.1| PREDICTED: vacuolar protein sorting-associated protein VTA1 homolog isoform X1 [Trachymyrmex zeteki]	1519.01	0.605912	0.162833	3.72108	0.000198375	0.0158986
TR71357c0_g1_i4len=1838	gi|1069673314|ref|XP_018318185.1| PREDICTED: sperm flagellar protein 2-like [Trachymyrmex zeteki]	5.82867	-3.29833	0.845932	-3.89905	9.65714e-05	0.0102782
TR41374c0_g2_i1len=5157	gi|1069674715|ref|XP_018299913.1| PREDICTED: uncharacterized protein LOC108720415 isoform X1 [Trachymyrmex zeteki]	16843	1.53922	0.397324	3.87398	0.000107072	0.0109507
TR54985c0_g1_i1len=3178	gi|1069680150|ref|XP_018301750.1| PREDICTED: calcium uptake protein 3, mitochondrial [Trachymyrmex zeteki]	329.262	1.29264	0.240886	5.36619	8.04179e-08	6.665e-05
TR76619c2_g4_i1len=486	gi|1069680882|ref|XP_018301999.1| PREDICTED: cytochrome P450 9e2-like [Trachymyrmex zeteki]	264.758	1.40517	0.392574	3.57936	0.000344434	0.0226223
TR72012c1_g1_i1len=7805	gi|1069680888|ref|XP_018302001.1| PREDICTED: activating signal cointegrator 1 complex subunit 3 [Trachymyrmex zeteki]	154.915	-1.20892	0.362653	-3.33353	0.00085751	0.0392904
TR73872c0_g1_i1len=3928	gi|1069681531|ref|XP_018302220.1| PREDICTED: pyridine nucleotide-disulfide oxidoreductase domain-containing protein 1 [Trachymyrmex zeteki]	454.794	0.579973	0.155645	3.72626	0.000194344	0.0157545
TR30446c0_g3_i1len=2570	gi|1069681713|ref|XP_018302283.1| PREDICTED: ETS-like protein pointed isoform X3 [Trachymyrmex zeteki]	699.738	-1.37766	0.398401	-3.45797	0.000544269	0.02985
TR55162c0_g1_i2len=1727	gi|1069682449|ref|XP_018302536.1| PREDICTED: splicing factor U2af 38 kDa subunit-like [Trachymyrmex zeteki]	1023.44	0.529056	0.100043	5.28828	1.23469e-07	9.00816e-05
TR71824c0_g1_i2len=3008	gi|1069685300|ref|XP_018303503.1| PREDICTED: IWS1-like protein isoform X3 [Trachymyrmex zeteki]	518.126	0.598047	0.183566	3.25794	0.00112225	0.0464972
TR63142c0_g1_i1len=1787	gi|1069685321|ref|XP_018303512.1| PREDICTED: uncharacterized protein LOC108722739 isoform X1 [Trachymyrmex zeteki]	4167.48	-2.07045	0.519994	-3.98168	6.84306e-05	0.0081954
TR63142c0_g1_i3len=1820	gi|1069685321|ref|XP_018303512.1| PREDICTED: uncharacterized protein LOC108722739 isoform X1 [Trachymyrmex zeteki]	1087.86	-1.94392	0.50811	-3.82579	0.000130353	0.0122563
TR63142c0_g1_i2len=2201	gi|1069685321|ref|XP_018303512.1| PREDICTED: uncharacterized protein LOC108722739 isoform X1 [Trachymyrmex zeteki]	1281.14	-1.44693	0.416629	-3.47296	0.000514759	0.0288623
TR62110c0_g1_i1len=4294	gi|1069685873|ref|XP_018303711.1| PREDICTED: cationic amino acid transporter 2 [Trachymyrmex zeteki]	9.34102	-2.39169	0.605011	-3.95313	7.71346e-05	0.00890189
TR75990c2_g3_i1len=980	gi|1069686248|ref|XP_018303848.1| PREDICTED: DNA-directed RNA polymerase II subunit GRINL1A [Trachymyrmex zeteki]	220.507	0.75572	0.221549	3.41107	0.000647082	0.0333655
TR69017c2_g4_i4len=1642	gi|1069687315|ref|XP_018304219.1| PREDICTED: protein claret segregational-like [Trachymyrmex zeteki]	3.5384	2.80391	0.809625	3.46323	0.000533742	0.0295626
TR58825c0_g1_i1len=987	gi|1069688372|ref|XP_018304605.1| PREDICTED: acyl-CoA desaturase-like [Trachymyrmex zeteki]	14.8045	-2.73349	0.737885	-3.70449	0.000211819	0.0167019
TR76120c6_g1_i1len=3552	gi|1069688598|ref|XP_018304689.1| PREDICTED: RNA-binding protein Rsf1 isoform X1 [Trachymyrmex zeteki]	5394.48	0.581001	0.102483	5.66926	1.43419e-08	1.82067e-05
TR67677c0_g1_i1len=1938	gi|1069688999|ref|XP_018304830.1| PREDICTED: mitochondrial import inner membrane translocase subunit Tim17-B-like [Trachymyrmex zeteki]	3038.67	0.623303	0.179813	3.4664	0.000527476	0.0293281
TR11538c0_g1_i1len=1652	gi|1069692116|ref|XP_018305952.1| PREDICTED: pinin [Trachymyrmex zeteki]	854.225	0.531422	0.148911	3.56871	0.000358739	0.0232591
TR68911c0_g1_i2len=1842	gi|1069692583|ref|XP_018306117.1| PREDICTED: LOW QUALITY PROTEIN: DNA polymerase alpha catalytic subunit [Trachymyrmex zeteki]	2.63616	-3.12606	0.843435	-3.70635	0.000210269	0.016621
TR62679c0_g1_i1len=2644	gi|1069698088|ref|XP_018307987.1| PREDICTED: proline-rich protein PRCC [Trachymyrmex zeteki]	1411.29	0.393389	0.108682	3.61963	0.000295027	0.0206917
TR70004c0_g1_i2len=1655	gi|1069699228|ref|XP_018308393.1| PREDICTED: probable ribonuclease ZC3H12B [Trachymyrmex zeteki]	533.53	0.790322	0.202565	3.90157	9.55691e-05	0.0101952
TR76188c4_g1_i1len=2639	gi|1069702551|ref|XP_018309852.1| PREDICTED: ubiquitin fusion degradation protein 1 homolog isoform X2 [Trachymyrmex zeteki]	1772.79	0.439985	0.1358	3.23994	0.00119554	0.0482734
TR51790c0_g1_i1len=3107	gi|1069702610|ref|XP_018309885.1| PREDICTED: proton-coupled amino acid transporter-like protein pathetic [Trachymyrmex zeteki]	4598.14	-1.10059	0.290277	-3.7915	0.000149738	0.013219
TR76083c3_g1_i2len=2312	gi|1069702679|ref|XP_018309921.1| PREDICTED: serine/arginine repetitive matrix protein 2 isoform X4 [Trachymyrmex zeteki]	524.887	0.413724	0.114454	3.61476	0.000300628	0.0209463
TR43135c0_g1_i2len=1373	gi|1069702816|ref|XP_018309993.1| PREDICTED: survival motor neuron protein isoform X1 [Trachymyrmex zeteki]	340.693	0.653174	0.142557	4.58184	4.60905e-06	0.00133587
TR75321c0_g1_i4len=3520	gi|1069704027|ref|XP_018310501.1| PREDICTED: exportin-2 [Trachymyrmex zeteki]	147.685	1.61089	0.466895	3.45022	0.000560128	0.0303562
TR72001c7_g9_i8len=8943	gi|1069705688|ref|XP_018311080.1| PREDICTED: laminin subunit gamma-1 [Trachymyrmex zeteki]	7014.54	-1.13079	0.286948	-3.94076	8.12236e-05	0.00915735
TR53829c0_g1_i2len=2569	gi|1069707929|ref|XP_018311898.1| PREDICTED: transcription factor IIIB 90 kDa subunit [Trachymyrmex zeteki]	426.063	0.477339	0.144261	3.30884	0.000936817	0.0416703
TR69318c1_g1_i1len=2820	gi|1069710857|ref|XP_018312944.1| PREDICTED: leucine-rich repeat-containing protein let-4 [Trachymyrmex zeteki]	300.744	0.84223	0.213944	3.93668	8.26165e-05	0.00924868
TR75157c0_g1_i3len=12014	gi|1069711138|ref|XP_018313046.1| PREDICTED: kinase D-interacting substrate of 220 kDa isoform X2 [Trachymyrmex zeteki]	1476.33	-1.1047	0.320346	-3.44845	0.000563804	0.0304052
TR76391c1_g1_i3len=7850	gi|1069713615|ref|XP_018313943.1| PREDICTED: focadhesin [Trachymyrmex zeteki]	769.712	0.521724	0.141461	3.68812	0.000225918	0.0173188
TR76507c0_g1_i1len=1352	gi|1069719093|ref|XP_018315898.1| PREDICTED: uncharacterized protein LOC108730610 [Trachymyrmex zeteki]	232.985	0.661913	0.136478	4.84996	1.23485e-06	0.000489881
TR73108c0_g1_i4len=523	gi|1069720087|ref|XP_018316268.1| PREDICTED: uncharacterized protein LOC108730842 [Trachymyrmex zeteki]	64.5944	1.25342	0.344845	3.63473	0.000278271	0.0197982
TR76578c5_g5_i1len=521	gi|1069720087|ref|XP_018316268.1| PREDICTED: uncharacterized protein LOC108730842 [Trachymyrmex zeteki]	72.412	1.49537	0.4523	3.30614	0.000945896	0.0418396
TR75959c3_g2_i1len=473	gi|1069720943|ref|XP_018316566.1| PREDICTED: LOW QUALITY PROTEIN: UDP-glucuronosyltransferase 2C1-like [Trachymyrmex zeteki]	43.4303	1.84984	0.527363	3.50771	0.000451974	0.0267543
TR122360c0_g1_i1len=614	gi|1069780548|ref|XP_018322832.1| PREDICTED: NFU1 iron-sulfur cluster scaffold homolog, mitochondrial-like isoform X3 [Agrilus planipennis]	1.34115	-3.0322	0.835222	-3.63041	0.000282974	0.0199572
TR78257c0_g1_i1len=498	gi|1070130945|ref|XP_018339693.1| PREDICTED: putative fatty acyl-CoA reductase CG5065, partial [Trachymyrmex septentrionalis]	147.694	-4.16128	0.396877	-10.485	1.01193e-25	3.21155e-21
TR52438c0_g1_i1len=3303	gi|1070131278|ref|XP_018355928.1| PREDICTED: uncharacterized protein LOC108756522 isoform X4 [Trachymyrmex septentrionalis]	2497.08	-2.51119	0.210488	-11.9303	8.22468e-33	5.22053e-28
TR73284c5_g1_i4len=449	gi|1070132825|ref|XP_018343882.1| PREDICTED: acetyl-CoA carboxylase [Trachymyrmex septentrionalis]	1.75111	-2.94332	0.844484	-3.48535	0.000491489	0.0281306
TR58562c0_g1_i2len=577	gi|1070133589|ref|XP_018371635.1| PREDICTED: putative nuclease HARBI1 [Trachymyrmex cornetzi]	1.37266	-3.17459	0.826636	-3.84038	0.000122846	0.0119047
TR70698c0_g1_i2len=4464	gi|1070134933|ref|XP_018358513.1| PREDICTED: uncharacterized protein LOC108758195 [Trachymyrmex cornetzi]	343.641	-2.57443	0.720704	-3.5721	0.000354124	0.023054
TR74520c0_g1_i4len=1450	gi|1070138861|ref|XP_018368002.1| PREDICTED: uncharacterized protein LOC108764326 isoform X1 [Trachymyrmex cornetzi]	724.814	2.58397	0.635703	4.06474	4.80851e-05	0.00650081
TR72120c0_g1_i1len=1855	gi|1070140463|ref|XP_018371756.1| PREDICTED: uncharacterized protein LOC108766755, partial [Trachymyrmex cornetzi]	8.22728	-2.02176	0.615605	-3.28418	0.00102279	0.0439541
TR67386c0_g2_i2len=2969	gi|1070141254|ref|XP_018373532.1| PREDICTED: protein pellino isoform X2 [Trachymyrmex cornetzi]	1249.02	0.845169	0.128103	6.5976	4.17866e-11	1.32618e-07
TR1764c0_g1_i1len=911	gi|1070142301|ref|XP_018376247.1| PREDICTED: N-alpha-acetyltransferase 50 [Trachymyrmex cornetzi]	868.828	0.848026	0.134471	6.30636	2.85665e-10	6.47583e-07
TR75971c0_g1_i2len=5183	gi|1070142590|ref|XP_018377016.1| PREDICTED: tyrosine-protein phosphatase 99A isoform X4 [Trachymyrmex cornetzi]	372.621	-1.27387	0.297459	-4.2825	1.84807e-05	0.0033632
TR68540c1_g1_i4len=1652	gi|1070146150|ref|XP_018338183.1| PREDICTED: 39S ribosomal protein L53, mitochondrial [Trachymyrmex septentrionalis]	342.559	0.867128	0.180916	4.793	1.64307e-06	0.00061288
TR62945c0_g1_i1len=1906	gi|1070152490|ref|XP_018358337.1| PREDICTED: polyglutamine-binding protein 1 [Trachymyrmex cornetzi]	273.676	0.616026	0.126648	4.86408	1.14988e-06	0.000466296
TR61096c0_g1_i1len=395	gi|1070154429|ref|XP_018358832.1| PREDICTED: fumarylacetoacetate hydrolase domain-containing protein 2 isoform X2 [Trachymyrmex cornetzi]	4.51312	-2.001	0.565253	-3.54001	0.000400111	0.0249522
TR74750c0_g2_i1len=3745	gi|1070155903|ref|XP_018359144.1| PREDICTED: ankyrin repeat and LEM domain-containing protein 2 isoform X1 [Trachymyrmex cornetzi]	1479.87	0.463546	0.130502	3.55202	0.000382279	0.0242462
TR70389c0_g2_i2len=1286	gi|1070158694|ref|XP_018359771.1| PREDICTED: uncharacterized protein LOC108759020 [Trachymyrmex cornetzi]	3.89027	-3.83245	0.817151	-4.69002	2.7318e-06	0.000907846
TR69442c0_g1_i4len=1181	gi|1070162686|ref|XP_018360687.1| PREDICTED: carbonyl reductase [NADPH] 1-like [Trachymyrmex cornetzi]	369.442	1.74107	0.478271	3.64035	0.000272264	0.0194833
TR41928c0_g1_i2len=740	gi|1070164330|ref|XP_018361044.1| PREDICTED: patatin-like phospholipase domain-containing protein 3 isoform X3 [Trachymyrmex cornetzi]	2.0934	-2.89041	0.756718	-3.81966	0.000133635	0.0124374
TR69359c0_g1_i2len=1682	gi|1070168939|ref|XP_018362151.1| PREDICTED: leucine-rich repeat-containing protein 15-like [Trachymyrmex cornetzi]	23.8732	-2.97754	0.770987	-3.86198	0.000112471	0.0113498
TR56466c0_g1_i1len=7081	gi|1070170468|ref|XP_018362479.1| PREDICTED: Krueppel homolog 1-like isoform X1 [Trachymyrmex cornetzi]	4090.39	0.729625	0.134995	5.40482	6.48726e-08	6.03928e-05
TR61332c0_g1_i1len=3696	gi|1070174781|ref|XP_018363477.1| PREDICTED: peroxisomal leader peptide-processing protease-like isoform X1 [Trachymyrmex cornetzi]	196.047	0.765203	0.208167	3.67591	0.000237006	0.0177822
TR74502c9_g1_i7len=2320	gi|1070175616|ref|XP_018363664.1| PREDICTED: ATP-dependent RNA helicase dbp2-like [Trachymyrmex cornetzi]	2745.53	0.985034	0.254305	3.87344	0.000107309	0.0109507
TR58914c0_g2_i1len=957	gi|1070176111|ref|XP_018347599.1| PREDICTED: uncharacterized protein LOC108751734 isoform X2 [Trachymyrmex septentrionalis]	1.38864	-3.14968	0.828624	-3.8011	0.000144054	0.0128966
TR74372c0_g1_i2len=3051	gi|1070176280|ref|XP_018347655.1| PREDICTED: uncharacterized protein LOC108751758 [Trachymyrmex septentrionalis]	5.4083	-2.94855	0.718609	-4.10313	4.07594e-05	0.00586658
TR73287c0_g2_i2len=2702	gi|1070179587|ref|XP_018348641.1| PREDICTED: uncharacterized protein LOC108752350 isoform X1 [Trachymyrmex septentrionalis]	700.342	-0.898072	0.234762	-3.82546	0.00013053	0.0122563
TR75188c6_g2_i7len=3306	gi|1070181200|ref|XP_018365005.1| PREDICTED: uncharacterized protein LOC108762483 [Trachymyrmex cornetzi]	169.113	-0.533848	0.135821	-3.93052	8.47632e-05	0.00935698
TR75673c1_g2_i1len=1654	gi|1070182490|ref|XP_018349535.1| PREDICTED: uncharacterized protein LOC108752866 [Trachymyrmex septentrionalis]	316.139	-1.41523	0.289646	-4.88606	1.02874e-06	0.000435324
TR36611c0_g1_i1len=1120	gi|1070184148|ref|XP_018350029.1| PREDICTED: M-phase phosphoprotein 6 [Trachymyrmex septentrionalis]	276.63	0.68644	0.118933	5.77163	7.85076e-09	1.0833e-05
TR73695c0_g1_i1len=963	gi|1070186225|ref|XP_018350686.1| PREDICTED: protein daughterless isoform X9 [Trachymyrmex septentrionalis]	52.0256	-1.77761	0.40814	-4.35538	1.32834e-05	0.00269576
TR43970c0_g1_i2len=2249	gi|1070188251|ref|XP_018351353.1| PREDICTED: mannosyl-oligosaccharide 1,2-alpha-mannosidase IA isoform X2 [Trachymyrmex septentrionalis]	344.028	-0.948326	0.238495	-3.97629	6.99986e-05	0.00830484
TR65246c0_g1_i1len=6639	gi|1070189327|ref|XP_018351696.1| PREDICTED: collagen alpha-1(IV) chain [Trachymyrmex septentrionalis]	1078.62	2.36575	0.609928	3.87874	0.000104999	0.0108901
TR59260c0_g1_i1len=768	gi|1070189827|ref|XP_018351859.1| PREDICTED: prefoldin subunit 6 [Trachymyrmex septentrionalis]	736.626	0.593628	0.147236	4.03181	5.53478e-05	0.00715509
TR73482c4_g3_i7len=6413	gi|1070190470|ref|XP_018352077.1| PREDICTED: UDP-N-acetylglucosamine--peptide N-acetylglucosaminyltransferase 110 kDa subunit isoform X2 [Trachymyrmex septentrionalis]	3831.98	-0.706304	0.200981	-3.51428	0.000440946	0.0262804
TR8937c0_g1_i1len=650	gi|1070190500|ref|XP_018367112.1| PREDICTED: protein slowmo [Trachymyrmex cornetzi]	1.75497	-3.33846	0.823633	-4.05334	5.04926e-05	0.00670495
TR40286c0_g1_i1len=366	gi|1070190805|ref|XP_018352169.1| PREDICTED: uncharacterized protein LOC108754413 [Trachymyrmex septentrionalis]	3.53728	-2.5391	0.572274	-4.43687	9.12779e-06	0.00204942
TR64711c0_g1_i4len=4658	gi|1070191817|ref|XP_018352450.1| PREDICTED: aryl hydrocarbon receptor nuclear translocator-like protein 1 isoform X3 [Trachymyrmex septentrionalis]	583.153	0.853902	0.258895	3.29826	0.000972876	0.0424807
TR72806c0_g2_i1len=1610	gi|1070193456|ref|XP_018352937.1| PREDICTED: protein FAM69C isoform X1 [Trachymyrmex septentrionalis]	178.294	1.12496	0.330032	3.40865	0.00065285	0.0334126
TR72806c0_g1_i1len=697	gi|1070193456|ref|XP_018352937.1| PREDICTED: protein FAM69C isoform X1 [Trachymyrmex septentrionalis]	10.0583	1.49839	0.454133	3.29946	0.000968724	0.042406
TR31671c0_g1_i1len=872	gi|1070195450|ref|XP_018353514.1| PREDICTED: la-related protein 1 [Trachymyrmex septentrionalis]	98.5522	-0.999844	0.305218	-3.27584	0.00105349	0.0447285
TR65777c1_g1_i4len=1890	gi|1070196468|ref|XP_018368598.1| PREDICTED: heat shock 70 kDa protein cognate 4 [Trachymyrmex cornetzi]	3.78857	-3.13247	0.757036	-4.1378	3.5065e-05	0.00533744
TR72186c1_g1_i1len=2448	gi|1070196628|ref|XP_018368643.1| PREDICTED: patched domain-containing protein 3 [Trachymyrmex cornetzi]	1600.95	-1.2882	0.369405	-3.48724	0.000488041	0.0279836
TR74842c1_g1_i1len=476	gi|1070196888|ref|XP_018353896.1| PREDICTED: hybrid signal transduction histidine kinase B-like isoform X1 [Trachymyrmex septentrionalis]	208.764	-2.09846	0.430293	-4.87682	1.07812e-06	0.000450214
TR69138c0_g1_i1len=8677	gi|1070197692|ref|XP_018368902.1| PREDICTED: neuroligin-1-like [Trachymyrmex cornetzi]	2560.83	0.655594	0.151628	4.3237	1.53435e-05	0.00297834
TR73319c1_g3_i2len=7631	gi|1070198593|ref|XP_018369125.1| PREDICTED: dystroglycan-like isoform X2 [Trachymyrmex cornetzi]	12121.2	-0.814125	0.167395	-4.86349	1.15336e-06	0.000466296
TR72201c0_g1_i3len=1400	gi|1070199313|ref|XP_018369307.1| PREDICTED: uncharacterized protein LOC108765212 [Trachymyrmex cornetzi]	27.1828	1.77061	0.427008	4.14655	3.37523e-05	0.00517487
TR68540c2_g1_i2len=2524	gi|1070201616|ref|XP_018355248.1| PREDICTED: sn1-specific diacylglycerol lipase alpha [Trachymyrmex septentrionalis]	69.8453	-1.5886	0.49111	-3.23471	0.00121768	0.0489304
TR69311c0_g2_i3len=3187	gi|1070204112|ref|XP_018370944.1| PREDICTED: mitochondrial genome maintenance exonuclease 1-like [Trachymyrmex cornetzi]	156.197	0.910737	0.271195	3.35824	0.000784411	0.0373036
TR58216c0_g1_i1len=1031	gi|1070205664|ref|XP_018371771.1| PREDICTED: protein DPCD isoform X1 [Trachymyrmex cornetzi]	213.557	0.885743	0.201362	4.39876	1.08873e-05	0.00233467
TR76202c0_g1_i1len=5985	gi|1070205854|ref|XP_018371870.1| PREDICTED: uncharacterized protein LOC108766838 [Trachymyrmex cornetzi]	118.215	1.53766	0.439319	3.50011	0.000465071	0.0271635
TR47124c0_g1_i1len=2046	gi|1070208109|ref|XP_018373085.1| PREDICTED: nuclear RNA export factor 1-like [Trachymyrmex cornetzi]	324	0.613231	0.133144	4.60577	4.10951e-06	0.00122463
TR76116c1_g2_i2len=2636	gi|1070208170|ref|XP_018373120.1| PREDICTED: uncharacterized protein LOC108767647 [Trachymyrmex cornetzi]	48.5727	-2.11149	0.537706	-3.92686	8.60638e-05	0.00943491
TR68652c0_g1_i1len=1673	gi|1070208947|ref|XP_018373546.1| PREDICTED: probable oligoribonuclease isoform X1 [Trachymyrmex cornetzi]	369.514	0.70439	0.14693	4.79406	1.63436e-06	0.00061288
TR76381c0_g3_i1len=1032	gi|1070209578|ref|XP_018373893.1| PREDICTED: UPF0329 protein ECU05_1680/ECU11_0050-like [Trachymyrmex cornetzi]	8.79113	-2.72046	0.669321	-4.0645	4.81359e-05	0.00650081
TR66024c0_g1_i1len=1071	gi|1070210910|ref|XP_018374617.1| PREDICTED: sorting and assembly machinery component 50 homolog isoform X1 [Trachymyrmex cornetzi]	391.826	0.629098	0.144107	4.36548	1.26844e-05	0.00262257
TR57106c0_g1_i1len=1630	gi|1070211297|ref|XP_018374830.1| PREDICTED: GTP-binding protein 10 homolog [Trachymyrmex cornetzi]	685.236	0.429453	0.102383	4.19458	2.73382e-05	0.00445743
TR74702c1_g3_i2len=3366	gi|1070211735|ref|XP_018375070.1| PREDICTED: uncharacterized protein LOC108768892 [Trachymyrmex cornetzi]	38.6641	-2.98889	0.712867	-4.19278	2.75562e-05	0.00445743
TR68736c4_g1_i6len=1699	gi|1070213775|ref|XP_018376180.1| PREDICTED: electroneutral sodium bicarbonate exchanger 1 isoform X1 [Trachymyrmex cornetzi]	557.676	-1.75028	0.387314	-4.519	6.21314e-06	0.00164802
TR66855c0_g1_i1len=1303	gi|1070214633|ref|XP_018376643.1| PREDICTED: purine nucleoside phosphorylase isoform X2 [Trachymyrmex cornetzi]	1564.86	-3.26211	0.627794	-5.19614	2.03467e-07	0.000131785
TR57913c0_g2_i2len=3083	gi|1070215097|ref|XP_018376902.1| PREDICTED: myophilin [Trachymyrmex cornetzi]	1303.88	1.25543	0.356593	3.52062	0.000430539	0.0258305
TR71712c5_g2_i1len=1776	gi|1070215731|ref|XP_018377254.1| PREDICTED: fatty acyl-CoA reductase 1-like [Trachymyrmex cornetzi]	35.3122	-2.83228	0.737272	-3.84157	0.000122251	0.0118832
TR71712c5_g2_i2len=1700	gi|1070215731|ref|XP_018377254.1| PREDICTED: fatty acyl-CoA reductase 1-like [Trachymyrmex cornetzi]	228.271	-2.61322	0.794006	-3.29119	0.000997652	0.0430782
TR50471c0_g1_i1len=3852	gi|1070587417|ref|XP_018406161.1| PREDICTED: uncharacterized protein LOC108782385, partial [Cyphomyrmex costatus]	143.903	-1.76447	0.323643	-5.4519	4.98348e-08	4.79275e-05
TR74299c4_g1_i4len=463	gi|1070588193|ref|XP_018406577.1| PREDICTED: uncharacterized protein LOC108782721 [Cyphomyrmex costatus]	27.2427	1.53773	0.363709	4.22792	2.35867e-05	0.00402457
TR75874c6_g3_i1len=2790	gi|1070588552|ref|XP_018406766.1| PREDICTED: ATP-binding cassette sub-family F member 1 isoform X2 [Cyphomyrmex costatus]	806.447	0.553067	0.161427	3.42611	0.000612295	0.0321729
TR74502c9_g1_i2len=2289	gi|1070588624|ref|XP_018406808.1| PREDICTED: ATP-dependent RNA helicase dbp2-like [Cyphomyrmex costatus]	3239.98	1.77402	0.542872	3.26785	0.00108368	0.0455532
TR40954c0_g5_i1len=3234	gi|1070593157|ref|XP_018393611.1| PREDICTED: histone acetyltransferase Tip60 [Cyphomyrmex costatus]	210.138	0.53894	0.124793	4.31866	1.56982e-05	0.00301036
TR63521c0_g1_i3len=2844	gi|1070593645|ref|XP_018393882.1| PREDICTED: proteasomal ubiquitin receptor ADRM1 homolog isoform X3 [Cyphomyrmex costatus]	577.557	0.639741	0.165757	3.8595	0.00011362	0.0113834
TR70705c0_g1_i1len=9823	gi|1070594039|ref|XP_018394094.1| PREDICTED: unconventional myosin-Va isoform X2 [Cyphomyrmex costatus]	4701.69	0.425777	0.10495	4.05696	4.97152e-05	0.00664341
TR26415c0_g1_i1len=2868	gi|1070594151|ref|XP_018394158.1| PREDICTED: calcyphosin-like protein [Cyphomyrmex costatus]	1882.6	1.16346	0.33022	3.52327	0.00042625	0.0257692
TR68923c0_g1_i7len=1855	gi|1070595498|ref|XP_018394902.1| PREDICTED: cystinosin homolog [Cyphomyrmex costatus]	396.573	-2.11393	0.513534	-4.11644	3.84763e-05	0.00565335
TR60163c1_g1_i1len=1762	gi|1070598434|ref|XP_018396495.1| PREDICTED: adhesive plaque matrix protein 2-like [Cyphomyrmex costatus]	1242.83	-1.20843	0.316997	-3.81213	0.000137777	0.0126194
TR63526c0_g1_i1len=4183	gi|1070600058|ref|XP_018397380.1| PREDICTED: carbohydrate sulfotransferase 11-like [Cyphomyrmex costatus]	8818.49	-1.20628	0.359227	-3.35797	0.000785167	0.0373036
TR59955c0_g1_i1len=1129	gi|1070600064|ref|XP_018397383.1| PREDICTED: E3 ubiquitin-protein ligase RNF180-like [Cyphomyrmex costatus]	92.3859	0.559321	0.151705	3.6869	0.000227006	0.0173602
TR102304c0_g1_i1len=1207	gi|1070600857|ref|XP_018397811.1| PREDICTED: 39S ribosomal protein L19, mitochondrial [Cyphomyrmex costatus]	562.216	0.420339	0.0794391	5.29133	1.21429e-07	8.96232e-05
TR35372c0_g2_i1len=1327	gi|1070602836|ref|XP_018398889.1| PREDICTED: ATP-binding cassette sub-family B member 10, mitochondrial-like [Cyphomyrmex costatus]	1478.8	0.940417	0.274227	3.42933	0.00060507	0.0318989
TR11674c0_g1_i1len=754	gi|1070604184|ref|XP_018399619.1| PREDICTED: uncharacterized protein LOC108777277, partial [Cyphomyrmex costatus]	1.86003	-3.26786	0.751861	-4.34636	1.38417e-05	0.00276286
TR59067c0_g1_i1len=2154	gi|1070604520|ref|XP_018399802.1| PREDICTED: uncharacterized protein LOC108777424 [Cyphomyrmex costatus]	20.1404	-0.956884	0.275935	-3.46778	0.00052477	0.02927
TR76491c0_g2_i3len=2690	gi|1070605110|ref|XP_018400124.1| PREDICTED: elongation of very long chain fatty acids protein 4-like [Cyphomyrmex costatus]	420.001	2.43758	0.54194	4.49788	6.8633e-06	0.00172977
TR59172c1_g1_i1len=2321	gi|1070606567|ref|XP_018400922.1| PREDICTED: uncharacterized protein LOC108778291 [Cyphomyrmex costatus]	1507.78	1.15549	0.237359	4.86813	1.12659e-06	0.00046463
TR50480c0_g1_i1len=1556	gi|1070606797|ref|XP_018401047.1| PREDICTED: SAGA-associated factor 29 isoform X2 [Cyphomyrmex costatus]	289.324	0.488803	0.124221	3.93495	8.32137e-05	0.00926796
TR12403c0_g1_i1len=735	gi|1070607989|ref|XP_018401693.1| PREDICTED: putative nuclease HARBI1 [Cyphomyrmex costatus]	2.58616	-2.84541	0.710804	-4.00308	6.25223e-05	0.00778145
TR75589c2_g1_i5len=2323	gi|1070610682|ref|XP_018403174.1| PREDICTED: uncharacterized protein LOC108780084 [Cyphomyrmex costatus]	4.73835	-3.81799	0.823301	-4.63743	3.52777e-06	0.00108175
TR54845c0_g1_i1len=1713	gi|1070613569|ref|XP_018404764.1| PREDICTED: DNA-directed RNA polymerase III subunit RPC8 [Cyphomyrmex costatus]	656.838	0.334212	0.0916847	3.64523	0.000267148	0.0193443
TR76575c1_g1_i7len=855	gi|1070614079|ref|XP_018405043.1| PREDICTED: uncharacterized protein LOC108781546, partial [Cyphomyrmex costatus]	21.214	1.32169	0.297336	4.44512	8.78433e-06	0.00200567
TR67163c2_g1_i2len=1026	gi|1078799861|ref|XP_018497307.1| PREDICTED: cathepsin L1-like [Metaseiulus occidentalis]	2.80344	-2.9159	0.849773	-3.43138	0.000600513	0.0317398
TR3743c0_g1_i1len=506	gi|1078801161|ref|XP_018493628.1| PREDICTED: fatty acid-binding protein, heart isoform X1 [Metaseiulus occidentalis]	2.02891	-3.10535	0.840277	-3.69563	0.000219345	0.0170413
TR103833c0_g1_i1len=662	gi|1078803379|ref|XP_018494409.1| PREDICTED: glycine-rich protein DOT1-like [Metaseiulus occidentalis]	3.2696	-3.32404	0.839051	-3.96167	7.44276e-05	0.00870349
TR128635c0_g1_i1len=1686	gi|1078803397|ref|XP_018494413.1| PREDICTED: uncharacterized protein LOC100897439 [Metaseiulus occidentalis]	1.29352	-2.81798	0.844818	-3.3356	0.000851143	0.0391773
TR26964c2_g1_i1len=336	gi|1078804013|ref|XP_018494648.1| PREDICTED: ubiquitin-40S ribosomal protein S27a isoform X2 [Metaseiulus occidentalis]	1.0787	-2.7282	0.845385	-3.22717	0.00125021	0.0496904
TR49180c0_g1_i1len=1051	gi|1078805871|ref|XP_018495283.1| PREDICTED: catalase isoform X2 [Metaseiulus occidentalis]	11.8043	-3.16235	0.684088	-4.62272	3.78738e-06	0.00115024
TR7857c0_g1_i1len=603	gi|1078806569|ref|XP_018495540.1| PREDICTED: 40S ribosomal protein S11 [Metaseiulus occidentalis]	2.2637	-2.9293	0.847838	-3.45502	0.000550252	0.0300974
TR102465c0_g1_i1len=527	gi|1078807566|ref|XP_018495869.1| PREDICTED: 60S acidic ribosomal protein P2 isoform X2 [Metaseiulus occidentalis]	2.50253	-2.89341	0.849522	-3.40593	0.000659402	0.0335449
TR13941c0_g1_i1len=458	gi|1078809514|ref|XP_018496510.1| PREDICTED: 60S ribosomal protein L28 [Metaseiulus occidentalis]	0.979947	-2.73908	0.843394	-3.24769	0.00116346	0.047461
TR129543c0_g1_i1len=504	gi|1078810086|ref|XP_018496697.1| PREDICTED: V-type proton ATPase 16 kDa proteolipid subunit [Metaseiulus occidentalis]	1.38512	-2.86244	0.844046	-3.39133	0.000695538	0.0346535
TR4560c0_g1_i1len=1025	gi|1080056938|ref|XP_018570234.1| PREDICTED: 1-acyl-sn-glycerol-3-phosphate acyltransferase alpha [Anoplophora glabripennis]	1.66785	3.17592	0.827547	3.83775	0.000124166	0.0119777
TR49150c0_g1_i1len=1330	gi|1084289723|ref|XP_018647965.1| putative dead box ATP-dependent RNA helicase [Schistosoma mansoni]	1.23626	-2.85915	0.842006	-3.39564	0.000684687	0.0343284
TR43562c0_g1_i1len=414	gi|1084294515|ref|XP_018650358.1| putative histone H2A [Schistosoma mansoni]	1.78761	-3.24596	0.830295	-3.90941	9.25224e-05	0.009937
TR56235c0_g3_i1len=433	gi|1084299799|ref|XP_018652992.1| putative 40s ribosomal protein S24 [Schistosoma mansoni]	1.1768	-3.16835	0.821394	-3.85729	0.000114652	0.0114425
TR25175c0_g1_i1len=540	gi|1084307513|ref|XP_018645349.1| hypothetical protein Smp_184280, partial [Schistosoma mansoni]	2.25997	2.47073	0.729848	3.38527	0.000711086	0.0351522
TR92949c0_g1_i1len=566	gi|115803428|ref|XP_786544.2| PREDICTED: succinyl-CoA ligase subunit alpha, mitochondrial [Strongylocentrotus purpuratus]	1.50135	-2.77534	0.84825	-3.27185	0.00106848	0.0451536
TR6248c0_g1_i1len=463	gi|118779554|ref|XP_564212.2| AGAP011284-PA [Anopheles gambiae str. PEST]	4.54565	-3.00628	0.799343	-3.76094	0.000169276	0.014288
TR126426c0_g1_i1len=392	gi|156331380|ref|XP_001619209.1| hypothetical protein NEMVEDRAFT_v1g152068, partial [Nematostella vectensis]	1.58939	-2.81871	0.847454	-3.3261	0.000880717	0.039959
TR93099c0_g1_i1len=735	gi|156336182|ref|XP_001619656.1| hypothetical protein NEMVEDRAFT_v1g223965 [Nematostella vectensis]	1.26616	2.81611	0.840878	3.34901	0.000811023	0.0380479
TR26550c0_g1_i1len=1287	gi|156345428|ref|XP_001621362.1| hypothetical protein NEMVEDRAFT_v1g222065, partial [Nematostella vectensis]	1.53762	2.90086	0.841031	3.44917	0.000562307	0.0303562
TR82534c0_g1_i1len=813	gi|156356469|ref|XP_001623945.1| predicted protein, partial [Nematostella vectensis]	1.1999	-2.74493	0.84656	-3.24245	0.00118508	0.0479731
TR57506c0_g1_i2len=594	gi|156364314|ref|XP_001626294.1| predicted protein [Nematostella vectensis]	3.55934	-4.017	0.80107	-5.01454	5.31591e-07	0.000261374
TR25001c0_g1_i1len=434	gi|156372342|ref|XP_001628997.1| predicted protein [Nematostella vectensis]	3.86529	-3.11746	0.79737	-3.90968	9.24184e-05	0.009937
TR39161c0_g1_i1len=404	gi|156372342|ref|XP_001628997.1| predicted protein [Nematostella vectensis]	2.62203	-3.08597	0.808814	-3.81542	0.00013595	0.0124881
TR6614c0_g1_i1len=417	gi|156376672|ref|XP_001630483.1| predicted protein [Nematostella vectensis]	1.98236	-3.31374	0.829251	-3.99606	6.44055e-05	0.00795819
TR24464c0_g1_i1len=888	gi|156378536|ref|XP_001631198.1| predicted protein [Nematostella vectensis]	2.71111	-2.83587	0.729591	-3.88694	0.000101517	0.0106507
TR15054c0_g1_i1len=427	gi|156382415|ref|XP_001632549.1| predicted protein [Nematostella vectensis]	2.4784	-2.69466	0.790576	-3.40848	0.000653259	0.0334126
TR78394c0_g1_i1len=705	gi|156382766|ref|XP_001632723.1| predicted protein [Nematostella vectensis]	1.35078	-2.7768	0.847057	-3.27817	0.00104481	0.0445179
TR34046c0_g1_i1len=1275	gi|156386647|ref|XP_001634023.1| predicted protein [Nematostella vectensis]	1.76239	-2.98963	0.842867	-3.54697	0.000389687	0.0245387
TR68031c9_g1_i1len=735	gi|156401049|ref|XP_001639104.1| predicted protein [Nematostella vectensis]	11.3097	2.45421	0.6495	3.77861	0.000157705	0.0136938
TR63063c0_g1_i1len=482	gi|157136377|ref|XP_001663729.1| AAEL013536-PA [Aedes aegypti]	7.77612	-4.02727	0.823779	-4.88878	1.01464e-06	0.000432239
TR63063c0_g1_i2len=491	gi|157136377|ref|XP_001663729.1| AAEL013536-PA [Aedes aegypti]	1.47582	-2.76125	0.848509	-3.25423	0.00113698	0.0468325
TR48598c0_g1_i1len=702	gi|157136710|ref|XP_001656886.1| AAEL013625-PD [Aedes aegypti]	3.05291	-3.31463	0.799341	-4.1467	3.37305e-05	0.00517487
TR32204c0_g1_i1len=461	gi|17535693|ref|NP_495823.1| 60S ribosomal protein L26 [Caenorhabditis elegans]	2.77768	-2.95284	0.848941	-3.47826	0.000504671	0.0286017
TR34313c0_g2_i1len=435	gi|17563670|ref|NP_506690.1| 40S ribosomal protein S16 [Caenorhabditis elegans]	2.81281	-3.32529	0.795077	-4.18235	2.88512e-05	0.0045717
TR36747c0_g1_i1len=1502	gi|17569137|ref|NP_508778.1| Protein disulfide-isomerase 2 [Caenorhabditis elegans]	2.94612	-3.73434	0.735992	-5.07389	3.89765e-07	0.000204462
TR12795c0_g1_i1len=1352	gi|195494710|ref|XP_002094955.1| uncharacterized protein Dyak_GE19931 [Drosophila yakuba]	2.12722	-2.91139	0.847783	-3.43413	0.000594463	0.0314703
TR42950c0_g2_i1len=432	gi|195999246|ref|XP_002109491.1| conserved hypothetical protein, partial [Trichoplax adhaerens]	3.12983	-2.93173	0.798768	-3.67032	0.000242248	0.0180264
TR92761c0_g1_i1len=745	gi|196001801|ref|XP_002110768.1| hypothetical protein TRIADDRAFT_54013 [Trichoplax adhaerens]	1.03062	-2.97524	0.831187	-3.57951	0.000344244	0.0226223
TR116295c0_g1_i1len=376	gi|196004758|ref|XP_002112246.1| expressed hypothetical protein [Trichoplax adhaerens]	2.22002	-3.34808	0.830035	-4.03366	5.49151e-05	0.00712837
TR1180c0_g1_i1len=657	gi|196006053|ref|XP_002112893.1| expressed hypothetical protein [Trichoplax adhaerens]	6.69115	-2.93464	0.795316	-3.68991	0.000224335	0.017302
TR23115c0_g1_i1len=568	gi|196007616|ref|XP_002113674.1| expressed hypothetical protein [Trichoplax adhaerens]	3.82389	-3.71677	0.823528	-4.51323	6.38483e-06	0.00166144
TR93837c0_g2_i1len=517	gi|196007616|ref|XP_002113674.1| expressed hypothetical protein [Trichoplax adhaerens]	1.24177	-2.94131	0.838568	-3.50754	0.000452269	0.0267543
TR48066c0_g1_i1len=575	gi|196010349|ref|XP_002115039.1| conserved hypothetical protein [Trichoplax adhaerens]	4.40139	-3.74217	0.825581	-4.53277	5.82163e-06	0.00158177
TR31515c0_g1_i1len=729	gi|196011293|ref|XP_002115510.1| hypothetical protein TRIADDRAFT_64190 [Trichoplax adhaerens]	1.65922	-2.71664	0.816222	-3.32831	0.000873748	0.0397565
TR35760c0_g1_i1len=1814	gi|196019446|ref|XP_002118981.1| hypothetical protein TRIADDRAFT_35024 [Trichoplax adhaerens]	3.65137	-2.67527	0.823408	-3.24902	0.00115804	0.047307
TR29676c0_g1_i1len=370	gi|221107007|ref|XP_002161509.1| PREDICTED: 60S ribosomal protein L30-like [Hydra vulgaris]	1.39418	-3.066	0.834317	-3.67486	0.000237976	0.0178136
TR124899c0_g1_i1len=378	gi|221111979|ref|XP_002161180.1| PREDICTED: 60S ribosomal protein L44 [Hydra vulgaris]	3.28794	-2.87389	0.802539	-3.58099	0.000342294	0.0226104
TR48017c0_g1_i1len=759	gi|221131162|ref|XP_002163780.1| PREDICTED: ATP synthase subunit alpha, mitochondrial [Hydra vulgaris]	4.4563	-2.71663	0.76828	-3.53599	0.000406253	0.0251086
TR66604c1_g3_i1len=1386	gi|241647495|ref|XP_002411147.1| translation elongation factor EF-1 alpha/Tu, putative [Ixodes scapularis]	36.1757	-2.82349	0.737089	-3.8306	0.00012783	0.012183
TR22154c0_g1_i1len=1308	gi|241725531|ref|XP_002412211.1| ammonium transporter, putative, partial [Ixodes scapularis]	3.03615	-2.89815	0.850569	-3.40731	0.000656072	0.0334755
TR15165c0_g1_i1len=337	gi|241781184|ref|XP_002400257.1| ribosomal protein L39, putative [Ixodes scapularis]	1.60103	-2.75426	0.849339	-3.24283	0.00118351	0.0479731
TR55630c0_g1_i1len=773	gi|268571885|ref|XP_002648831.1| C. briggsae CBR-EFT-2 protein, partial [Caenorhabditis briggsae]	3.14711	-2.71587	0.802962	-3.38231	0.000718784	0.0353258
TR27617c0_g1_i1len=495	gi|291225304|ref|XP_002732640.1| PREDICTED: 60S ribosomal protein L24-like [Saccoglossus kowalevskii]	5.22249	-2.94003	0.800645	-3.67208	0.000240581	0.0179444
TR51237c0_g1_i1len=984	gi|291230121|ref|XP_002735015.1| PREDICTED: guanine nucleotide-binding protein subunit beta-2-like 1-like [Saccoglossus kowalevskii]	4.57113	-2.79201	0.810431	-3.44509	0.000570862	0.03069
TR108784c0_g1_i1len=431	gi|291237487|ref|XP_002738655.1| PREDICTED: cofilin-like [Saccoglossus kowalevskii]	1.98843	-2.98219	0.844886	-3.5297	0.000416035	0.0253917
TR90858c0_g1_i1len=403	gi|291238351|ref|XP_002739091.1| PREDICTED: 60S ribosomal protein L23a-like [Saccoglossus kowalevskii]	1.37528	-3.019	0.836708	-3.60818	0.00030835	0.0213203
TR105073c0_g1_i1len=642	gi|291243335|ref|XP_002741558.1| PREDICTED: peroxisomal membrane protein PMP27-like [Saccoglossus kowalevskii]	1.12269	-2.96018	0.834992	-3.54516	0.000392371	0.0246832
TR75610c4_g4_i3len=1931	gi|308450159|ref|XP_003088200.1| hypothetical protein CRE_03576 [Caenorhabditis remanei]	220.201	2.20921	0.48761	4.53069	5.87904e-06	0.00158177
TR55759c0_g1_i1len=1222	gi|308482016|ref|XP_003103212.1| hypothetical protein CRE_26702 [Caenorhabditis remanei]	22.6351	-2.61865	0.58307	-4.49114	7.08431e-06	0.00174969
TR73143c0_g1_i1len=402	gi|308502892|ref|XP_003113630.1| CRE-MAOC-1 protein [Caenorhabditis remanei]	1.04078	2.73408	0.841568	3.2488	0.00115894	0.047307
TR73325c0_g1_i1len=922	gi|308507113|ref|XP_003115739.1| CRE-GEI-7 protein [Caenorhabditis remanei]	13.4479	-2.69712	0.732713	-3.681	0.000232321	0.0175134
TR49821c0_g1_i1len=359	gi|312077659|ref|XP_003141401.1| 60S ribosomal protein L30 [Loa loa]	2.74925	-3.01728	0.813783	-3.70771	0.000209139	0.0165522
TR76661c15_g2_i1len=1777	gi|312120332|ref|XP_003151785.1| hypothetical protein LOAG_16249 [Loa loa]	45.9493	1.67804	0.455775	3.68173	0.000231657	0.0175134
TR44137c0_g1_i2len=482	gi|328715393|ref|XP_001951579.2| PREDICTED: serine-threonine kinase receptor-associated protein-like [Acyrthosiphon pisum]	2.06295	-3.45673	0.820838	-4.21122	2.53999e-05	0.00419852
TR101876c0_g1_i1len=2069	gi|328725540|ref|XP_003248521.1| PREDICTED: ferrochelatase-like [Acyrthosiphon pisum]	2.16196	2.54141	0.695269	3.65528	0.000256898	0.0187861
TR65554c0_g2_i1len=915	gi|336455080|ref|NP_001229598.1| C-4 methylsterol oxidase-like [Strongylocentrotus purpuratus]	2.51328	-3.34456	0.788423	-4.24209	2.21448e-05	0.00384049
TR48266c0_g3_i1len=1493	gi|339244731|ref|XP_003378291.1| chaperone protein DnaK [Trichinella spiralis]	7.00452	-3.3504	0.751501	-4.45828	8.26192e-06	0.00192816
TR27364c0_g1_i1len=330	gi|339262230|ref|XP_003367510.1| putative ubiquitin family protein, partial [Trichinella spiralis]	1.23137	-2.75899	0.846324	-3.25997	0.00111425	0.0463167
TR3263c0_g1_i1len=343	gi|340371588|ref|XP_003384327.1| PREDICTED: 40S ribosomal protein S21-like [Amphimedon queenslandica]	4.37964	-2.8639	0.798514	-3.58654	0.000335093	0.0223421
TR39343c0_g1_i1len=1619	gi|340381606|ref|XP_003389312.1| PREDICTED: serine carboxypeptidase S10 family member 1-like [Amphimedon queenslandica]	4.45067	-4.07877	0.80552	-5.06353	4.11572e-07	0.000214132
TR94802c0_g1_i1len=1221	gi|340381606|ref|XP_003389312.1| PREDICTED: serine carboxypeptidase S10 family member 1-like [Amphimedon queenslandica]	4.17552	-3.71319	0.825874	-4.49608	6.9219e-06	0.00172977
TR51768c0_g1_i1len=586	gi|340381632|ref|XP_003389325.1| PREDICTED: ATP synthase subunit d, mitochondrial-like [Amphimedon queenslandica]	3.68522	-3.20824	0.776906	-4.12951	3.63539e-05	0.00541909
TR6199c0_g1_i1len=857	gi|345487443|ref|XP_003425691.1| PREDICTED: acyl-CoA Delta(11) desaturase-like [Nasonia vitripennis]	1.42845	-2.94675	0.840966	-3.50401	0.00045831	0.0269278
TR103043c0_g1_i1len=900	gi|350426829|ref|XP_003494556.1| PREDICTED: translation factor GUF1 homolog, chloroplastic-like [Bombus impatiens]	1.23362	-2.78308	0.845614	-3.2912	0.000997623	0.0430782
TR33553c0_g1_i1len=425	gi|390336730|ref|XP_795093.3| PREDICTED: cytochrome b-c1 complex subunit 6, mitochondrial [Strongylocentrotus purpuratus]	3.66863	-2.78897	0.840691	-3.31747	0.000908362	0.0408628
TR46998c0_g1_i1len=473	gi|390352504|ref|XP_793193.3| PREDICTED: inorganic pyrophosphatase [Strongylocentrotus purpuratus]	1.38015	-2.81467	0.795131	-3.53989	0.0004003	0.0249522
TR97603c0_g1_i1len=700	gi|391332327|ref|XP_003740587.1| PREDICTED: 60S ribosomal protein L19 [Metaseiulus occidentalis]	2.39102	-3.0031	0.846265	-3.54866	0.000387203	0.0244551
TR56794c0_g1_i1len=832	gi|391332403|ref|XP_003740624.1| PREDICTED: ras-like GTP-binding protein Rho1 isoform X2 [Metaseiulus occidentalis]	3.91682	-2.70096	0.772173	-3.49787	0.000468985	0.027311
TR124443c0_g1_i1len=591	gi|391333194|ref|XP_003741005.1| PREDICTED: 40S ribosomal protein S2 [Metaseiulus occidentalis]	2.4995	-2.87415	0.849926	-3.38165	0.000720511	0.0353429
TR29014c0_g1_i1len=1097	gi|391334400|ref|XP_003741592.1| PREDICTED: cofilin/actin-depolymerizing factor homolog [Metaseiulus occidentalis]	1.1793	-2.93918	0.837113	-3.51108	0.000446283	0.0264989
TR112150c0_g1_i1len=527	gi|391334661|ref|XP_003741720.1| PREDICTED: 40S ribosomal protein S13 [Metaseiulus occidentalis]	2.32104	-2.89488	0.84891	-3.41011	0.000649364	0.0334126
TR85244c0_g1_i1len=688	gi|391336611|ref|XP_003742672.1| PREDICTED: 60S ribosomal protein L15 [Metaseiulus occidentalis]	2.51291	-2.82053	0.850973	-3.31448	0.000918151	0.0410992
TR42943c0_g1_i1len=877	gi|391336637|ref|XP_003742685.1| PREDICTED: 40S ribosomal protein SA [Metaseiulus occidentalis]	1.68	-2.85661	0.846946	-3.37283	0.000743994	0.0359617
TR102959c0_g1_i1len=516	gi|391339662|ref|XP_003744166.1| PREDICTED: 40S ribosomal protein S17 [Metaseiulus occidentalis]	1.32145	-2.8685	0.842992	-3.40276	0.00066708	0.0337388
TR117212c0_g1_i1len=874	gi|391340619|ref|XP_003744636.1| PREDICTED: profilin-A [Metaseiulus occidentalis]	1.31499	-2.79167	0.84601	-3.29981	0.000967504	0.042406
TR26301c0_g2_i1len=510	gi|391342986|ref|XP_003745796.1| PREDICTED: 40S ribosomal protein S20 [Metaseiulus occidentalis]	1.51939	-3.04643	0.83726	-3.63858	0.00027415	0.0195962
TR21550c0_g1_i1len=960	gi|391344942|ref|XP_003746753.1| PREDICTED: eukaryotic translation initiation factor 5A-1 [Metaseiulus occidentalis]	1.06181	-2.90064	0.836529	-3.46747	0.000525383	0.0292785
TR19024c0_g1_i1len=531	gi|391346705|ref|XP_003747609.1| PREDICTED: pyruvate dehydrogenase E1 component subunit alpha, mitochondrial [Metaseiulus occidentalis]	1.41737	-3.27697	0.820448	-3.99413	6.49336e-05	0.00795819
TR21431c0_g1_i1len=842	gi|391346773|ref|XP_003747643.1| PREDICTED: 60S ribosomal protein L6 [Metaseiulus occidentalis]	2.81632	-3.04304	0.846743	-3.59382	0.000325871	0.0219644
TR93252c0_g1_i1len=1167	gi|391347649|ref|XP_003748072.1| PREDICTED: ribonuclease Oy [Metaseiulus occidentalis]	1.92288	-3.02725	0.842604	-3.59273	0.000327231	0.0220261
TR45026c0_g1_i1len=564	gi|449671234|ref|XP_002156348.2| PREDICTED: cytochrome c oxidase subunit 4 isoform 2, mitochondrial-like [Hydra vulgaris]	2.63277	-2.72986	0.804767	-3.39211	0.000693554	0.0345818
TR53437c0_g1_i1len=1196	gi|498998658|ref|XP_004533902.1| PREDICTED: NADH-ubiquinone oxidoreductase 49 kDa subunit [Ceratitis capitata]	2.5619	-3.34594	0.833706	-4.01333	5.98678e-05	0.00761509
TR21753c0_g2_i1len=442	gi|499007285|ref|XP_004536033.1| PREDICTED: alcohol dehydrogenase [NADP(+)] [Ceratitis capitata]	1.11702	-2.84995	0.840608	-3.39034	0.000698052	0.0346971
TR16872c0_g1_i1len=574	gi|512900831|ref|XP_004924987.1| PREDICTED: probable NADH dehydrogenase [ubiquinone] 1 alpha subcomplex subunit 12 [Bombyx mori]	2.28371	-3.31374	0.832733	-3.97935	6.91043e-05	0.00824388
TR80628c0_g1_i1len=508	gi|524879487|ref|XP_005096418.1| PREDICTED: iron-sulfur cluster assembly enzyme ISCU, mitochondrial-like [Aplysia californica]	1.67342	3.09711	0.832132	3.7219	0.000197729	0.0158668
TR43247c0_g1_i1len=878	gi|572272223|ref|XP_006614025.1| PREDICTED: 40S ribosomal protein S11-like isoform X2 [Apis dorsata]	16242.4	0.628983	0.170236	3.69477	0.000220087	0.0170571
TR76661c15_g1_i1len=638	gi|585719565|ref|XP_006826086.1| PREDICTED: uncharacterized protein LOC102808992 [Saccoglossus kowalevskii]	18.1785	1.98038	0.517435	3.82731	0.000129554	0.012237
TR58445c0_g1_i1len=3215	gi|665806295|ref|XP_008551384.1| PREDICTED: eukaryotic translation initiation factor 1A, X-chromosomal [Microplitis demolitor]	12088.4	0.667892	0.164196	4.06766	4.74885e-05	0.00645457
TR49583c0_g1_i1len=372	gi|675851744|ref|XP_009011432.1| hypothetical protein HELRODRAFT_92888, partial [Helobdella robusta]	1.58368	-3.2533	0.826259	-3.93738	8.23747e-05	0.00924654
TR112307c0_g1_i1len=409	gi|675860194|ref|XP_009015657.1| hypothetical protein HELRODRAFT_184927 [Helobdella robusta]	1.59281	-2.93248	0.843542	-3.47639	0.000508213	0.0286995
TR59995c0_g1_i1len=873	gi|675866134|ref|XP_009018627.1| hypothetical protein HELRODRAFT_80560 [Helobdella robusta]	3.44933	-2.72295	0.815506	-3.33897	0.000840909	0.0388815
TR19701c0_g1_i1len=643	gi|675874354|ref|XP_009022737.1| hypothetical protein HELRODRAFT_155894 [Helobdella robusta]	4.92808	-2.97437	0.773887	-3.84342	0.000121334	0.0118832
TR39486c0_g1_i1len=465	gi|675880188|ref|XP_009025602.1| hypothetical protein HELRODRAFT_163501 [Helobdella robusta]	1.16567	-2.78344	0.844767	-3.29492	0.000984482	0.0427714
TR7176c0_g1_i1len=539	gi|676426567|ref|XP_009044665.1| hypothetical protein LOTGIDRAFT_223760 [Lottia gigantea]	5.87604	-2.91245	0.689691	-4.22284	2.41244e-05	0.00406461
TR103797c0_g1_i1len=551	gi|676455227|ref|XP_009053936.1| hypothetical protein LOTGIDRAFT_232087 [Lottia gigantea]	1.62131	-3.14908	0.833288	-3.7791	0.000157395	0.0136938
TR75397c1_g2_i4len=937	gi|676488211|ref|XP_009064545.1| hypothetical protein LOTGIDRAFT_196362 [Lottia gigantea]	4.45145	-2.73211	0.82992	-3.29201	0.000994731	0.0430106
TR19020c0_g1_i1len=577	gi|684396583|ref|XP_009171572.1| hypothetical protein T265_07712 [Opisthorchis viverrini]	1.44605	-2.86417	0.844784	-3.39042	0.000697867	0.0346971
TR32223c0_g1_i1len=864	gi|684400900|ref|XP_009172981.1| hypothetical protein T265_08810 [Opisthorchis viverrini]	3.08101	-3.18191	0.812851	-3.9145	9.05901e-05	0.00982926
TR2004c0_g1_i1len=345	gi|684412208|ref|XP_009176668.1| hypothetical protein T265_11686 [Opisthorchis viverrini]	6.18726	1.93305	0.592312	3.26357	0.00110017	0.0459122
TR66052c1_g1_i1len=521	gi|684412212|ref|XP_009176670.1| hypothetical protein T265_11688 [Opisthorchis viverrini]	4.48817	2.98777	0.729066	4.09809	4.16581e-05	0.00595541
TR1973c0_g1_i1len=731	gi|72058324|ref|XP_798304.1| PREDICTED: 40S ribosomal protein S3 [Strongylocentrotus purpuratus]	3.40249	-3.21452	0.843546	-3.81073	0.000138559	0.0126546
TR10115c0_g2_i1len=785	gi|745999723|ref|YP_009114538.1| cytochrome c oxidase subunit II (mitochondrion) [Tyrophagus putrescentiae]	90.4093	-2.30887	0.653877	-3.53105	0.00041392	0.0253241
TR59637c0_g1_i1len=660	gi|746830966|ref|XP_011050531.1| PREDICTED: cytochrome c oxidase copper chaperone [Acromyrmex echinatior]	166.736	0.432188	0.108815	3.97175	7.13473e-05	0.00843333
TR58286c0_g1_i1len=3813	gi|746834056|ref|XP_011066784.1| PREDICTED: gem-associated protein 2 [Acromyrmex echinatior]	1521.84	0.366128	0.0902392	4.05731	4.96414e-05	0.00664341
TR70634c1_g6_i1len=4092	gi|746835918|ref|XP_011068657.1| PREDICTED: ubiquitin carboxyl-terminal hydrolase 1 [Acromyrmex echinatior]	963.531	0.550351	0.170351	3.23069	0.0012349	0.0492982
TR75198c0_g1_i2len=3825	gi|746836027|ref|XP_011068716.1| PREDICTED: leucine-rich repeat-containing protein 15-like isoform X2 [Acromyrmex echinatior]	10.1734	-2.51964	0.633281	-3.97871	6.92912e-05	0.00824388
TR65292c0_g1_i3len=5141	gi|746836614|ref|XP_011069025.1| PREDICTED: potassium/sodium hyperpolarization-activated cyclic nucleotide-gated channel 2 isoform X4 [Acromyrmex echinatior]	1380.42	-1.68124	0.340618	-4.93584	7.98052e-07	0.000359259
TR43835c0_g1_i1len=1402	gi|746837808|ref|XP_011049404.1| PREDICTED: bax inhibitor 1 [Acromyrmex echinatior]	20191.9	0.543964	0.158755	3.42644	0.000611549	0.0321729
TR52081c0_g1_i2len=2918	gi|746838278|ref|XP_011049655.1| PREDICTED: cytohesin-1 isoform X1 [Acromyrmex echinatior]	593.284	-0.68227	0.147691	-4.61958	3.84519e-06	0.00115673
TR68098c0_g1_i4len=3038	gi|746841268|ref|XP_011050818.1| PREDICTED: protein hu-li tai shao isoform X1 [Acromyrmex echinatior]	641.586	-0.691367	0.179011	-3.86215	0.000112391	0.0113498
TR47694c0_g1_i3len=334	gi|746841516|ref|XP_011050948.1| PREDICTED: synaptobrevin homolog YKT6 [Acromyrmex echinatior]	38.7977	0.836437	0.233614	3.58043	0.000343035	0.0226104
TR49498c0_g1_i1len=1294	gi|746842440|ref|XP_011051433.1| PREDICTED: uncharacterized protein LOC105144299 [Acromyrmex echinatior]	14002.5	1.29682	0.387772	3.34429	0.000824935	0.0384167
TR49950c0_g2_i1len=2577	gi|746844516|ref|XP_011052523.1| PREDICTED: eukaryotic initiation factor 4A-I [Acromyrmex echinatior]	45061.3	0.636264	0.151754	4.19272	2.75624e-05	0.00445743
TR49950c0_g1_i1len=3632	gi|746844516|ref|XP_011052523.1| PREDICTED: eukaryotic initiation factor 4A-I [Acromyrmex echinatior]	17415	0.636363	0.173697	3.66363	0.000248665	0.0183199
TR68243c0_g1_i1len=1584	gi|746845849|ref|XP_011053222.1| PREDICTED: nucleoporin SEH1 isoform X2 [Acromyrmex echinatior]	248.92	0.904361	0.186695	4.84407	1.27209e-06	0.000501519
TR67953c0_g2_i1len=2418	gi|746850486|ref|XP_011055725.1| PREDICTED: solute carrier family 2, facilitated glucose transporter member 1-like isoform X5 [Acromyrmex echinatior]	3522.98	-3.04002	0.555274	-5.47481	4.37982e-08	4.41277e-05
TR73287c0_g2_i1len=1859	gi|746850864|ref|XP_011055928.1| PREDICTED: uncharacterized protein KIAA0930 homolog isoform X2 [Acromyrmex echinatior]	670.863	-0.917209	0.266242	-3.44502	0.00057102	0.03069
TR48006c0_g1_i1len=2578	gi|746851451|ref|XP_011056250.1| PREDICTED: uncharacterized protein LOC105147137 isoform X1 [Acromyrmex echinatior]	766.06	-3.24121	0.34839	-9.3034	1.36027e-20	2.87806e-16
TR73589c0_g2_i6len=951	gi|746853297|ref|XP_011057243.1| PREDICTED: leupaxin [Acromyrmex echinatior]	21.5915	-2.92144	0.732091	-3.99054	6.59228e-05	0.00801698
TR73589c0_g2_i4len=1463	gi|746853297|ref|XP_011057243.1| PREDICTED: leupaxin [Acromyrmex echinatior]	56.1374	-2.28344	0.546002	-4.18211	2.8882e-05	0.0045717
TR75978c6_g1_i11len=1612	gi|746853435|ref|XP_011057317.1| PREDICTED: monoacylglycerol lipase ABHD12 isoform X3 [Acromyrmex echinatior]	260.462	-2.16743	0.52139	-4.15703	3.22415e-05	0.00497931
TR52910c0_g1_i1len=1289	gi|746854129|ref|XP_011057695.1| PREDICTED: mediator of RNA polymerase II transcription subunit 11 isoform X2 [Acromyrmex echinatior]	336.583	0.708441	0.163208	4.34073	1.42007e-05	0.0027993
TR67888c0_g12_i7len=5450	gi|746854446|ref|XP_011057864.1| PREDICTED: uncharacterized protein LOC105148068 isoform X3 [Acromyrmex echinatior]	59.4349	-2.62314	0.488916	-5.36522	8.08528e-08	6.665e-05
TR65871c1_g1_i1len=1573	gi|746854938|ref|XP_011058115.1| PREDICTED: uncharacterized protein LOC105148226 isoform X3 [Acromyrmex echinatior]	446.437	-1.19775	0.173054	-6.92122	4.47781e-12	2.18634e-08
TR46350c0_g1_i1len=602	gi|746859956|ref|XP_011060800.1| PREDICTED: serine/arginine repetitive matrix protein 1 [Acromyrmex echinatior]	1.75978	-3.50277	0.811222	-4.3179	1.57524e-05	0.00301164
TR75111c1_g1_i1len=11776	gi|746862204|ref|XP_011062008.1| PREDICTED: laminin subunit alpha [Acromyrmex echinatior]	7307.47	-1.47543	0.29431	-5.0132	5.35315e-07	0.000261374
TR75188c6_g2_i1len=1341	gi|746865935|ref|XP_011064011.1| PREDICTED: uncharacterized protein CG5902-like [Acromyrmex echinatior]	177.309	-0.738347	0.19127	-3.86023	0.00011328	0.0113834
TR62588c0_g3_i1len=601	gi|746868813|ref|XP_011065542.1| PREDICTED: prohormone-4 [Acromyrmex echinatior]	1.00655	-2.73036	0.844463	-3.23325	0.00122388	0.0490338
TR62821c0_g1_i1len=1896	gi|746871265|ref|XP_011066852.1| PREDICTED: uncharacterized protein C9orf78 homolog isoform X1 [Acromyrmex echinatior]	491.175	0.441499	0.11583	3.8116	0.00013807	0.012628
TR62865c1_g1_i1len=2213	gi|749745297|ref|XP_011155185.1| PREDICTED: tRNA selenocysteine 1-associated protein 1 isoform X1 [Harpegnathos saltator]	362.821	0.530659	0.134822	3.93599	8.28535e-05	0.00925888
TR67714c4_g1_i1len=758	gi|749752117|ref|XP_011138387.1| PREDICTED: synaptobrevin homolog 2-like isoform X3 [Harpegnathos saltator]	241.41	0.874315	0.21692	4.03058	5.5639e-05	0.00717811
TR66855c0_g2_i1len=2424	gi|749755002|ref|XP_011139961.1| PREDICTED: purine nucleoside phosphorylase isoform X3 [Harpegnathos saltator]	515.209	-3.16514	0.630407	-5.02079	5.14605e-07	0.000261312
TR66855c0_g2_i2len=540	gi|749755002|ref|XP_011139961.1| PREDICTED: purine nucleoside phosphorylase isoform X3 [Harpegnathos saltator]	58.9235	-2.43376	0.753762	-3.22882	0.00124303	0.0495294
TR46791c0_g1_i1len=665	gi|749779447|ref|XP_011144285.1| PREDICTED: transferrin-like, partial [Harpegnathos saltator]	14.4686	-3.87812	0.584101	-6.63947	3.14821e-11	1.05173e-07
TR70462c1_g2_i1len=8143	gi|749792865|ref|XP_011149699.1| PREDICTED: protein O-GlcNAcase isoform X2 [Harpegnathos saltator]	811.09	0.312231	0.0960817	3.24964	0.0011555	0.0472871
TR67714c4_g1_i2len=1520	gi|751199210|ref|XP_011176407.1| PREDICTED: synaptobrevin homolog 2-like isoform X2 [Solenopsis invicta]	92.0697	0.675117	0.185269	3.64398	0.000268454	0.0193443
TR72411c2_g1_i1len=3258	gi|751199492|ref|XP_011156854.1| PREDICTED: forkhead box protein K1 isoform X2 [Solenopsis invicta]	2200.04	0.913971	0.270257	3.38186	0.000719975	0.0353429
TR37566c0_g1_i1len=857	gi|751199869|ref|XP_011159086.1| PREDICTED: pleckstrin homology domain-containing family G member 5 isoform X3 [Solenopsis invicta]	2.6054	-3.73918	0.809374	-4.61984	3.84032e-06	0.00115673
TR73724c0_g1_i1len=3679	gi|751200306|ref|XP_011161523.1| PREDICTED: choline transporter-like protein 1 isoform X2 [Solenopsis invicta]	1262.1	-2.11641	0.296504	-7.13788	9.47832e-13	5.01356e-09
TR73724c0_g1_i2len=3041	gi|751200306|ref|XP_011161523.1| PREDICTED: choline transporter-like protein 1 isoform X2 [Solenopsis invicta]	1495.45	-1.33797	0.209714	-6.37994	1.77155e-10	4.16472e-07
TR70677c6_g3_i1len=688	gi|751200556|ref|XP_011162861.1| PREDICTED: S-adenosylmethionine synthase-like, partial [Solenopsis invicta]	120.305	-1.95661	0.45396	-4.3101	1.63184e-05	0.00309192
TR29470c0_g1_i1len=635	gi|751201489|ref|XP_011167596.1| PREDICTED: 60S ribosomal protein L14 [Solenopsis invicta]	15304.2	0.676777	0.178615	3.78903	0.000151237	0.0133143
TR5520c0_g1_i1len=649	gi|751202263|ref|XP_011171206.1| PREDICTED: alpha-2-macroglobulin-like protein 1 isoform X2 [Solenopsis invicta]	49.3793	-1.37594	0.402503	-3.41847	0.000629735	0.0327454
TR66393c0_g13_i1len=1894	gi|751202656|ref|XP_011172991.1| PREDICTED: lysine-specific demethylase 7A-like [Solenopsis invicta]	159.132	-1.01358	0.261373	-3.8779	0.000105363	0.0108922
TR4111c0_g1_i1len=491	gi|751203220|ref|XP_011175121.1| PREDICTED: DNA-directed RNA polymerases I, II, and III subunit RPABC4 [Solenopsis invicta]	276.848	0.57728	0.155857	3.7039	0.000212309	0.0167101
TR63341c0_g1_i1len=3435	gi|751203386|ref|XP_011175208.1| PREDICTED: poly(A) RNA polymerase, mitochondrial-like [Solenopsis invicta]	255.639	0.583151	0.165555	3.5224	0.000427653	0.0258031
TR74076c0_g1_i1len=3110	gi|751203921|ref|XP_011175493.1| PREDICTED: U3 small nucleolar RNA-associated protein 15 homolog [Solenopsis invicta]	325.06	0.666562	0.176921	3.76758	0.00016484	0.0140869
TR29994c0_g1_i1len=491	gi|751205096|ref|XP_011176120.1| PREDICTED: nucleolar complex protein 2 homolog isoform X1 [Solenopsis invicta]	38.1704	0.946898	0.27976	3.38468	0.000712616	0.0351689
TR72019c0_g1_i1len=4408	gi|751205687|ref|XP_011155333.1| PREDICTED: sphingomyelin phosphodiesterase isoform X2 [Solenopsis invicta]	344.599	-2.10428	0.547334	-3.8446	0.000120751	0.0118646
TR63338c1_g1_i2len=1562	gi|751205969|ref|XP_011155488.1| PREDICTED: WW domain-binding protein 2 [Solenopsis invicta]	874.346	0.500547	0.130588	3.83303	0.000126577	0.0120999
TR63558c1_g1_i1len=4204	gi|751206368|ref|XP_011155702.1| PREDICTED: alkylated DNA repair protein alkB homolog 8 [Solenopsis invicta]	1267.52	0.48266	0.112438	4.29269	1.76525e-05	0.00329551
TR29093c0_g1_i1len=2266	gi|751207865|ref|XP_011156517.1| PREDICTED: methionine aminopeptidase 1 [Solenopsis invicta]	1373.08	0.476902	0.131959	3.61402	0.000301489	0.0209737
TR76667c8_g2_i2len=1487	gi|751208063|ref|XP_011156622.1| PREDICTED: uncharacterized protein LOC105193745 [Solenopsis invicta]	38.9384	-1.44044	0.423901	-3.39807	0.00067864	0.0340791
TR70899c3_g2_i2len=1216	gi|751208149|ref|XP_011156671.1| PREDICTED: uncharacterized protein LOC105193788 [Solenopsis invicta]	5.86416	-3.14225	0.813319	-3.86349	0.00011178	0.011316
TR75965c0_g3_i2len=7140	gi|751208820|ref|XP_011157039.1| PREDICTED: transcription factor CP2-like protein 1 isoform X2 [Solenopsis invicta]	2554.71	-0.804362	0.239564	-3.35761	0.000786198	0.0373247
TR75766c0_g1_i8len=1910	gi|751208852|ref|XP_011157057.1| PREDICTED: uncharacterized protein LOC105194042, partial [Solenopsis invicta]	2.52304	-3.03934	0.845731	-3.59374	0.000325968	0.0219644
TR60566c1_g1_i2len=3660	gi|751208923|ref|XP_011157096.1| PREDICTED: high mobility group protein DSP1-like isoform X1 [Solenopsis invicta]	5282.45	0.465117	0.13855	3.35704	0.000787816	0.0373329
TR54458c0_g1_i1len=1043	gi|751209175|ref|XP_011157236.1| PREDICTED: heat shock protein 67B2-like isoform X1 [Solenopsis invicta]	195.411	-1.36329	0.3163	-4.3101	1.63178e-05	0.00309192
TR54458c0_g1_i3len=908	gi|751209175|ref|XP_011157236.1| PREDICTED: heat shock protein 67B2-like isoform X1 [Solenopsis invicta]	370.121	-1.19867	0.345129	-3.4731	0.000514475	0.0288623
TR75068c3_g1_i1len=3186	gi|751210072|ref|XP_011157716.1| PREDICTED: protein groucho-like isoform X2 [Solenopsis invicta]	136.136	-1.36472	0.379012	-3.60073	0.000317321	0.0216089
TR48425c0_g1_i1len=1194	gi|751210530|ref|XP_011157965.1| PREDICTED: proteasome subunit beta type-1 [Solenopsis invicta]	2224.55	0.523722	0.137143	3.81881	0.000134096	0.0124402
TR69806c1_g1_i1len=2445	gi|751210532|ref|XP_011157966.1| PREDICTED: endothelial differentiation-related factor 1 homolog [Solenopsis invicta]	843.429	0.56639	0.162908	3.47675	0.000507536	0.0286869
TR75188c6_g1_i1len=669	gi|751210873|ref|XP_011158153.1| PREDICTED: uncharacterized protein CG5902-like [Solenopsis invicta]	85.24	-0.881797	0.184491	-4.77961	1.75633e-06	0.000640696
TR75451c6_g3_i1len=2373	gi|751211607|ref|XP_011158547.1| PREDICTED: serine/threonine-protein kinase ULK3, partial [Solenopsis invicta]	3.03693	-3.05457	0.847081	-3.60599	0.000310959	0.0214076
TR74961c5_g1_i2len=2022	gi|751212367|ref|XP_011158952.1| PREDICTED: cytochrome P450 6k1-like [Solenopsis invicta]	1790.47	-1.34234	0.32811	-4.09112	4.29288e-05	0.00608229
TR75838c0_g1_i1len=12331	gi|751212786|ref|XP_011159185.1| PREDICTED: thrombospondin type-1 domain-containing protein 4-like [Solenopsis invicta]	559.434	-1.03794	0.263582	-3.93784	8.22198e-05	0.00924654
TR73095c1_g1_i4len=2710	gi|751213729|ref|XP_011159686.1| PREDICTED: ecto-NOX disulfide-thiol exchanger 2 isoform X1 [Solenopsis invicta]	267.799	0.74448	0.207918	3.58065	0.000342742	0.0226104
TR72389c0_g1_i1len=2106	gi|751214114|ref|XP_011159896.1| PREDICTED: probable ATP-dependent RNA helicase DDX47 [Solenopsis invicta]	776.732	0.516046	0.133087	3.8775	0.000105537	0.0108925
TR70408c0_g1_i4len=5509	gi|751215730|ref|XP_011160784.1| PREDICTED: tyrosine-protein kinase Btk29A isoform X1 [Solenopsis invicta]	268.802	-1.73142	0.412856	-4.19377	2.74357e-05	0.00445743
TR62415c1_g1_i1len=2812	gi|751216912|ref|XP_011161422.1| PREDICTED: TBC1 domain family member 15-like [Solenopsis invicta]	1801.99	0.319463	0.0974193	3.27926	0.0010408	0.0444874
TR102532c0_g1_i1len=649	gi|751218354|ref|XP_011162206.1| PREDICTED: S-adenosylmethionine synthase-like [Solenopsis invicta]	134.348	-1.80048	0.493922	-3.64528	0.000267104	0.0193443
TR70407c0_g1_i1len=2936	gi|751218356|ref|XP_011162207.1| PREDICTED: uncharacterized protein LOC105197499 isoform X1 [Solenopsis invicta]	588.733	0.579819	0.15534	3.73258	0.000189527	0.0155426
TR76317c5_g1_i1len=8584	gi|751218742|ref|XP_011162426.1| PREDICTED: laminin subunit beta-1 isoform X2 [Solenopsis invicta]	4495.36	-1.61823	0.272457	-5.9394	2.86063e-09	5.04378e-06
TR61910c0_g1_i1len=3405	gi|751218790|ref|XP_011162453.1| PREDICTED: ribonucleoside-diphosphate reductase large subunit [Solenopsis invicta]	414.918	0.581535	0.157722	3.6871	0.000226827	0.0173602
TR66864c0_g1_i1len=2155	gi|751218986|ref|XP_011162559.1| PREDICTED: prefoldin subunit 3 [Solenopsis invicta]	1223.16	0.551974	0.12497	4.41686	1.00145e-05	0.00219194
TR66373c0_g1_i1len=1520	gi|751219079|ref|XP_011162609.1| PREDICTED: protein HGH1 homolog [Solenopsis invicta]	228.601	0.492177	0.148762	3.30848	0.000938047	0.0416958
TR61503c0_g1_i1len=1671	gi|751220104|ref|XP_011163166.1| PREDICTED: proteasome subunit beta type-5 [Solenopsis invicta]	3443.48	0.6245	0.141119	4.42533	9.62946e-06	0.00212969
TR70199c0_g1_i1len=2933	gi|751220908|ref|XP_011163610.1| PREDICTED: probable ATP-dependent RNA helicase DDX28 [Solenopsis invicta]	879.363	0.822284	0.160636	5.11892	3.07285e-07	0.000172607
TR66855c0_g3_i1len=333	gi|751223532|ref|XP_011165056.1| PREDICTED: purine nucleoside phosphorylase-like [Solenopsis invicta]	97.8039	-3.45094	0.647403	-5.33044	9.79739e-08	7.7735e-05
TR73377c2_g1_i2len=4198	gi|751224563|ref|XP_011165631.1| PREDICTED: transient receptor potential cation channel subfamily V member 5 isoform X2 [Solenopsis invicta]	79.8913	2.23316	0.417504	5.34884	8.85215e-08	7.2036e-05
TR74384c2_g3_i6len=1648	gi|751224788|ref|XP_011165755.1| PREDICTED: sodium bicarbonate cotransporter 3-like [Solenopsis invicta]	19.0933	-2.5136	0.521015	-4.82442	1.40412e-06	0.000546781
TR65245c0_g1_i1len=1783	gi|751226242|ref|XP_011166538.1| PREDICTED: oxysterol-binding protein-related protein 11 [Solenopsis invicta]	220.284	0.654906	0.144241	4.54036	5.61588e-06	0.00157032
TR60215c0_g1_i1len=2947	gi|751226551|ref|XP_011166714.1| PREDICTED: uncharacterized protein LOC105200726 [Solenopsis invicta]	564.095	-1.49992	0.330543	-4.53774	5.68597e-06	0.00158177
TR71986c0_g2_i2len=1013	gi|751227087|ref|XP_011167005.1| PREDICTED: ATP synthase subunit s, mitochondrial [Solenopsis invicta]	268.106	0.910138	0.223721	4.06819	4.73799e-05	0.00645363
TR4465c1_g1_i1len=395	gi|751227183|ref|XP_011167059.1| PREDICTED: ataxin-2 homolog [Solenopsis invicta]	1.04461	-2.8139	0.841048	-3.34571	0.000820729	0.038277
TR68385c0_g1_i2len=1557	gi|751228659|ref|XP_011167749.1| PREDICTED: putative peptidyl-tRNA hydrolase PTRHD1 [Solenopsis invicta]	62.7848	1.10552	0.227764	4.85382	1.21108e-06	0.000483472
TR45262c1_g1_i1len=1019	gi|751229561|ref|XP_011168251.1| PREDICTED: N-alpha-acetyltransferase 20 [Solenopsis invicta]	621.045	0.550928	0.15801	3.48667	0.000489068	0.0280172
TR66080c0_g1_i1len=3564	gi|751230786|ref|XP_011168917.1| PREDICTED: 39S ribosomal protein L39, mitochondrial [Solenopsis invicta]	801.403	0.728473	0.137174	5.31056	1.09289e-07	8.25833e-05
TR72546c2_g1_i1len=3264	gi|751230798|ref|XP_011168924.1| PREDICTED: polyribonucleotide nucleotidyltransferase 1, mitochondrial [Solenopsis invicta]	76.1273	1.15546	0.331612	3.48438	0.000493285	0.0282079
TR55820c0_g1_i4len=4100	gi|751232050|ref|XP_011169621.1| PREDICTED: solute carrier organic anion transporter family member 4A1 isoform X1 [Solenopsis invicta]	594.365	-1.58358	0.399734	-3.96158	7.44556e-05	0.00870349
TR70457c1_g1_i1len=620	gi|751232431|ref|XP_011169829.1| PREDICTED: pre-mRNA-processing factor 6 [Solenopsis invicta]	13.2937	1.56971	0.470482	3.3364	0.000848721	0.0390942
TR52848c0_g1_i1len=2325	gi|751232733|ref|XP_011170002.1| PREDICTED: zinc finger HIT domain-containing protein 1 [Solenopsis invicta]	844.783	0.43635	0.116363	3.7499	0.000176903	0.0147359
TR66509c2_g1_i1len=1869	gi|751232902|ref|XP_011170096.1| PREDICTED: tetratricopeptide repeat protein 1 [Solenopsis invicta]	475.082	0.461957	0.131017	3.52593	0.000421992	0.0256496
TR66513c0_g1_i1len=3176	gi|751232975|ref|XP_011170137.1| PREDICTED: uncharacterized protein LOC105203080 [Solenopsis invicta]	27900.5	-1.29999	0.330802	-3.92981	8.5013e-05	0.00936826
TR6066c0_g1_i1len=455	gi|751234026|ref|XP_011170723.1| PREDICTED: 40S ribosomal protein S27 [Solenopsis invicta]	16285.3	0.910372	0.220405	4.13045	3.6205e-05	0.00541909
TR52398c0_g1_i1len=2510	gi|751234050|ref|XP_011170736.1| PREDICTED: peptidyl-tRNA hydrolase 2, mitochondrial [Solenopsis invicta]	412.364	0.441558	0.122376	3.60821	0.000308311	0.0213203
TR26113c1_g1_i5len=3402	gi|751236411|ref|XP_011172039.1| PREDICTED: 40S ribosomal protein S13 [Solenopsis invicta]	9290.81	0.590275	0.15908	3.71056	0.000206804	0.0164495
TR31418c0_g1_i1len=2326	gi|751237632|ref|XP_011172719.1| PREDICTED: DNA-directed RNA polymerase I subunit RPA1 [Solenopsis invicta]	8302.83	-1.08376	0.186275	-5.81807	5.953e-09	9.21612e-06
TR73250c0_g2_i2len=2494	gi|751238143|ref|XP_011173003.1| PREDICTED: uncharacterized protein LOC105205348, partial [Solenopsis invicta]	1.43515	-2.9454	0.840913	-3.50262	0.00046071	0.027002
TR76474c0_g1_i1len=4296	gi|751238577|ref|XP_011173242.1| PREDICTED: tenascin-like isoform X1 [Solenopsis invicta]	1105.3	-2.22153	0.437794	-5.07439	3.88743e-07	0.000204462
TR73572c0_g2_i2len=3858	gi|751239314|ref|XP_011173638.1| PREDICTED: replication factor C subunit 1 [Solenopsis invicta]	549.967	1.48171	0.424819	3.48786	0.0004869	0.0279688
TR71613c4_g1_i2len=2510	gi|751239447|ref|XP_011173714.1| PREDICTED: Y+L amino acid transporter 2 isoform X1 [Solenopsis invicta]	198.362	0.907919	0.235201	3.86018	0.000113303	0.0113834
TR76617c0_g3_i1len=377	gi|751239977|ref|XP_011174003.1| PREDICTED: probable multidrug resistance-associated protein lethal(2)03659 [Solenopsis invicta]	2.95867	-3.21238	0.815914	-3.93716	8.24517e-05	0.00924654
TR68250c0_g1_i1len=1730	gi|751240451|ref|XP_011174264.1| PREDICTED: protein shisa-5-like, partial [Solenopsis invicta]	3102.38	-0.852317	0.154293	-5.52402	3.31325e-08	3.62595e-05
TR11152c0_g1_i1len=487	gi|751455368|ref|XP_011182205.1| PREDICTED: ATP synthase subunit alpha, mitochondrial [Bactrocera cucurbitae]	1.54632	-3.14186	0.832487	-3.77407	0.000160606	0.0139077
TR46523c0_g1_i1len=2501	gi|752507670|ref|NP_001291517.1| guanine nucleotide-binding protein subunit beta-like protein [Solenopsis invicta]	19691.3	0.574134	0.145662	3.94155	8.09572e-05	0.00914356
TR49979c1_g1_i1len=594	gi|752861920|ref|XP_011259991.1| PREDICTED: 40S ribosomal protein S23 [Camponotus floridanus]	17641.2	0.73731	0.200327	3.68054	0.00023274	0.0175243
TR66165c0_g1_i1len=831	gi|752866305|ref|XP_011269640.1| PREDICTED: splicing factor 3B subunit 6-like protein [Camponotus floridanus]	161.909	0.86081	0.252269	3.41227	0.000644252	0.0332466
TR74087c0_g3_i3len=1110	gi|752869988|ref|XP_011252127.1| PREDICTED: chymotrypsin-2-like isoform X2 [Camponotus floridanus]	1.66344	-3.21762	0.829976	-3.87677	0.000105854	0.0109074
TR37214c0_g1_i1len=1126	gi|752871149|ref|XP_011252764.1| PREDICTED: inosine-5'-monophosphate dehydrogenase [Camponotus floridanus]	3.08651	-3.12358	0.845318	-3.69515	0.000219756	0.0170523
TR30106c0_g1_i1len=797	gi|752874604|ref|XP_011254628.1| PREDICTED: 40S ribosomal protein S9 [Camponotus floridanus]	10115.2	0.621565	0.168073	3.69818	0.000217151	0.0169538
TR2830c0_g1_i1len=1238	gi|752874892|ref|XP_011254783.1| PREDICTED: uncharacterized protein LOC105250407 [Camponotus floridanus]	97.1149	0.500118	0.137356	3.64104	0.000271543	0.0194756
TR67664c0_g1_i1len=2965	gi|752879331|ref|XP_011257187.1| PREDICTED: protein Mo25 isoform X1 [Camponotus floridanus]	1813.96	0.431286	0.127601	3.37995	0.00072498	0.0355347
TR74032c10_g7_i2len=1136	gi|752880210|ref|XP_011257662.1| PREDICTED: S-adenosylmethionine synthase isoform X3 [Camponotus floridanus]	339.832	-2.04672	0.465989	-4.39221	1.12206e-05	0.00238999
TR72191c5_g3_i2len=594	gi|752883672|ref|XP_011259545.1| PREDICTED: organic cation transporter protein isoform X2 [Camponotus floridanus]	96.1182	1.57134	0.425063	3.69671	0.000218408	0.017031
TR48494c0_g2_i1len=1028	gi|752890730|ref|XP_011263371.1| PREDICTED: prohibitin-2 isoform X2 [Camponotus floridanus]	2884.78	0.572394	0.154627	3.70177	0.000214104	0.0167572
TR21255c0_g1_i1len=953	gi|752891948|ref|XP_011264033.1| PREDICTED: 40S ribosomal protein S29 [Camponotus floridanus]	10094.7	0.90732	0.221753	4.09158	4.2844e-05	0.00608229
TR52378c1_g1_i2len=917	gi|752894501|ref|XP_011265432.1| PREDICTED: histone H3.3 [Camponotus floridanus]	1796.1	0.576502	0.166865	3.45489	0.000550511	0.0300974
TR52378c1_g1_i1len=928	gi|752894501|ref|XP_011265432.1| PREDICTED: histone H3.3 [Camponotus floridanus]	908.405	0.664876	0.126847	5.24157	1.59213e-07	0.000111053
TR76378c7_g2_i3len=621	gi|752895860|ref|XP_011266171.1| PREDICTED: uncharacterized protein LOC105257315 [Camponotus floridanus]	63.0231	1.27351	0.266051	4.78674	1.69515e-06	0.000625568
TR50583c0_g1_i1len=749	gi|752896355|ref|XP_011266431.1| PREDICTED: GRAM domain-containing protein 1B-like isoform X3 [Camponotus floridanus]	4.39718	-3.3429	0.813094	-4.11134	3.93374e-05	0.00571373
TR111933c0_g1_i1len=386	gi|752896397|ref|XP_011266453.1| PREDICTED: 40S ribosomal protein S17 [Camponotus floridanus]	13403.7	0.698668	0.205023	3.40775	0.000655012	0.0334752
TR48063c0_g1_i1len=773	gi|752896884|ref|XP_011266720.1| PREDICTED: 40S ribosomal protein S5 [Camponotus floridanus]	25946.4	0.638069	0.178558	3.57345	0.000352314	0.0229833
TR6641c0_g1_i1len=378	gi|752896992|ref|XP_011266779.1| PREDICTED: putative nuclease HARBI1, partial [Camponotus floridanus]	2.18259	-3.29491	0.769933	-4.27947	1.87338e-05	0.00338778
TR25660c0_g1_i1len=1732	gi|759042839|ref|XP_011330279.1| PREDICTED: ATP-binding cassette sub-family F member 3 isoform X2 [Cerapachys biroi]	4.58696	-2.64568	0.814324	-3.24893	0.0011584	0.047307
TR50259c0_g1_i1len=1393	gi|759045751|ref|XP_011331837.1| PREDICTED: RNA-binding protein 42 [Cerapachys biroi]	474.295	0.575568	0.136533	4.2156	2.4911e-05	0.00416261
TR73220c0_g1_i7len=1271	gi|759046375|ref|XP_011332170.1| PREDICTED: rap guanine nucleotide exchange factor 2-like isoform X7 [Cerapachys biroi]	4.96637	-2.86036	0.802919	-3.56245	0.000367409	0.0235739
TR63584c0_g1_i1len=3095	gi|759049105|ref|XP_011333607.1| PREDICTED: protein lethal(2)essential for life-like [Cerapachys biroi]	41.9134	-1.87359	0.545097	-3.43717	0.000587816	0.031275
TR36922c0_g1_i2len=946	gi|759050434|ref|XP_011334294.1| PREDICTED: elongation factor 1-gamma [Cerapachys biroi]	3.49995	-2.99966	0.849409	-3.53147	0.000413265	0.0253241
TR71302c1_g1_i1len=3967	gi|759054970|ref|XP_011336709.1| PREDICTED: maltase 2-like [Cerapachys biroi]	5632.28	-2.42116	0.536466	-4.51317	6.38672e-06	0.00166144
TR71302c1_g1_i2len=4061	gi|759054970|ref|XP_011336709.1| PREDICTED: maltase 2-like [Cerapachys biroi]	4497.64	-1.73209	0.525195	-3.298	0.000973775	0.0424807
TR12632c0_g1_i1len=468	gi|759061466|ref|XP_011340063.1| PREDICTED: uncharacterized protein LOC105280894 [Cerapachys biroi]	1.2904	-3.10161	0.829753	-3.73799	0.000185495	0.0153136
TR74847c6_g1_i5len=390	gi|759075130|ref|XP_011347264.1| PREDICTED: aminopeptidase N-like [Cerapachys biroi]	3.21637	-2.767	0.84581	-3.27142	0.00107009	0.0451915
TR57380c0_g1_i2len=816	gi|759081929|ref|XP_011350832.1| PREDICTED: uncharacterized protein LOC105287103 [Cerapachys biroi]	322.618	0.579786	0.141928	4.08506	4.40655e-05	0.0061338
TR57380c0_g1_i3len=753	gi|759081929|ref|XP_011350832.1| PREDICTED: uncharacterized protein LOC105287103 [Cerapachys biroi]	461.012	0.594509	0.151086	3.93491	8.32268e-05	0.00926796
TR35187c0_g1_i1len=652	gi|762070330|ref|XP_011444203.1| PREDICTED: 40S ribosomal protein S8-like [Crassostrea gigas]	5.67607	-3.23981	0.74988	-4.32044	1.55721e-05	0.00300078
TR60274c0_g1_i1len=679	gi|762070330|ref|XP_011444203.1| PREDICTED: 40S ribosomal protein S8-like [Crassostrea gigas]	1.77431	-2.86082	0.84733	-3.37628	0.000734737	0.035737
TR35980c0_g1_i1len=329	gi|762094446|ref|XP_011429705.1| PREDICTED: 60S acidic ribosomal protein P1-like [Crassostrea gigas]	1.73347	-3.23329	0.830169	-3.89473	9.83064e-05	0.0103653
TR29979c0_g1_i1len=406	gi|762100311|ref|XP_011432603.1| PREDICTED: gamma-aminobutyric acid receptor-associated protein-like 2 [Crassostrea gigas]	1.18053	-2.97737	0.834889	-3.56618	0.000362222	0.0233893
TR53838c0_g1_i1len=1432	gi|762112709|ref|XP_011439096.1| PREDICTED: alcohol dehydrogenase class-3-like [Crassostrea gigas]	4.08631	-2.77444	0.779628	-3.55867	0.000372741	0.0237782
TR85248c0_g1_i1len=411	gi|762114419|ref|XP_011439989.1| PREDICTED: 60S ribosomal protein L32-like [Crassostrea gigas]	4.66005	-3.01311	0.809488	-3.72225	0.000197457	0.015865
TR4594c0_g1_i1len=1143	gi|762130447|ref|XP_011448359.1| PREDICTED: LOW QUALITY PROTEIN: putative uncharacterized oxidoreductase YDR541C [Crassostrea gigas]	2.21257	-3.31248	0.76931	-4.30579	1.66394e-05	0.00313677
TR62746c0_g1_i1len=762	gi|762135062|ref|XP_011450773.1| PREDICTED: 60S ribosomal protein L7-like [Crassostrea gigas]	7.14667	-3.1704	0.808712	-3.92031	8.84367e-05	0.00964507
TR24134c0_g1_i1len=603	gi|762155366|ref|XP_011415782.1| PREDICTED: 40S ribosomal protein S7-like [Crassostrea gigas]	5.4466	-3.67328	0.749379	-4.90176	9.49821e-07	0.000407358
TR14154c0_g1_i1len=659	gi|762155366|ref|XP_011415782.1| PREDICTED: 40S ribosomal protein S7-like [Crassostrea gigas]	1.85384	-2.98693	0.843698	-3.54029	0.000399691	0.0249522
TR40064c0_g1_i1len=453	gi|765826499|ref|NP_001292298.1| 40S ribosomal protein S10-like [Crassostrea gigas]	3.29502	-3.13904	0.814149	-3.8556	0.000115444	0.0114854
TR73196c1_g1_i2len=653	gi|768438358|ref|XP_011560756.1| PREDICTED: uncharacterized protein LOC105391048 [Plutella xylostella]	0.992271	-3.00637	0.828301	-3.62956	0.00028391	0.020001
TR64853c0_g1_i2len=1318	gi|768448599|ref|XP_011566340.1| PREDICTED: probable inositol transporter 2 [Plutella xylostella]	0.981201	-2.85852	0.837678	-3.41244	0.000643841	0.0332466
TR29637c0_g1_i1len=993	gi|768448721|ref|XP_011566406.1| PREDICTED: uncharacterized protein LOC105396121 [Plutella xylostella]	1.64554	2.79047	0.794126	3.51389	0.000441593	0.0262943
TR2409c0_g1_i1len=1352	gi|768449829|ref|XP_011567019.1| PREDICTED: acetyl-CoA hydrolase-like [Plutella xylostella]	2.68492	-2.98976	0.828742	-3.60758	0.000309062	0.0213203
TR61252c0_g1_i1len=1180	gi|768449829|ref|XP_011567019.1| PREDICTED: acetyl-CoA hydrolase-like [Plutella xylostella]	3.89348	-2.856	0.801991	-3.56114	0.000369244	0.0236026
TR33393c1_g1_i1len=468	gi|768449987|ref|XP_011567107.1| PREDICTED: heat shock 70 kDa protein 4-like, partial [Plutella xylostella]	1.41098	-2.83012	0.845773	-3.3462	0.000819287	0.0382378
TR48981c0_g1_i1len=1983	gi|768450471|ref|XP_011567379.1| PREDICTED: uncharacterized protein LOC105397069 [Plutella xylostella]	2.26021	2.64921	0.689434	3.84258	0.000121746	0.0118832
TR73783c0_g2_i4len=4368	gi|769830941|ref|XP_011633672.1| PREDICTED: basement membrane-specific heparan sulfate proteoglycan core protein-like isoform X4 [Pogonomyrmex barbatus]	7.56073	-3.05646	0.789379	-3.87198	0.000107954	0.0109989
TR73103c0_g1_i1len=5216	gi|769831159|ref|XP_011634819.1| PREDICTED: Bardet-Biedl syndrome 1 protein [Pogonomyrmex barbatus]	2701.88	1.00608	0.305854	3.28942	0.00100393	0.0433197
TR46497c0_g1_i1len=1862	gi|769832375|ref|XP_011641895.1| PREDICTED: eukaryotic initiation factor 4A-III [Pogonomyrmex barbatus]	1515.92	0.777772	0.141419	5.49979	3.80248e-08	3.9567e-05
TR75643c1_g4_i1len=3574	gi|769836271|ref|XP_011648270.1| PREDICTED: synaptic vesicle membrane protein VAT-1 homolog-like [Pogonomyrmex barbatus]	4783.18	-1.11741	0.32013	-3.49048	0.000482159	0.0277506
TR71389c1_g1_i1len=953	gi|769836399|ref|XP_011648335.1| PREDICTED: LOW QUALITY PROTEIN: cytochrome c oxidase subunit 4 isoform 1, mitochondrial-like [Pogonomyrmex barbatus]	3996.03	0.600419	0.128116	4.68652	2.77895e-06	0.000918703
TR66874c0_g2_i1len=2927	gi|769836405|ref|XP_011648338.1| PREDICTED: protein arginine N-methyltransferase 1 isoform X1 [Pogonomyrmex barbatus]	127.208	1.15747	0.217918	5.3115	1.08728e-07	8.25833e-05
TR64677c1_g1_i2len=4171	gi|769838563|ref|XP_011630439.1| PREDICTED: baculoviral IAP repeat-containing protein 7-A-like [Pogonomyrmex barbatus]	847.583	0.601797	0.164468	3.65906	0.000253138	0.0185539
TR68734c5_g1_i1len=1775	gi|769838922|ref|XP_011630622.1| PREDICTED: transcription initiation factor TFIID subunit 7 [Pogonomyrmex barbatus]	436.047	0.492228	0.139891	3.51865	0.000433743	0.025973
TR74319c0_g2_i2len=391	gi|769838937|ref|XP_011630629.1| PREDICTED: aminopeptidase Q-like [Pogonomyrmex barbatus]	2.97448	3.26168	0.791786	4.11939	3.79869e-05	0.00559438
TR56342c0_g1_i2len=638	gi|769839202|ref|XP_011630762.1| PREDICTED: abhydrolase domain-containing protein 2 isoform X1 [Pogonomyrmex barbatus]	47.9387	-2.08137	0.464611	-4.47981	7.4709e-06	0.00180307
TR76103c0_g1_i1len=1037	gi|769839777|ref|XP_011631058.1| PREDICTED: heat shock protein beta-1 isoform X3 [Pogonomyrmex barbatus]	796.439	1.61569	0.304546	5.30524	1.12525e-07	8.40285e-05
TR71397c2_g1_i1len=2164	gi|769840099|ref|XP_011631222.1| PREDICTED: LOW QUALITY PROTEIN: inner nuclear membrane protein Man1 [Pogonomyrmex barbatus]	324.772	0.724381	0.215673	3.3587	0.000783087	0.0373036
TR70259c5_g1_i2len=5163	gi|769840801|ref|XP_011631582.1| PREDICTED: GRAM domain-containing protein 2-like isoform X1 [Pogonomyrmex barbatus]	297.929	-3.03641	0.580186	-5.23351	1.66324e-07	0.000113519
TR75227c0_g1_i3len=7517	gi|769844704|ref|XP_011633601.1| PREDICTED: LOW QUALITY PROTEIN: beta-galactosidase-like [Pogonomyrmex barbatus]	297.043	-2.13029	0.47029	-4.52973	5.90602e-06	0.00158177
TR58721c0_g1_i1len=2098	gi|769844818|ref|XP_011633661.1| PREDICTED: uncharacterized protein LOC105424878 [Pogonomyrmex barbatus]	607.286	0.490381	0.131875	3.71854	0.000200379	0.0160389
TR61090c0_g1_i1len=1129	gi|769846136|ref|XP_011634359.1| PREDICTED: LOW QUALITY PROTEIN: activated RNA polymerase II transcriptional coactivator p15 [Pogonomyrmex barbatus]	2113.25	0.453551	0.126194	3.59409	0.000325532	0.0219644
TR72091c1_g1_i1len=2422	gi|769846365|ref|XP_011634482.1| PREDICTED: 1-acyl-sn-glycerol-3-phosphate acyltransferase gamma-like [Pogonomyrmex barbatus]	3164.02	0.315187	0.0922476	3.41675	0.000633727	0.0328906
TR75962c2_g1_i1len=1844	gi|769846563|ref|XP_011634591.1| PREDICTED: uncharacterized protein LOC105425493 [Pogonomyrmex barbatus]	18.0465	-3.18493	0.44193	-7.20687	5.72521e-13	3.32856e-09
TR11953c0_g1_i1len=2776	gi|769846618|ref|XP_011634622.1| PREDICTED: nuclear pore complex protein Nup54-like [Pogonomyrmex barbatus]	667.722	0.589723	0.17049	3.45898	0.000542218	0.0298211
TR76270c9_g2_i1len=1513	gi|769846687|ref|XP_011634657.1| PREDICTED: androgen-induced gene 1 protein-like isoform X2 [Pogonomyrmex barbatus]	14.5953	-1.69102	0.334867	-5.04983	4.42203e-07	0.000226358
TR74912c2_g1_i2len=2853	gi|769847460|ref|XP_011635065.1| PREDICTED: voltage-dependent calcium channel type A subunit alpha-1 isoform X1 [Pogonomyrmex barbatus]	5.1734	-2.75982	0.717699	-3.84537	0.000120369	0.0118454
TR70707c2_g2_i1len=661	gi|769848220|ref|XP_011635471.1| PREDICTED: lipopolysaccharide-induced tumor necrosis factor-alpha factor homolog [Pogonomyrmex barbatus]	151.298	-1.67456	0.474218	-3.5312	0.000413678	0.0253241
TR9889c0_g2_i1len=760	gi|769848220|ref|XP_011635471.1| PREDICTED: lipopolysaccharide-induced tumor necrosis factor-alpha factor homolog [Pogonomyrmex barbatus]	381.371	-1.54726	0.419439	-3.68887	0.000225254	0.017302
TR49315c0_g1_i1len=3383	gi|769848624|ref|XP_011635678.1| PREDICTED: transcription elongation factor S-II-like isoform X1 [Pogonomyrmex barbatus]	200.937	1.13141	0.339901	3.32865	0.000872681	0.0397364
TR59857c0_g1_i1len=1665	gi|769848686|ref|XP_011635711.1| PREDICTED: proteasome subunit alpha type-6-like [Pogonomyrmex barbatus]	3508.21	0.611408	0.147873	4.13468	3.5545e-05	0.00539757
TR74444c3_g6_i9len=711	gi|769848704|ref|XP_011635722.1| PREDICTED: probable phosphoserine aminotransferase [Pogonomyrmex barbatus]	675.336	-0.777419	0.232499	-3.34375	0.000826554	0.0384639
TR73605c0_g1_i10len=4894	gi|769850735|ref|XP_011636784.1| PREDICTED: dynamin isoform X11 [Pogonomyrmex barbatus]	62.5845	-1.19505	0.360921	-3.31111	0.000929281	0.041403
TR71999c2_g1_i1len=3698	gi|769850824|ref|XP_011636833.1| PREDICTED: spidroin-2-like [Pogonomyrmex barbatus]	5973.17	0.661667	0.111551	5.93155	3.00097e-09	5.14821e-06
TR76092c1_g3_i3len=769	gi|769850876|ref|XP_011636860.1| PREDICTED: uncharacterized protein LOC105427028 isoform X1 [Pogonomyrmex barbatus]	621.902	0.796902	0.240048	3.31976	0.000900937	0.0406151
TR72492c2_g1_i1len=5166	gi|769851501|ref|XP_011637191.1| PREDICTED: sestrin-3 [Pogonomyrmex barbatus]	95.1656	-1.12773	0.340906	-3.30803	0.000939541	0.0417038
TR59660c0_g1_i1len=2740	gi|769851553|ref|XP_011637219.1| PREDICTED: eukaryotic translation initiation factor 3 subunit M [Pogonomyrmex barbatus]	3109.71	0.536451	0.144906	3.70207	0.000213844	0.0167572
TR73377c2_g2_i1len=895	gi|769852012|ref|XP_011637453.1| PREDICTED: transient receptor potential cation channel subfamily V member 5 [Pogonomyrmex barbatus]	8.10909	2.19751	0.604764	3.63366	0.00027943	0.0197982
TR71342c0_g1_i3len=1023	gi|769852022|ref|XP_011637459.1| PREDICTED: uncharacterized protein LOC105427443 [Pogonomyrmex barbatus]	7.96047	-2.93142	0.73173	-4.00614	6.17182e-05	0.00775743
TR72887c5_g1_i3len=5498	gi|769852513|ref|XP_011637729.1| PREDICTED: kinesin-like protein KIF3A [Pogonomyrmex barbatus]	2751.97	-0.939113	0.222284	-4.22483	2.39126e-05	0.00405836
TR76268c5_g1_i2len=2132	gi|769856247|ref|XP_011639712.1| PREDICTED: F-box/WD repeat-containing protein 9-like isoform X2 [Pogonomyrmex barbatus]	424.287	1.07469	0.309873	3.46814	0.000524065	0.0292564
TR76268c5_g1_i11len=730	gi|769856247|ref|XP_011639712.1| PREDICTED: F-box/WD repeat-containing protein 9-like isoform X2 [Pogonomyrmex barbatus]	73.2628	1.43725	0.41321	3.47826	0.000504677	0.0286017
TR61290c0_g1_i2len=3654	gi|769856664|ref|XP_011639942.1| PREDICTED: serine/threonine-protein phosphatase 4 regulatory subunit 1-like isoform X1 [Pogonomyrmex barbatus]	132.024	1.54084	0.443698	3.47273	0.000515187	0.0288623
TR74895c3_g1_i1len=1209	gi|769857911|ref|XP_011640611.1| PREDICTED: protein unc-45 homolog B isoform X1 [Pogonomyrmex barbatus]	56.4222	1.09554	0.298555	3.66946	0.000243061	0.0180657
TR66841c0_g2_i1len=10467	gi|769858448|ref|XP_011640900.1| PREDICTED: uncharacterized protein LOC105429548, partial [Pogonomyrmex barbatus]	4173.79	0.482014	0.147083	3.27716	0.00104858	0.0445888
TR54657c0_g1_i5len=1791	gi|769859165|ref|XP_011641283.1| PREDICTED: zinc transporter 2-like isoform X1 [Pogonomyrmex barbatus]	325.056	-1.4229	0.283799	-5.01378	5.33723e-07	0.000261374
TR66024c0_g2_i1len=3214	gi|769859611|ref|XP_011641517.1| PREDICTED: sorting and assembly machinery component 50 homolog [Pogonomyrmex barbatus]	249.732	0.549537	0.152339	3.60734	0.000309354	0.0213203
TR53825c1_g1_i1len=1042	gi|769861022|ref|XP_011642268.1| PREDICTED: RNA-binding protein NOB1 [Pogonomyrmex barbatus]	228.058	0.582534	0.147007	3.96262	7.41329e-05	0.00869781
TR69759c0_g1_i2len=483	gi|769861092|ref|XP_011642307.1| PREDICTED: tyrosine-protein kinase Btk29A [Pogonomyrmex barbatus]	8.28963	-2.13874	0.596257	-3.58695	0.000334574	0.022331
TR60948c0_g1_i1len=2415	gi|769861162|ref|XP_011642346.1| PREDICTED: LOW QUALITY PROTEIN: uncharacterized protein LOC105430465 [Pogonomyrmex barbatus]	508.641	0.547576	0.114788	4.77034	1.8392e-06	0.000663302
TR45596c0_g1_i1len=2372	gi|769863259|ref|XP_011643478.1| PREDICTED: probable U2 small nuclear ribonucleoprotein A' [Pogonomyrmex barbatus]	970.924	0.344383	0.0773167	4.45418	8.4215e-06	0.00193676
TR44256c0_g1_i1len=993	gi|769863692|ref|XP_011643700.1| PREDICTED: proteasome maturation protein [Pogonomyrmex barbatus]	1686.32	0.703701	0.161156	4.36658	1.26208e-05	0.00261796
TR29545c0_g1_i2len=1306	gi|769864180|ref|XP_011643967.1| PREDICTED: peroxisome biogenesis factor 10 [Pogonomyrmex barbatus]	211.397	0.534603	0.15626	3.42124	0.000623363	0.0325345
TR41232c0_g2_i1len=1806	gi|769866322|ref|XP_011645140.1| PREDICTED: uncharacterized protein LOC105432167 [Pogonomyrmex barbatus]	2777.09	-2.53231	0.735304	-3.4439	0.000573389	0.0307393
TR61461c0_g1_i2len=3622	gi|769869011|ref|XP_011646570.1| PREDICTED: LOW QUALITY PROTEIN: mediator of RNA polymerase II transcription subunit 13-like [Pogonomyrmex barbatus]	320.346	-0.710039	0.212782	-3.33694	0.000847067	0.0390747
TR35553c0_g1_i1len=833	gi|780019718|ref|XP_011664947.1| PREDICTED: NADH-ubiquinone oxidoreductase 75 kDa subunit, mitochondrial isoform X1 [Strongylocentrotus purpuratus]	1.66793	-3.19746	0.83126	-3.84652	0.000119807	0.0118084
TR39527c0_g1_i1len=794	gi|780041859|ref|XP_011668205.1| PREDICTED: heat shock 70 kDa protein IV [Strongylocentrotus purpuratus]	5.13262	-2.99331	0.711357	-4.20789	2.57766e-05	0.00424972
TR121135c0_g1_i1len=957	gi|780139858|ref|XP_011680494.1| PREDICTED: translational activator GCN1, partial [Strongylocentrotus purpuratus]	2.01053	-2.84995	0.819499	-3.47767	0.00050579	0.0286392
TR76661c14_g2_i1len=1666	gi|780141797|ref|XP_011680762.1| PREDICTED: uncharacterized protein LOC583642 [Strongylocentrotus purpuratus]	119.169	1.6918	0.432995	3.9072	9.33715e-05	0.0100113
TR10605c0_g1_i1len=395	gi|780603679|ref|XP_011703737.1| PREDICTED: fatty acid synthase-like [Wasmannia auropunctata]	38.6285	2.38303	0.693381	3.43683	0.000588556	0.0312881
TR57929c2_g1_i1len=806	gi|780603828|ref|XP_011686217.1| PREDICTED: uncharacterized protein LOC105448965 [Wasmannia auropunctata]	718176	-0.96373	0.292692	-3.29264	0.000992526	0.0429901
TR75430c0_g1_i2len=5467	gi|780612052|ref|XP_011689006.1| PREDICTED: nuclear pore complex protein Nup107 isoform X2 [Wasmannia auropunctata]	85.9525	0.780561	0.238474	3.27315	0.00106357	0.0450352
TR52112c0_g1_i1len=1667	gi|780614698|ref|XP_011693149.1| PREDICTED: uncharacterized protein LOC105453126 [Wasmannia auropunctata]	16.935	-1.85738	0.442349	-4.1989	2.68215e-05	0.0043878
TR41203c0_g1_i1len=1022	gi|780616036|ref|XP_011696440.1| PREDICTED: uncharacterized protein LOC105455077 isoform X2 [Wasmannia auropunctata]	1.98187	-3.28783	0.830457	-3.95906	7.52464e-05	0.00876366
TR74186c10_g1_i1len=2996	gi|780617401|ref|XP_011700125.1| PREDICTED: putative uncharacterized protein DDB_G0282129 isoform X2 [Wasmannia auropunctata]	119.055	0.572228	0.146777	3.89861	9.67448e-05	0.0102782
TR62200c0_g5_i1len=1172	gi|780617989|ref|XP_011701678.1| PREDICTED: exosome complex component RRP43-like isoform X1 [Wasmannia auropunctata]	355.324	0.676712	0.191145	3.54031	0.000399653	0.0249522
TR73615c1_g2_i1len=1650	gi|780619866|ref|XP_011705916.1| PREDICTED: uncharacterized protein LOC105461126 [Wasmannia auropunctata]	50.0895	-2.64887	0.774749	-3.419	0.000628522	0.0327275
TR73963c1_g1_i1len=1924	gi|780620148|ref|XP_011706607.1| PREDICTED: uncharacterized protein LOC105461799 [Wasmannia auropunctata]	115.134	-1.63672	0.414829	-3.94553	7.96232e-05	0.00900892
TR68994c0_g1_i2len=3083	gi|780621745|ref|XP_011707489.1| PREDICTED: MKI67 FHA domain-interacting nucleolar phosphoprotein-like [Wasmannia auropunctata]	199.26	0.709054	0.210461	3.36905	0.000754276	0.0362429
TR66992c0_g1_i2len=4630	gi|780622112|ref|XP_011707580.1| PREDICTED: facilitated trehalose transporter Tret1-2 homolog isoform X1 [Wasmannia auropunctata]	4368.41	-3.15086	0.611321	-5.15418	2.54742e-07	0.000152542
TR71807c4_g1_i1len=4072	gi|780623244|ref|XP_011707830.1| PREDICTED: uncharacterized protein LOC105462711 [Wasmannia auropunctata]	535.415	0.640742	0.155254	4.12707	3.67419e-05	0.0054574
TR74066c0_g2_i1len=1109	gi|780623766|ref|XP_011707932.1| PREDICTED: E3 ubiquitin-protein ligase cblA-like [Wasmannia auropunctata]	7.2663	-2.11628	0.561515	-3.76886	0.000163992	0.0140475
TR81923c0_g1_i1len=611	gi|780625608|ref|XP_011708326.1| PREDICTED: uncharacterized protein LOC105463022 [Wasmannia auropunctata]	13145.5	0.894805	0.233062	3.83934	0.000123365	0.0119367
TR76564c2_g2_i2len=719	gi|780627329|ref|XP_011684622.1| PREDICTED: leucine-rich repeat-containing protein let-4-like [Wasmannia auropunctata]	1253.44	-2.32406	0.580294	-4.00497	6.20264e-05	0.00776542
TR73346c1_g1_i1len=1585	gi|780627390|ref|XP_011684636.1| PREDICTED: 28S ribosomal protein S29, mitochondrial [Wasmannia auropunctata]	656.721	0.625768	0.135127	4.63098	3.63945e-06	0.00111063
TR72456c3_g2_i1len=1811	gi|780628435|ref|XP_011684891.1| PREDICTED: peptide methionine sulfoxide reductase isoform X3 [Wasmannia auropunctata]	2030.3	-2.88038	0.553458	-5.20434	1.94683e-07	0.000128807
TR64658c0_g1_i1len=4479	gi|780628624|ref|XP_011684935.1| PREDICTED: venom dipeptidyl peptidase 4 isoform X2 [Wasmannia auropunctata]	2314.15	-1.10667	0.236888	-4.6717	2.98723e-06	0.000966135
TR76270c7_g3_i1len=1888	gi|780630419|ref|XP_011685334.1| PREDICTED: probable phospholipid hydroperoxide glutathione peroxidase isoform X1 [Wasmannia auropunctata]	744.341	1.23184	0.344643	3.57424	0.000351244	0.0229371
TR43745c0_g1_i1len=1860	gi|780632564|ref|XP_011685831.1| PREDICTED: ruvB-like 1 isoform X1 [Wasmannia auropunctata]	710.363	0.499314	0.148845	3.35459	0.00079484	0.0375106
TR75616c11_g4_i1len=756	gi|780632715|ref|XP_011685867.1| PREDICTED: microspherule protein 1 [Wasmannia auropunctata]	120.981	0.718497	0.16971	4.23368	2.299e-05	0.00395466
TR75570c1_g3_i4len=2846	gi|780634503|ref|XP_011686304.1| PREDICTED: uncharacterized protein LOC105449025 isoform X1 [Wasmannia auropunctata]	280.488	0.635069	0.152243	4.17143	3.02691e-05	0.00474553
TR46954c0_g1_i1len=3331	gi|780634599|ref|XP_011686328.1| PREDICTED: 28S ribosomal protein S5, mitochondrial-like [Wasmannia auropunctata]	2368.3	0.563107	0.136278	4.13205	3.59535e-05	0.00540786
TR66672c0_g1_i1len=1259	gi|780635004|ref|XP_011686431.1| PREDICTED: uncharacterized protein LOC105449128 [Wasmannia auropunctata]	3.78131	-2.88285	0.799806	-3.60444	0.000312833	0.0214533
TR72879c0_g1_i2len=2673	gi|780635130|ref|XP_011686466.1| PREDICTED: probable cytosolic Fe-S cluster assembly factor CPIJ010948 isoform X1 [Wasmannia auropunctata]	285.372	0.802138	0.195993	4.0927	4.26386e-05	0.00608189
TR63592c0_g1_i1len=2014	gi|780638756|ref|XP_011687454.1| PREDICTED: uncharacterized protein LOC105449769 [Wasmannia auropunctata]	337.103	-3.02268	0.406178	-7.44176	9.93512e-14	1.05104e-09
TR46238c0_g1_i1len=3427	gi|780640403|ref|XP_011687854.1| PREDICTED: V-type proton ATPase subunit C [Wasmannia auropunctata]	165.438	1.08509	0.327702	3.31122	0.000928904	0.041403
TR73382c0_g4_i1len=3845	gi|780641467|ref|XP_011688110.1| PREDICTED: LOW QUALITY PROTEIN: lysine-specific histone demethylase 1 homolog 3-like [Wasmannia auropunctata]	9876.61	-1.85099	0.426899	-4.33589	1.4517e-05	0.002844
TR76232c6_g1_i1len=8977	gi|780641900|ref|XP_011688215.1| PREDICTED: chromodomain-helicase-DNA-binding protein 7 isoform X4 [Wasmannia auropunctata]	835.503	-0.754673	0.224218	-3.3658	0.000763234	0.0365351
TR76506c2_g2_i3len=17711	gi|780642594|ref|XP_011688374.1| PREDICTED: neuroblastoma-amplified sequence-like [Wasmannia auropunctata]	2633.86	-1.26129	0.342398	-3.68369	0.000229885	0.0174813
TR72450c0_g1_i2len=393	gi|780642703|ref|XP_011688401.1| PREDICTED: uncharacterized protein LOC105450316 [Wasmannia auropunctata]	41.1033	1.02436	0.293104	3.49487	0.000474294	0.0274935
TR58997c2_g1_i5len=727	gi|780643794|ref|XP_011688655.1| PREDICTED: fatty acid synthase-like [Wasmannia auropunctata]	91.3332	2.09767	0.648561	3.23435	0.0012192	0.0489483
TR74413c11_g7_i1len=1360	gi|780644105|ref|XP_011688729.1| PREDICTED: zinc finger and SCAN domain-containing protein 12-like isoform X2 [Wasmannia auropunctata]	865.742	0.548288	0.169505	3.23464	0.00121798	0.0489304
TR67145c2_g3_i1len=5861	gi|780644138|ref|XP_011688737.1| PREDICTED: S-adenosylmethionine synthase isoform X5 [Wasmannia auropunctata]	2382.73	-1.91599	0.39049	-4.90665	9.26465e-07	0.000400044
TR76271c1_g8_i1len=2467	gi|780645715|ref|XP_011689108.1| PREDICTED: CCAAT/enhancer-binding protein zeta [Wasmannia auropunctata]	434.372	0.672244	0.161591	4.16016	3.18025e-05	0.00492349
TR65988c0_g1_i1len=2756	gi|780646105|ref|XP_011689208.1| PREDICTED: E3 ubiquitin-protein ligase RING1 [Wasmannia auropunctata]	757.442	0.46922	0.136762	3.43091	0.000601554	0.0317398
TR73116c0_g1_i1len=3697	gi|780646382|ref|XP_011689279.1| PREDICTED: selenium-binding protein 1-A [Wasmannia auropunctata]	16858.7	-0.917609	0.231334	-3.96659	7.29081e-05	0.00856995
TR52158c0_g1_i1len=916	gi|780646847|ref|XP_011689378.1| PREDICTED: ADP-ribosylation factor-like protein 2 [Wasmannia auropunctata]	554.314	0.547648	0.0710688	7.70588	1.29941e-14	2.06198e-10
TR60701c0_g1_i1len=1950	gi|780647117|ref|XP_011689443.1| PREDICTED: protein CREG1 [Wasmannia auropunctata]	1677.73	1.43671	0.386789	3.71446	0.000203635	0.0162381
TR30500c0_g1_i1len=2293	gi|780647462|ref|XP_011689535.1| PREDICTED: nuclear pore complex protein Nup85 [Wasmannia auropunctata]	444.159	0.523505	0.112102	4.66988	3.01375e-06	0.000966135
TR73430c3_g1_i1len=1818	gi|780648988|ref|XP_011689904.1| PREDICTED: protein phosphatase 1B isoform X2 [Wasmannia auropunctata]	221.162	1.01153	0.236208	4.28236	1.84919e-05	0.0033632
TR43987c0_g1_i1len=2448	gi|780649404|ref|XP_011690007.1| PREDICTED: probable dynactin subunit 2 [Wasmannia auropunctata]	17019.3	0.651633	0.186551	3.49306	0.000477513	0.0276044
TR60008c0_g1_i1len=4113	gi|780649513|ref|XP_011690032.1| PREDICTED: general transcription factor IIE subunit 1 [Wasmannia auropunctata]	765.454	0.459312	0.128938	3.56226	0.000367681	0.0235739
TR68162c0_g1_i4len=6924	gi|780649595|ref|XP_011690054.1| PREDICTED: 2-oxoglutarate dehydrogenase, mitochondrial isoform X3 [Wasmannia auropunctata]	865.35	-1.00498	0.25558	-3.93217	8.41836e-05	0.00932543
TR67957c0_g1_i1len=4257	gi|780649644|ref|XP_011690064.1| PREDICTED: protein FAM13A [Wasmannia auropunctata]	1905.1	-1.11586	0.247929	-4.50071	6.77282e-06	0.0017265
TR74095c0_g1_i2len=907	gi|780650088|ref|XP_011690165.1| PREDICTED: uncharacterized protein LOC105451425 [Wasmannia auropunctata]	177.288	-1.34685	0.321258	-4.19243	2.75982e-05	0.00445743
TR58017c0_g1_i1len=495	gi|780650473|ref|XP_011690245.1| PREDICTED: serine/threonine-protein phosphatase Pgam5, mitochondrial-like isoform X3 [Wasmannia auropunctata]	3.38565	-2.3607	0.707786	-3.33533	0.000851977	0.0391872
TR72628c0_g3_i3len=763	gi|780652437|ref|XP_011690749.1| PREDICTED: odorant receptor 4-like [Wasmannia auropunctata]	2.71278	-2.61772	0.788289	-3.32076	0.000897724	0.0405278
TR60162c0_g1_i1len=1043	gi|780652830|ref|XP_011690843.1| PREDICTED: probable dolichol-phosphate mannosyltransferase [Wasmannia auropunctata]	396.46	0.539951	0.16345	3.30346	0.000954981	0.0420588
TR74183c0_g1_i1len=2754	gi|780653335|ref|XP_011690964.1| PREDICTED: tRNA (cytosine(38)-C(5))-methyltransferase [Wasmannia auropunctata]	817.328	0.605767	0.10468	5.78685	7.17179e-09	1.0346e-05
TR58812c0_g1_i1len=1911	gi|780655778|ref|XP_011691544.1| PREDICTED: 60S ribosomal protein L5 [Wasmannia auropunctata]	13816.6	0.709571	0.202527	3.5036	0.000459021	0.0269278
TR66166c1_g2_i2len=2244	gi|780656083|ref|XP_011691620.1| PREDICTED: RNA-binding protein squid-like isoform X2 [Wasmannia auropunctata]	2520.05	0.586947	0.143719	4.084	4.42665e-05	0.0061483
TR66166c1_g2_i1len=1598	gi|780656083|ref|XP_011691620.1| PREDICTED: RNA-binding protein squid-like isoform X2 [Wasmannia auropunctata]	1373.43	1.01438	0.203904	4.97478	6.53231e-07	0.000304877
TR55820c0_g1_i1len=3107	gi|780657091|ref|XP_011691874.1| PREDICTED: solute carrier organic anion transporter family member 4A1 isoform X1 [Wasmannia auropunctata]	233.192	-1.01391	0.301021	-3.36825	0.000756468	0.0363045
TR65545c0_g1_i1len=4411	gi|780658822|ref|XP_011692294.1| PREDICTED: eukaryotic translation initiation factor 3 subunit D [Wasmannia auropunctata]	5005.6	0.37892	0.111326	3.40369	0.000664828	0.0336857
TR73891c1_g1_i1len=4389	gi|780659939|ref|XP_011692574.1| PREDICTED: conserved oligomeric Golgi complex subunit 2 [Wasmannia auropunctata]	1402.67	0.501834	0.141839	3.53805	0.000403092	0.0250106
TR48549c0_g1_i1len=3398	gi|780660408|ref|XP_011692682.1| PREDICTED: 26S protease regulatory subunit 10B [Wasmannia auropunctata]	1459.42	0.459269	0.134304	3.41962	0.00062708	0.0326792
TR55960c0_g1_i1len=3657	gi|780660817|ref|XP_011692780.1| PREDICTED: transducin beta-like protein 3 [Wasmannia auropunctata]	766.946	0.626969	0.193882	3.23377	0.00122168	0.0489899
TR62202c0_g1_i1len=3429	gi|780662056|ref|XP_011693080.1| PREDICTED: U3 small nucleolar RNA-associated protein 18 homolog [Wasmannia auropunctata]	787.399	0.499405	0.128849	3.87589	0.000106234	0.0109289
TR58901c0_g1_i1len=1239	gi|780662146|ref|XP_011693103.1| PREDICTED: protein Tob1-like [Wasmannia auropunctata]	87.6594	-1.3036	0.365088	-3.57066	0.000356087	0.0231581
TR67581c0_g1_i2len=1527	gi|780662371|ref|XP_011693163.1| PREDICTED: p53 and DNA damage-regulated protein 1 isoform X1 [Wasmannia auropunctata]	124.393	0.879176	0.239635	3.66882	0.000243674	0.01809
TR67209c0_g1_i1len=7120	gi|780662918|ref|XP_011693296.1| PREDICTED: semaphorin-5B [Wasmannia auropunctata]	22737.6	-2.31838	0.35322	-6.56355	5.25429e-11	1.5671e-07
TR66957c0_g1_i1len=5713	gi|780663619|ref|XP_011693464.1| PREDICTED: uncharacterized protein LOC105453320 [Wasmannia auropunctata]	163.245	1.88975	0.398155	4.74628	2.07195e-06	0.000714756
TR55608c0_g1_i5len=1081	gi|780663732|ref|XP_011693492.1| PREDICTED: uncharacterized protein C18orf19 homolog A isoform X2 [Wasmannia auropunctata]	254.684	0.619855	0.125112	4.95439	7.25583e-07	0.000331336
TR34011c0_g1_i1len=721	gi|780664571|ref|XP_011693708.1| PREDICTED: 40S ribosomal protein S16 [Wasmannia auropunctata]	13658.7	0.587849	0.179489	3.27512	0.00105616	0.0448118
TR75105c0_g1_i26len=8495	gi|780665060|ref|XP_011693826.1| PREDICTED: guanine deaminase-like [Wasmannia auropunctata]	429.071	-3.12091	0.797681	-3.91248	9.13538e-05	0.00987461
TR68643c1_g1_i1len=1178	gi|780665990|ref|XP_011694057.1| PREDICTED: kunitz-type protease inhibitor AFAPI-I-like [Wasmannia auropunctata]	1141.67	-2.05449	0.462496	-4.44218	8.90539e-06	0.0020116
TR68643c1_g2_i1len=462	gi|780665990|ref|XP_011694057.1| PREDICTED: kunitz-type protease inhibitor AFAPI-I-like [Wasmannia auropunctata]	1011.52	-1.90645	0.370986	-5.13886	2.76408e-07	0.000159497
TR68643c1_g1_i3len=1294	gi|780665990|ref|XP_011694057.1| PREDICTED: kunitz-type protease inhibitor AFAPI-I-like [Wasmannia auropunctata]	1849.56	-1.68775	0.47899	-3.52356	0.000425791	0.0257692
TR68643c1_g1_i2len=1840	gi|780665990|ref|XP_011694057.1| PREDICTED: kunitz-type protease inhibitor AFAPI-I-like [Wasmannia auropunctata]	8448.03	-1.56411	0.377327	-4.14523	3.3947e-05	0.00519217
TR71103c3_g1_i1len=348	gi|780666447|ref|XP_011694161.1| PREDICTED: transmembrane 7 superfamily member 3-like [Wasmannia auropunctata]	3.11459	-1.80969	0.535515	-3.37935	0.000726571	0.0355648
TR71400c1_g1_i1len=1651	gi|780666656|ref|XP_011694212.1| PREDICTED: icarapin-like [Wasmannia auropunctata]	72682.8	-0.84715	0.245369	-3.45256	0.000555292	0.0302748
TR72506c0_g1_i1len=1170	gi|780667870|ref|XP_011694513.1| PREDICTED: uncharacterized protein LOC105453930 isoform X1 [Wasmannia auropunctata]	342.47	0.8979	0.217627	4.12588	3.69327e-05	0.00546448
TR56859c0_g2_i1len=944	gi|780669145|ref|XP_011694784.1| PREDICTED: 60S ribosomal protein L10a [Wasmannia auropunctata]	8530.34	0.838373	0.163064	5.14137	2.72739e-07	0.000158824
TR74130c0_g1_i1len=5881	gi|780670255|ref|XP_011695057.1| PREDICTED: mitotic spindle assembly checkpoint protein MAD1 [Wasmannia auropunctata]	775.503	0.470735	0.131452	3.58104	0.000342225	0.0226104
TR30932c0_g3_i1len=3562	gi|780670909|ref|XP_011695209.1| PREDICTED: nuclear pore complex protein Nup88 isoform X1 [Wasmannia auropunctata]	413.227	0.564144	0.0994812	5.67086	1.42081e-08	1.82067e-05
TR60255c0_g1_i2len=1387	gi|780670965|ref|XP_011695223.1| PREDICTED: chromosome transmission fidelity protein 8 homolog [Wasmannia auropunctata]	430.171	0.785288	0.234746	3.34527	0.00082203	0.0383095
TR65428c0_g1_i1len=3629	gi|780671509|ref|XP_011695361.1| PREDICTED: villin-1 [Wasmannia auropunctata]	2232.34	0.53304	0.161916	3.29208	0.000994496	0.0430106
TR70324c3_g4_i5len=2538	gi|780673748|ref|XP_011695895.1| PREDICTED: kynurenine/alpha-aminoadipate aminotransferase, mitochondrial-like [Wasmannia auropunctata]	830.944	-1.47356	0.456313	-3.22927	0.00124108	0.0494824
TR70278c1_g1_i2len=2714	gi|780674392|ref|XP_011696036.1| PREDICTED: protein HEXIM-like isoform X1 [Wasmannia auropunctata]	484.499	0.636507	0.194989	3.26432	0.00109726	0.0459045
TR52379c0_g1_i1len=2918	gi|780675005|ref|XP_011696169.1| PREDICTED: leukotriene A-4 hydrolase [Wasmannia auropunctata]	205.615	-1.19747	0.200676	-5.96721	2.41345e-09	4.50563e-06
TR74186c3_g2_i1len=725	gi|780677166|ref|XP_011696698.1| PREDICTED: corepressor interacting with RBPJ 1 isoform X1 [Wasmannia auropunctata]	313.135	0.815097	0.191357	4.25957	2.04821e-05	0.00366066
TR75823c0_g1_i2len=3157	gi|780678321|ref|XP_011696962.1| PREDICTED: protein zntC-like isoform X1 [Wasmannia auropunctata]	562.501	-0.950697	0.267844	-3.54945	0.000386036	0.0244056
TR73442c0_g4_i1len=334	gi|780681094|ref|XP_011697552.1| PREDICTED: alpha-tocopherol transfer protein-like, partial [Wasmannia auropunctata]	28.0446	1.62871	0.498549	3.2669	0.00108731	0.0456285
TR41486c0_g2_i2len=1311	gi|780681624|ref|XP_011697664.1| PREDICTED: surfeit locus protein 1 [Wasmannia auropunctata]	230.509	0.583237	0.168477	3.46182	0.00053653	0.0296653
TR75147c0_g1_i1len=7994	gi|780683648|ref|XP_011698083.1| PREDICTED: threonylcarbamoyladenosine tRNA methylthiotransferase [Wasmannia auropunctata]	375.284	-0.734462	0.215788	-3.40363	0.000664969	0.0336857
TR28419c0_g1_i1len=584	gi|780684278|ref|XP_011698212.1| PREDICTED: acyl-CoA Delta(11) desaturase-like [Wasmannia auropunctata]	34.6993	-2.75237	0.569425	-4.83359	1.34094e-06	0.000525399
TR57130c0_g1_i1len=397	gi|780684278|ref|XP_011698212.1| PREDICTED: acyl-CoA Delta(11) desaturase-like [Wasmannia auropunctata]	8.67197	-2.57586	0.588628	-4.37604	1.20853e-05	0.00253233
TR69629c2_g1_i1len=2038	gi|780684278|ref|XP_011698212.1| PREDICTED: acyl-CoA Delta(11) desaturase-like [Wasmannia auropunctata]	2312.06	2.17727	0.479353	4.54211	5.56945e-06	0.00156423
TR62806c0_g1_i1len=566	gi|780684460|ref|XP_011698252.1| PREDICTED: acyl-CoA Delta(11) desaturase-like [Wasmannia auropunctata]	12.0522	-3.57827	0.749486	-4.7743	1.80333e-06	0.000654085
TR69419c0_g1_i5len=3433	gi|780685676|ref|XP_011698486.1| PREDICTED: formin-binding protein 1-like isoform X4 [Wasmannia auropunctata]	297.102	0.908205	0.263303	3.44927	0.000562095	0.0303562
TR54535c0_g3_i1len=501	gi|780686215|ref|XP_011698597.1| PREDICTED: uncharacterized protein LOC105456338 isoform X1 [Wasmannia auropunctata]	249.984	1.5527	0.387871	4.00313	6.25092e-05	0.00778145
TR54535c0_g1_i1len=767	gi|780686215|ref|XP_011698597.1| PREDICTED: uncharacterized protein LOC105456338 isoform X1 [Wasmannia auropunctata]	269.442	2.00778	0.383606	5.23397	1.65905e-07	0.000113519
TR54535c0_g6_i2len=711	gi|780686219|ref|XP_011698598.1| PREDICTED: uncharacterized protein LOC105456338 isoform X2 [Wasmannia auropunctata]	37.5493	1.58794	0.466497	3.40397	0.000664144	0.0336857
TR54535c0_g6_i1len=627	gi|780686219|ref|XP_011698598.1| PREDICTED: uncharacterized protein LOC105456338 isoform X2 [Wasmannia auropunctata]	46.6872	2.14433	0.531014	4.03818	5.38682e-05	0.00703545
TR26829c0_g1_i1len=783	gi|780691525|ref|XP_011699748.1| PREDICTED: 60S ribosomal protein L13 [Wasmannia auropunctata]	23874	0.545561	0.163017	3.34666	0.000817909	0.038212
TR61368c0_g1_i2len=771	gi|780692233|ref|XP_011699910.1| PREDICTED: tetratricopeptide repeat protein 4 isoform X2 [Wasmannia auropunctata]	21.9585	1.12532	0.331211	3.39759	0.000679819	0.0341113
TR76573c5_g5_i2len=363	gi|780693347|ref|XP_011700168.1| PREDICTED: peroxidase-like [Wasmannia auropunctata]	975.786	-0.718911	0.209952	-3.42417	0.000616671	0.0323327
TR26921c0_g1_i1len=1259	gi|780694006|ref|XP_011700316.1| PREDICTED: transcription initiation factor TFIID subunit 9-like isoform X2 [Wasmannia auropunctata]	707.706	0.489435	0.0960996	5.093	3.52439e-07	0.000191203
TR92644c0_g1_i1len=653	gi|780694377|ref|XP_011700404.1| PREDICTED: mannose-6-phosphate isomerase [Wasmannia auropunctata]	1.50821	3.11945	0.826938	3.77229	0.000161755	0.01395
TR72938c1_g1_i1len=4084	gi|780694507|ref|XP_011700434.1| PREDICTED: patched domain-containing protein 3-like [Wasmannia auropunctata]	2163.85	-1.54706	0.450405	-3.43481	0.000592975	0.031426
TR124789c0_g1_i1len=378	gi|780697711|ref|XP_011701212.1| PREDICTED: fatty acyl-CoA reductase 1-like [Wasmannia auropunctata]	230.726	-4.01362	0.684014	-5.86774	4.41778e-09	7.19011e-06
TR81316c0_g1_i1len=438	gi|780697711|ref|XP_011701212.1| PREDICTED: fatty acyl-CoA reductase 1-like [Wasmannia auropunctata]	1.28984	-3.12065	0.828456	-3.76682	0.000165338	0.0140869
TR71941c2_g2_i6len=3494	gi|780698407|ref|XP_011701389.1| PREDICTED: alpha-tocopherol transfer protein-like [Wasmannia auropunctata]	137.497	-1.08129	0.306623	-3.52645	0.000421168	0.0256311
TR72137c0_g1_i1len=796	gi|780699380|ref|XP_011701624.1| PREDICTED: exocyst complex component 4 [Wasmannia auropunctata]	99.0693	1.16361	0.331057	3.51484	0.000440014	0.0262495
TR69121c0_g1_i1len=2412	gi|780699892|ref|XP_011701745.1| PREDICTED: uncharacterized protein LOC105458274 [Wasmannia auropunctata]	14.5808	-2.46648	0.673114	-3.66428	0.000248032	0.0183065
TR74384c2_g3_i3len=4480	gi|780706598|ref|XP_011703361.1| PREDICTED: sodium-driven chloride bicarbonate exchanger isoform X2 [Wasmannia auropunctata]	361.289	-2.01273	0.383865	-5.24332	1.57711e-07	0.000111053
TR73559c0_g8_i3len=4812	gi|780707910|ref|XP_011703685.1| PREDICTED: DNA replication factor Cdt1 [Wasmannia auropunctata]	209.886	0.933642	0.261937	3.56437	0.000364725	0.0235031
TR64461c0_g1_i2len=2541	gi|780708829|ref|XP_011703907.1| PREDICTED: cyclin-L1 isoform X1 [Wasmannia auropunctata]	743.318	0.588335	0.17146	3.43132	0.000600649	0.0317398
TR67987c0_g1_i1len=3273	gi|780708960|ref|XP_011703948.1| PREDICTED: LOW QUALITY PROTEIN: 26S protease regulatory subunit 7 [Wasmannia auropunctata]	3024.69	0.54512	0.134194	4.06219	4.86154e-05	0.00654813
TR74433c3_g1_i5len=4594	gi|780709654|ref|XP_011704185.1| PREDICTED: ATP-binding cassette sub-family G member 1-like [Wasmannia auropunctata]	2838.12	-1.58916	0.308986	-5.14316	2.7015e-07	0.000158773
TR60453c0_g1_i1len=2498	gi|780709746|ref|XP_011704212.1| PREDICTED: serine/threonine-protein kinase rio2 [Wasmannia auropunctata]	920.945	0.744087	0.205345	3.6236	0.000290527	0.0204444
TR65733c0_g1_i1len=2415	gi|780711212|ref|XP_011704570.1| PREDICTED: RNA polymerase II-associated factor 1 homolog [Wasmannia auropunctata]	802.94	0.653593	0.150492	4.34304	1.40527e-05	0.00277876
TR72020c2_g3_i4len=393	gi|780714225|ref|XP_011705285.1| PREDICTED: LOW QUALITY PROTEIN: peptidoglycan-recognition protein SB2-like, partial [Wasmannia auropunctata]	2.26723	2.84672	0.848533	3.35487	0.000794019	0.0374997
TR50070c1_g1_i1len=1719	gi|780714693|ref|XP_011705397.1| PREDICTED: reticulon-1-A [Wasmannia auropunctata]	30.7147	-2.04184	0.457469	-4.46333	8.06949e-06	0.00189705
TR31230c0_g1_i1len=1069	gi|780718985|ref|XP_011706427.1| PREDICTED: proteasome subunit beta type-6 [Wasmannia auropunctata]	3446.35	0.71072	0.168615	4.21505	2.49719e-05	0.00416261
TR73076c4_g16_i2len=4836	gi|780720184|ref|XP_011706722.1| PREDICTED: protein quiver [Wasmannia auropunctata]	12.606	-2.33464	0.585712	-3.98599	6.72007e-05	0.00810931
TR33104c0_g1_i1len=565	gi|780720899|ref|XP_011706904.1| PREDICTED: pheromone-binding protein Gp-9-like [Wasmannia auropunctata]	491.776	2.77826	0.608151	4.56837	4.91526e-06	0.00141172
TR65137c0_g1_i1len=569	gi|795008637|ref|XP_011858482.1| PREDICTED: uncharacterized protein LOC105556035, partial [Vollenhovia emeryi]	1.44555	-2.7439	0.848683	-3.23313	0.00122442	0.0490338
TR76092c1_g1_i1len=858	gi|795008767|ref|XP_011858874.1| PREDICTED: cytochrome P450 4c3-like, partial [Vollenhovia emeryi]	90.4637	2.78158	0.602804	4.6144	3.94228e-06	0.00118034
TR70041c0_g1_i1len=1012	gi|795010278|ref|XP_011866318.1| PREDICTED: uncharacterized protein LOC105561171 [Vollenhovia emeryi]	18.3507	-1.78128	0.370999	-4.80132	1.57623e-06	0.000599099
TR76378c7_g2_i1len=1524	gi|795011987|ref|XP_011875576.1| PREDICTED: uncharacterized protein LOC105566289 [Vollenhovia emeryi]	20.7911	2.49214	0.554099	4.49764	6.87109e-06	0.00172977
TR61725c0_g1_i1len=1901	gi|795012986|ref|XP_011880926.1| PREDICTED: BRCA1-A complex subunit BRE-like [Vollenhovia emeryi]	732.543	0.564434	0.158706	3.55647	0.000375866	0.0239295
TR68101c1_g1_i1len=3432	gi|795013886|ref|XP_011883688.1| PREDICTED: uncharacterized protein LOC105570848, partial [Vollenhovia emeryi]	179.416	-3.61398	0.732499	-4.93377	8.06561e-07	0.000360533
TR71584c1_g1_i1len=641	gi|795014035|ref|XP_011883740.1| PREDICTED: LOW QUALITY PROTEIN: uncharacterized protein LOC105570897 [Vollenhovia emeryi]	1.3459	-2.75254	0.847701	-3.24706	0.00116603	0.0475326
TR71072c0_g1_i1len=2577	gi|795014827|ref|XP_011884018.1| PREDICTED: F-box/LRR-repeat protein 4-like [Vollenhovia emeryi]	778.292	0.597896	0.149979	3.98652	6.7049e-05	0.00810816
TR71831c1_g1_i2len=5819	gi|795016976|ref|XP_011858687.1| PREDICTED: exportin-1 [Vollenhovia emeryi]	1329.36	0.567605	0.148231	3.82918	0.000128571	0.0121867
TR75621c1_g2_i1len=996	gi|795017294|ref|XP_011858801.1| PREDICTED: trichohyalin-like [Vollenhovia emeryi]	30.9002	-1.4841	0.45038	-3.29521	0.000983484	0.0427656
TR72450c0_g1_i1len=791	gi|795017575|ref|XP_011858899.1| PREDICTED: uncharacterized protein LOC105556418 [Vollenhovia emeryi]	154.176	0.771153	0.184119	4.18833	2.81011e-05	0.00449291
TR74176c7_g1_i2len=5013	gi|795018586|ref|XP_011859263.1| PREDICTED: uncharacterized protein LOC105556764 isoform X1 [Vollenhovia emeryi]	258.857	-2.39843	0.636724	-3.76682	0.000165339	0.0140869
TR75875c7_g4_i1len=4638	gi|795019734|ref|XP_011859679.1| PREDICTED: phosphoenolpyruvate carboxykinase [GTP]-like isoform X1 [Vollenhovia emeryi]	11143	-1.84078	0.481636	-3.82194	0.000132405	0.0123414
TR76340c3_g3_i1len=5091	gi|795020109|ref|XP_011859809.1| PREDICTED: NECAP-like protein CG9132 [Vollenhovia emeryi]	1473.68	-0.638396	0.189286	-3.37266	0.000744457	0.0359617
TR75172c5_g2_i4len=3151	gi|795020883|ref|XP_011860074.1| PREDICTED: aminopeptidase N-like isoform X1 [Vollenhovia emeryi]	2407.17	-2.12522	0.561443	-3.78529	0.000153532	0.0134604
TR75172c5_g2_i1len=2624	gi|795020883|ref|XP_011860074.1| PREDICTED: aminopeptidase N-like isoform X1 [Vollenhovia emeryi]	1773.37	-2.07179	0.559677	-3.70176	0.000214105	0.0167572
TR67265c0_g1_i3len=2075	gi|795022033|ref|XP_011860459.1| PREDICTED: uncharacterized protein LOC105557752 [Vollenhovia emeryi]	54.8632	-1.45619	0.395374	-3.68306	0.000230449	0.0174813
TR36348c0_g1_i2len=397	gi|795022356|ref|XP_011860567.1| PREDICTED: UDP-glucuronosyltransferase 2B19-like isoform X2 [Vollenhovia emeryi]	26.0241	2.26837	0.623573	3.6377	0.000275082	0.0196407
TR75015c1_g1_i4len=2838	gi|795022724|ref|XP_011860695.1| PREDICTED: modifier of mdg4-like isoform X2 [Vollenhovia emeryi]	183.868	0.716796	0.168594	4.25162	2.12233e-05	0.00373166
TR73281c0_g1_i1len=10082	gi|795023064|ref|XP_011860812.1| PREDICTED: protein lin-54 homolog isoform X1 [Vollenhovia emeryi]	1444.54	0.800617	0.13435	5.95917	2.5353e-09	4.59787e-06
TR76270c0_g1_i1len=2111	gi|795023679|ref|XP_011861022.1| PREDICTED: protein arginine N-methyltransferase 1 isoform X1 [Vollenhovia emeryi]	1427.72	0.520304	0.152639	3.40872	0.00065269	0.0334126
TR72019c0_g2_i1len=2250	gi|795023975|ref|XP_011861122.1| PREDICTED: sphingomyelin phosphodiesterase isoform X1 [Vollenhovia emeryi]	437.267	-1.98393	0.556137	-3.56734	0.000360617	0.0233331
TR75952c4_g11_i3len=966	gi|795025030|ref|XP_011861470.1| PREDICTED: CLIP-associating protein 1-A isoform X5 [Vollenhovia emeryi]	67.0067	1.10777	0.248527	4.45735	8.29798e-06	0.00192816
TR52188c0_g1_i1len=2075	gi|795025092|ref|XP_011861491.1| PREDICTED: UDP-galactose translocator isoform X2 [Vollenhovia emeryi]	406.553	-0.979846	0.278894	-3.51333	0.000442533	0.0263009
TR74509c2_g2_i6len=3449	gi|795025128|ref|XP_011861505.1| PREDICTED: polyadenylate-binding protein 4-like [Vollenhovia emeryi]	11883.9	-1.04392	0.321589	-3.24612	0.0011699	0.0476016
TR66215c0_g1_i2len=2312	gi|795026044|ref|XP_011861809.1| PREDICTED: enolase-like [Vollenhovia emeryi]	1.61049	2.91753	0.841649	3.46645	0.000527385	0.0293281
TR73459c2_g1_i3len=758	gi|795026633|ref|XP_011862008.1| PREDICTED: uncharacterized protein LOC105558746 [Vollenhovia emeryi]	9.09083	-1.59982	0.489265	-3.26985	0.00107606	0.0453232
TR62532c1_g1_i4len=3868	gi|795026983|ref|XP_011862128.1| PREDICTED: protein phosphatase methylesterase 1 [Vollenhovia emeryi]	1852.91	0.526049	0.156645	3.35822	0.000784466	0.0373036
TR75753c0_g1_i4len=9974	gi|795027739|ref|XP_011862378.1| PREDICTED: phosphoinositide 3-kinase adapter protein 1 [Vollenhovia emeryi]	431.749	-0.924768	0.279605	-3.30741	0.000941645	0.041768
TR68183c0_g1_i1len=2563	gi|795027745|ref|XP_011862380.1| PREDICTED: uncharacterized protein LOC105559004 [Vollenhovia emeryi]	12.4842	-4.23697	0.680169	-6.2293	4.68539e-10	9.91334e-07
TR65927c0_g1_i1len=4120	gi|795028460|ref|XP_011862620.1| PREDICTED: uncharacterized protein LOC105559141 [Vollenhovia emeryi]	102610	-1.89395	0.538766	-3.51535	0.000439182	0.0262245
TR50245c0_g1_i1len=3967	gi|795028911|ref|XP_011862778.1| PREDICTED: GRAM domain-containing protein 1B-like isoform X2 [Vollenhovia emeryi]	14583.3	0.648486	0.139142	4.66059	3.15297e-06	0.000981038
TR16316c0_g1_i1len=633	gi|795029040|ref|XP_011862812.1| PREDICTED: histone-lysine N-methyltransferase SETD1B-like [Vollenhovia emeryi]	43.5069	0.592279	0.176679	3.35229	0.000801471	0.0377113
TR67533c0_g1_i1len=1150	gi|795029040|ref|XP_011862812.1| PREDICTED: histone-lysine N-methyltransferase SETD1B-like [Vollenhovia emeryi]	125.395	0.615219	0.165102	3.72629	0.000194318	0.0157545
TR70470c0_g1_i2len=3686	gi|795029145|ref|XP_011862846.1| PREDICTED: lysoplasmalogenase-like protein TMEM86A [Vollenhovia emeryi]	1422.61	-1.75762	0.390916	-4.49616	6.91913e-06	0.00172977
TR74441c0_g1_i1len=6145	gi|795030427|ref|XP_011863277.1| PREDICTED: uncharacterized protein LOC105559528 [Vollenhovia emeryi]	2588.25	-0.51937	0.149121	-3.48287	0.000496061	0.0283411
TR73287c0_g1_i1len=3712	gi|795030596|ref|XP_011863328.1| PREDICTED: arylsulfatase B-like [Vollenhovia emeryi]	4592.28	-1.14471	0.300247	-3.81257	0.000137528	0.0126148
TR59355c0_g1_i2len=2902	gi|795030602|ref|XP_011863330.1| PREDICTED: 7-methylguanosine phosphate-specific 5'-nucleotidase [Vollenhovia emeryi]	382.482	1.04253	0.306451	3.40195	0.000669065	0.0337586
TR56274c1_g1_i2len=2114	gi|795030696|ref|XP_011863361.1| PREDICTED: programmed cell death protein 6 isoform X2 [Vollenhovia emeryi]	2532.66	0.530907	0.13884	3.82387	0.000131371	0.0122989
TR66712c0_g2_i2len=5891	gi|795030791|ref|XP_011863393.1| PREDICTED: helicase SKI2W [Vollenhovia emeryi]	657.681	0.551689	0.167907	3.28568	0.00101738	0.043781
TR70505c1_g1_i1len=2573	gi|795031425|ref|XP_011863605.1| PREDICTED: uncharacterized protein LOC105559709, partial [Vollenhovia emeryi]	385.7	-1.6903	0.462039	-3.65836	0.000253835	0.0185835
TR72887c5_g1_i4len=1933	gi|795031698|ref|XP_011863698.1| PREDICTED: lysosomal Pro-X carboxypeptidase [Vollenhovia emeryi]	1804.11	-1.18385	0.346476	-3.41683	0.000633553	0.0328906
TR65993c0_g1_i1len=3038	gi|795031853|ref|XP_011863749.1| PREDICTED: THUMP domain-containing protein 3-like [Vollenhovia emeryi]	520.977	0.80792	0.141997	5.6897	1.2726e-08	1.68285e-05
TR70370c0_g1_i1len=5175	gi|795035170|ref|XP_011864855.1| PREDICTED: protein TANC1 isoform X3 [Vollenhovia emeryi]	193.627	1.09543	0.331241	3.30704	0.000942862	0.0417927
TR73239c0_g1_i4len=5443	gi|795035185|ref|XP_011864860.1| PREDICTED: antichymotrypsin-2-like isoform X1 [Vollenhovia emeryi]	163.666	0.757065	0.226429	3.3435	0.000827278	0.0384684
TR49600c0_g1_i1len=693	gi|795035379|ref|XP_011864921.1| PREDICTED: probable tubulin polyglutamylase TTLL9 [Vollenhovia emeryi]	1.85722	-2.272	0.661476	-3.43474	0.00059313	0.031426
TR61566c0_g1_i1len=2979	gi|795035604|ref|XP_011864998.1| PREDICTED: SET and MYND domain-containing protein 4-like [Vollenhovia emeryi]	977.854	0.272417	0.082387	3.30655	0.000944516	0.0418077
TR73861c0_g2_i1len=2286	gi|795036296|ref|XP_011865226.1| PREDICTED: tumor protein p63-regulated gene 1-like protein isoform X1 [Vollenhovia emeryi]	336.876	-0.59647	0.172499	-3.45782	0.000544574	0.02985
TR76510c3_g2_i2len=3229	gi|795037067|ref|XP_011865488.1| PREDICTED: uncharacterized protein LOC105560735 [Vollenhovia emeryi]	5361.03	2.09882	0.616376	3.4051	0.000661393	0.0336119
TR5760c0_g1_i1len=1208	gi|795037070|ref|XP_011865490.1| PREDICTED: 60S ribosomal protein L28 isoform X1 [Vollenhovia emeryi]	9749.91	0.515155	0.148951	3.45856	0.000543074	0.0298211
TR75573c1_g1_i1len=2797	gi|795037184|ref|XP_011865529.1| PREDICTED: uncharacterized protein LOC105560757 [Vollenhovia emeryi]	304.743	-1.08996	0.304283	-3.58208	0.000340874	0.0226088
TR64630c0_g1_i1len=3033	gi|795037202|ref|XP_011865535.1| PREDICTED: sushi, von Willebrand factor type A, EGF and pentraxin domain-containing protein 1 isoform X2 [Vollenhovia emeryi]	36.9053	-2.13636	0.622661	-3.43102	0.000601319	0.0317398
TR50475c0_g1_i2len=2641	gi|795037289|ref|XP_011865563.1| PREDICTED: Golgi SNAP receptor complex member 1 isoform X2 [Vollenhovia emeryi]	613.414	0.510534	0.142639	3.5792	0.000344642	0.0226223
TR74206c0_g1_i1len=5501	gi|795038901|ref|XP_011866099.1| PREDICTED: integrator complex subunit 4 [Vollenhovia emeryi]	832.983	0.308085	0.0908994	3.3893	0.000700722	0.0348025
TR73749c0_g1_i2len=6515	gi|795039230|ref|XP_011866209.1| PREDICTED: putative polypeptide N-acetylgalactosaminyltransferase 9 isoform X1 [Vollenhovia emeryi]	552.676	-1.04896	0.2866	-3.65999	0.000252221	0.0185295
TR73749c0_g1_i1len=5033	gi|795039233|ref|XP_011866210.1| PREDICTED: putative polypeptide N-acetylgalactosaminyltransferase 9 isoform X2 [Vollenhovia emeryi]	40.2882	-1.40323	0.376276	-3.72925	0.000192051	0.0156479
TR65627c0_g1_i2len=3131	gi|795039570|ref|XP_011866314.1| PREDICTED: sodium/bile acid cotransporter 7-like [Vollenhovia emeryi]	125.413	1.00412	0.288901	3.47567	0.000509585	0.0287066
TR53711c0_g1_i1len=4491	gi|795039676|ref|XP_011866350.1| PREDICTED: cyclin-G-associated kinase [Vollenhovia emeryi]	167.973	-0.933477	0.284876	-3.27678	0.00104998	0.0446092
TR66217c0_g1_i2len=3743	gi|795039719|ref|XP_011866365.1| PREDICTED: phospholipase A-2-activating protein [Vollenhovia emeryi]	1156.46	0.418198	0.0821079	5.09327	3.5194e-07	0.000191203
TR67680c0_g1_i1len=4906	gi|795040174|ref|XP_011866515.1| PREDICTED: uncharacterized protein LOC105561283 isoform X2 [Vollenhovia emeryi]	81.0556	-1.53475	0.418679	-3.6657	0.000246661	0.0182477
TR73377c2_g1_i1len=488	gi|795040344|ref|XP_011866570.1| PREDICTED: transient receptor potential cation channel subfamily V member 5 [Vollenhovia emeryi]	13.0794	2.21241	0.541462	4.08599	4.38895e-05	0.0061338
TR57811c1_g1_i1len=1053	gi|795040393|ref|XP_011866588.1| PREDICTED: serine/threonine-protein kinase mos [Vollenhovia emeryi]	325.765	1.01797	0.14127	7.20585	5.76837e-13	3.32856e-09
TR32074c0_g1_i1len=1777	gi|795040991|ref|XP_011866786.1| PREDICTED: YTH domain-containing protein 1 [Vollenhovia emeryi]	661.164	0.450767	0.106945	4.21493	2.49859e-05	0.00416261
TR74388c0_g1_i1len=6834	gi|795041007|ref|XP_011866791.1| PREDICTED: protein virilizer isoform X3 [Vollenhovia emeryi]	1247.79	0.510464	0.132877	3.84162	0.000122224	0.0118832
TR66969c0_g1_i1len=4052	gi|795041065|ref|XP_011866811.1| PREDICTED: sodium/calcium exchanger 1 isoform X1 [Vollenhovia emeryi]	64.6947	-1.76404	0.495167	-3.56252	0.000367312	0.0235739
TR55624c0_g1_i1len=1322	gi|795041548|ref|XP_011866971.1| PREDICTED: COMM domain-containing protein 5-like [Vollenhovia emeryi]	203.483	0.542668	0.160664	3.37765	0.000731092	0.0356656
TR43162c0_g1_i1len=2361	gi|795042221|ref|XP_011867192.1| PREDICTED: uncharacterized protein LOC105561639 [Vollenhovia emeryi]	238.774	0.78487	0.215361	3.64443	0.000267981	0.0193443
TR75115c1_g2_i4len=364	gi|795042822|ref|XP_011867394.1| PREDICTED: collagen alpha-1(IX) chain-like isoform X3 [Vollenhovia emeryi]	1.57309	-2.7885	0.712789	-3.9121	9.14975e-05	0.00987461
TR45847c0_g1_i1len=1710	gi|795043528|ref|XP_011867621.1| PREDICTED: UDP-glucuronosyltransferase 2B33-like isoform X1 [Vollenhovia emeryi]	3.94047	2.44092	0.708222	3.44655	0.000567795	0.0305685
TR76348c2_g1_i5len=2633	gi|795044507|ref|XP_011867942.1| PREDICTED: UDP-glucuronosyltransferase 3A1-like [Vollenhovia emeryi]	129.391	0.839282	0.240313	3.49245	0.00047861	0.0276427
TR57740c1_g1_i2len=4733	gi|795044985|ref|XP_011868093.1| PREDICTED: ubinuclein-2 isoform X1 [Vollenhovia emeryi]	1424.14	-0.48169	0.115595	-4.16703	3.08592e-05	0.00480087
TR76473c1_g1_i2len=12033	gi|795045001|ref|XP_011868099.1| PREDICTED: uncharacterized protein LOC105562140 isoform X1 [Vollenhovia emeryi]	1273.91	-1.20726	0.363375	-3.32236	0.00089261	0.0403333
TR69599c0_g1_i3len=3249	gi|795045194|ref|XP_011868162.1| PREDICTED: tetratricopeptide repeat protein 17 isoform X1 [Vollenhovia emeryi]	877.008	0.997366	0.242415	4.11429	3.88376e-05	0.00566708
TR41067c0_g1_i1len=2971	gi|795045620|ref|XP_011868299.1| PREDICTED: protein LLP homolog [Vollenhovia emeryi]	1050.76	0.781507	0.200605	3.89575	9.78935e-05	0.0103389
TR67433c1_g2_i1len=3222	gi|795046835|ref|XP_011868698.1| PREDICTED: ribosome maturation protein SBDS [Vollenhovia emeryi]	1746.96	0.769187	0.149803	5.13464	2.82682e-07	0.000161648
TR50239c0_g1_i1len=750	gi|795047272|ref|XP_011868843.1| PREDICTED: 60S ribosomal protein L11-like [Vollenhovia emeryi]	4461.71	0.897601	0.205499	4.36792	1.25437e-05	0.00261048
TR76472c4_g1_i1len=1289	gi|795047890|ref|XP_011869050.1| PREDICTED: probable enoyl-CoA hydratase, mitochondrial [Vollenhovia emeryi]	4803.97	-0.827795	0.215934	-3.83356	0.000126303	0.012092
TR64575c0_g1_i1len=4157	gi|795048021|ref|XP_011869095.1| PREDICTED: cytochrome P450 CYP12A2-like [Vollenhovia emeryi]	3140.61	-2.03596	0.591099	-3.44436	0.000572408	0.0307146
TR58809c0_g1_i1len=1970	gi|795048150|ref|XP_011869139.1| PREDICTED: regulator of chromosome condensation-like [Vollenhovia emeryi]	166.176	0.743432	0.162301	4.58058	4.6368e-06	0.0013378
TR76619c2_g2_i6len=822	gi|795048230|ref|XP_011869166.1| PREDICTED: cytochrome P450 9e2-like [Vollenhovia emeryi]	27.3545	1.78136	0.447103	3.98423	6.76993e-05	0.00815398
TR74168c2_g1_i2len=1251	gi|795048524|ref|XP_011869257.1| PREDICTED: uncharacterized protein LOC105562793 [Vollenhovia emeryi]	92.5512	-1.76755	0.538697	-3.28116	0.00103382	0.0442486
TR70590c0_g1_i1len=6231	gi|795048524|ref|XP_011869257.1| PREDICTED: uncharacterized protein LOC105562793 [Vollenhovia emeryi]	692.1	-1.66415	0.370463	-4.49208	7.05318e-06	0.00174921
TR76304c1_g1_i1len=2351	gi|795048588|ref|XP_011869279.1| PREDICTED: ribosome biogenesis protein WDR12 homolog [Vollenhovia emeryi]	485.299	0.587682	0.17255	3.40587	0.000659546	0.0335449
TR52281c0_g1_i1len=2972	gi|795048868|ref|XP_011869369.1| PREDICTED: THO complex subunit 5 homolog isoform X1 [Vollenhovia emeryi]	585.523	0.483281	0.126934	3.80733	0.000140474	0.012811
TR71301c2_g2_i1len=4566	gi|795050319|ref|XP_011869835.1| PREDICTED: FAS-associated factor 2 [Vollenhovia emeryi]	4246.76	0.448524	0.118169	3.7956	0.000147288	0.0131305
TR26982c0_g1_i1len=1555	gi|795051156|ref|XP_011870102.1| PREDICTED: 26S proteasome non-ATPase regulatory subunit 12 [Vollenhovia emeryi]	1561.62	0.436735	0.128657	3.39455	0.000687404	0.0343832
TR72541c4_g3_i4len=3160	gi|795051362|ref|XP_011870169.1| PREDICTED: uncharacterized protein LOC105563299 [Vollenhovia emeryi]	262.311	0.678888	0.193081	3.51608	0.000437964	0.0262011
TR76096c0_g1_i1len=1133	gi|795051495|ref|XP_011870214.1| PREDICTED: uncharacterized protein LOC105563321 [Vollenhovia emeryi]	12.627	-1.33155	0.399578	-3.3324	0.000860991	0.0393736
TR35866c0_g1_i1len=975	gi|795051610|ref|XP_011870252.1| PREDICTED: growth/differentiation factor 8 isoform X1 [Vollenhovia emeryi]	4.57869	-2.58255	0.782687	-3.2996	0.000968242	0.042406
TR55213c0_g1_i1len=3706	gi|795051613|ref|XP_011870253.1| PREDICTED: inhibin beta A chain isoform X2 [Vollenhovia emeryi]	1628.22	-1.85808	0.564282	-3.29282	0.000991876	0.0429901
TR66323c0_g1_i1len=2181	gi|795051716|ref|XP_011870288.1| PREDICTED: prohormone-3 isoform X2 [Vollenhovia emeryi]	5055.8	-1.70336	0.489618	-3.47896	0.000503366	0.0285784
TR61575c0_g1_i1len=1784	gi|795051731|ref|XP_011870293.1| PREDICTED: calmodulin-binding transcription activator 2 isoform X3 [Vollenhovia emeryi]	67.5046	-1.61764	0.438543	-3.68867	0.000225428	0.017302
TR72789c2_g2_i2len=1760	gi|795053279|ref|XP_011870798.1| PREDICTED: protein no-on-transient A-like isoform X3 [Vollenhovia emeryi]	1025.42	0.588864	0.144284	4.08127	4.47895e-05	0.00618036
TR74776c6_g1_i3len=1558	gi|795053410|ref|XP_011870834.1| PREDICTED: zinc finger HIT domain-containing protein 2 [Vollenhovia emeryi]	486.601	0.572423	0.147514	3.88046	0.000104258	0.0108486
TR66407c0_g1_i2len=6520	gi|795053830|ref|XP_011870975.1| PREDICTED: histone acetyltransferase KAT2A-like [Vollenhovia emeryi]	1228.2	0.388891	0.0816748	4.76145	1.92203e-06	0.000681558
TR43975c0_g1_i1len=1870	gi|795053847|ref|XP_011870980.1| PREDICTED: glutathione-specific gamma-glutamylcyclotransferase 1 [Vollenhovia emeryi]	309.336	-1.23459	0.368382	-3.35139	0.000804076	0.0378058
TR40429c0_g1_i2len=1940	gi|795054500|ref|XP_011871200.1| PREDICTED: zinc finger protein 26-like [Vollenhovia emeryi]	276.875	0.590895	0.178833	3.30417	0.000952567	0.0420256
TR66566c0_g1_i1len=2930	gi|795055171|ref|XP_011871430.1| PREDICTED: squamous cell carcinoma antigen recognized by T-cells 3-like [Vollenhovia emeryi]	461.636	0.644085	0.147888	4.35522	1.32932e-05	0.00269576
TR68236c0_g1_i2len=1997	gi|795055196|ref|XP_011871439.1| PREDICTED: coiled-coil and C2 domain-containing protein 2A-like [Vollenhovia emeryi]	56.9804	2.51036	0.390692	6.42541	1.31515e-10	3.33912e-07
TR75585c4_g1_i1len=4322	gi|795055834|ref|XP_011871652.1| PREDICTED: uncharacterized protein LOC105564116 [Vollenhovia emeryi]	913.751	-0.757645	0.11051	-6.85588	7.08745e-12	3.21335e-08
TR71714c0_g1_i6len=6072	gi|795055983|ref|XP_011871701.1| PREDICTED: protein suppressor of sable isoform X2 [Vollenhovia emeryi]	54.9659	-1.25204	0.369798	-3.38574	0.000709864	0.0351522
TR76326c2_g1_i3len=334	gi|795056539|ref|XP_011871891.1| PREDICTED: F-box only protein 22-like isoform X1 [Vollenhovia emeryi]	84.5828	1.14322	0.253943	4.50189	6.73534e-06	0.0017265
TR74825c9_g10_i1len=6188	gi|795057074|ref|XP_011872067.1| PREDICTED: transferrin [Vollenhovia emeryi]	43247.4	-2.40981	0.596047	-4.04299	5.27747e-05	0.00694983
TR36350c0_g1_i1len=4224	gi|795057103|ref|XP_011872076.1| PREDICTED: charged multivesicular body protein 5 [Vollenhovia emeryi]	1982.44	0.36633	0.110264	3.3223	0.00089278	0.0403333
TR66707c0_g1_i1len=2127	gi|795057173|ref|XP_011872100.1| PREDICTED: WD repeat-containing protein 34-like [Vollenhovia emeryi]	414.608	0.896551	0.237761	3.77081	0.00016272	0.0139763
TR59445c0_g1_i1len=2194	gi|795058344|ref|XP_011872484.1| PREDICTED: D-aspartate oxidase [Vollenhovia emeryi]	73.2232	2.29775	0.661043	3.47595	0.000509043	0.0287066
TR59445c0_g1_i6len=1823	gi|795058344|ref|XP_011872484.1| PREDICTED: D-aspartate oxidase [Vollenhovia emeryi]	130.842	2.46305	0.653842	3.76705	0.000165191	0.0140869
TR59445c0_g1_i8len=1724	gi|795058344|ref|XP_011872484.1| PREDICTED: D-aspartate oxidase [Vollenhovia emeryi]	126.618	2.52061	0.626073	4.02607	5.67172e-05	0.00730237
TR74797c0_g2_i2len=1535	gi|795058750|ref|XP_011872621.1| PREDICTED: alkylglycerol monooxygenase-like isoform X3 [Vollenhovia emeryi]	4.79525	2.46178	0.706986	3.48207	0.000497554	0.0283554
TR75875c7_g4_i3len=10568	gi|795058997|ref|XP_011872703.1| PREDICTED: uncharacterized protein LOC105564712 [Vollenhovia emeryi]	3469.82	-1.30063	0.331995	-3.91761	8.94331e-05	0.00973661
TR73099c1_g2_i4len=9613	gi|795059209|ref|XP_011872776.1| PREDICTED: kinectin isoform X2 [Vollenhovia emeryi]	840.22	-1.31927	0.294064	-4.48634	7.24584e-06	0.00178265
TR59718c0_g1_i2len=2579	gi|795059416|ref|XP_011872842.1| PREDICTED: uncharacterized protein LOC105564788 isoform X1 [Vollenhovia emeryi]	368.231	-1.74687	0.417552	-4.18358	2.86948e-05	0.00456485
TR56742c0_g1_i1len=4979	gi|795060020|ref|XP_011873038.1| PREDICTED: uncharacterized protein LOC105564886 isoform X2 [Vollenhovia emeryi]	2117.34	0.282875	0.0875304	3.23173	0.00123044	0.0491818
TR30932c0_g2_i1len=3942	gi|795060248|ref|XP_011873116.1| PREDICTED: golgin subfamily A member 2 [Vollenhovia emeryi]	14552.6	0.622981	0.163929	3.8003	0.000144521	0.012902
TR76289c3_g4_i1len=367	gi|795064769|ref|XP_011874076.1| PREDICTED: protein claret segregational isoform X2 [Vollenhovia emeryi]	17.1078	1.43024	0.438211	3.26382	0.00109921	0.0459122
TR68920c0_g1_i5len=6091	gi|795064911|ref|XP_011874104.1| PREDICTED: protein transport protein Sec31A isoform X1 [Vollenhovia emeryi]	1155.75	-1.27347	0.382139	-3.33247	0.000860783	0.0393736
TR74492c5_g1_i1len=2940	gi|795065329|ref|XP_011874191.1| PREDICTED: probable zinc transporter protein DDB_G0269332 isoform X2 [Vollenhovia emeryi]	2390.01	-0.968115	0.221805	-4.36471	1.2729e-05	0.00262324
TR73298c3_g3_i4len=347	gi|795065527|ref|XP_011874230.1| PREDICTED: F-box/WD repeat-containing protein 9-like [Vollenhovia emeryi]	51.1415	0.752785	0.222239	3.38728	0.000705897	0.0350048
TR76091c0_g2_i1len=932	gi|795065735|ref|XP_011874272.1| PREDICTED: probable GPI-anchored adhesin-like protein PGA55 [Vollenhovia emeryi]	1.59639	2.75647	0.847342	3.25308	0.00114161	0.0469623
TR71999c1_g1_i1len=2076	gi|795066343|ref|XP_011874393.1| PREDICTED: uncharacterized protein LOC105565639 [Vollenhovia emeryi]	5770.37	1.22947	0.347492	3.53813	0.000402977	0.0250106
TR69220c2_g1_i3len=3336	gi|795067944|ref|XP_011874707.1| PREDICTED: protein FAM161A [Vollenhovia emeryi]	2.90199	-3.04836	0.846845	-3.59966	0.000318631	0.0216539
TR76386c8_g3_i1len=7605	gi|795067968|ref|XP_011874712.1| PREDICTED: uncharacterized aarF domain-containing protein kinase 1 [Vollenhovia emeryi]	1674.34	0.365223	0.101305	3.60519	0.000311925	0.0214349
TR65926c1_g1_i2len=8995	gi|795068081|ref|XP_011874735.1| PREDICTED: alpha-2-macroglobulin-like protein 1 isoform X2 [Vollenhovia emeryi]	17474.1	-1.39493	0.338968	-4.11523	3.86801e-05	0.0056571
TR65926c1_g1_i1len=8746	gi|795068081|ref|XP_011874735.1| PREDICTED: alpha-2-macroglobulin-like protein 1 isoform X2 [Vollenhovia emeryi]	29537.9	-1.32557	0.337546	-3.92707	8.59878e-05	0.00943491
TR73285c1_g1_i4len=2314	gi|795068157|ref|XP_011874753.1| PREDICTED: uncharacterized protein LOC105565840 [Vollenhovia emeryi]	10283	-1.18172	0.349986	-3.37646	0.000734245	0.035737
TR44161c0_g1_i1len=1054	gi|795068502|ref|XP_011874822.1| PREDICTED: 15-hydroxyprostaglandin dehydrogenase [NAD(+)]-like [Vollenhovia emeryi]	12083.7	-1.92492	0.438963	-4.38515	1.15905e-05	0.00245232
TR52372c0_g1_i1len=1534	gi|795069641|ref|XP_011875054.1| PREDICTED: uncharacterized protein LOC105566004 isoform X2 [Vollenhovia emeryi]	13.8576	-0.914146	0.264659	-3.45406	0.000552217	0.0301388
TR66719c0_g1_i1len=4345	gi|795070120|ref|XP_011875153.1| PREDICTED: centromere-associated protein E isoform X3 [Vollenhovia emeryi]	4131.14	-0.986171	0.250745	-3.93297	8.39035e-05	0.00932543
TR55763c4_g1_i3len=2950	gi|795070130|ref|XP_011875155.1| PREDICTED: IST1 homolog [Vollenhovia emeryi]	2420.82	0.489776	0.102455	4.78039	1.74957e-06	0.000640696
TR48736c0_g1_i1len=2229	gi|795070413|ref|XP_011875215.1| PREDICTED: diacylglycerol kinase epsilon [Vollenhovia emeryi]	888.492	0.642745	0.18021	3.56664	0.000361587	0.0233721
TR73653c0_g1_i1len=8849	gi|795070579|ref|XP_011875246.1| PREDICTED: ATPase family AAA domain-containing protein 5 [Vollenhovia emeryi]	4027.25	0.376804	0.101111	3.72665	0.000194044	0.0157545
TR65643c0_g1_i1len=3308	gi|795071727|ref|XP_011875471.1| PREDICTED: sin3 histone deacetylase corepressor complex component SDS3 isoform X1 [Vollenhovia emeryi]	556.544	0.975436	0.192114	5.07739	3.82652e-07	0.000204105
TR35576c0_g1_i1len=445	gi|795072840|ref|XP_011875690.1| PREDICTED: pheromone-binding protein Gp-9-like [Vollenhovia emeryi]	884.564	2.64865	0.566635	4.67435	2.9488e-06	0.000964805
TR72378c0_g1_i1len=7308	gi|795073394|ref|XP_011875792.1| PREDICTED: uncharacterized protein LOC105566413 isoform X1 [Vollenhovia emeryi]	5927.46	-1.14072	0.25029	-4.55759	5.17428e-06	0.00147943
TR71427c0_g1_i1len=2781	gi|795073399|ref|XP_011875793.1| PREDICTED: uncharacterized protein LOC105566413 isoform X2 [Vollenhovia emeryi]	137.823	-1.8148	0.327629	-5.53918	3.03885e-08	3.384e-05
TR55468c0_g1_i1len=2344	gi|795073842|ref|XP_011875884.1| PREDICTED: T-complex protein 1 subunit zeta [Vollenhovia emeryi]	2328.72	0.539189	0.123861	4.35317	1.34184e-05	0.00271248
TR65632c0_g1_i1len=2132	gi|795074403|ref|XP_011876000.1| PREDICTED: serine/threonine-protein phosphatase 2A activator [Vollenhovia emeryi]	676.742	0.576972	0.174968	3.29759	0.000975191	0.0425013
TR73226c0_g1_i3len=1930	gi|795076328|ref|XP_011876398.1| PREDICTED: uncharacterized protein LOC105566755 isoform X1 [Vollenhovia emeryi]	1.7931	3.19076	0.828963	3.8491	0.000118553	0.011703
TR64671c0_g1_i2len=2923	gi|795076333|ref|XP_011876399.1| PREDICTED: ras-related protein Rab-32 isoform X2 [Vollenhovia emeryi]	644.712	2.46533	0.336737	7.32122	2.45718e-13	1.94959e-09
TR72346c1_g2_i2len=4996	gi|795076369|ref|XP_011876407.1| PREDICTED: conserved oligomeric Golgi complex subunit 1 [Vollenhovia emeryi]	173.631	1.17827	0.361715	3.25745	0.0011242	0.0465239
TR70394c1_g1_i5len=8223	gi|795076951|ref|XP_011876529.1| PREDICTED: meiosis arrest female protein 1 homolog isoform X7 [Vollenhovia emeryi]	687.511	0.772804	0.223082	3.46422	0.000531775	0.0294794
TR76140c0_g1_i13len=1700	gi|795077179|ref|XP_011876569.1| PREDICTED: uncharacterized protein LOC105566837 isoform X2 [Vollenhovia emeryi]	1.37229	-2.95913	0.839755	-3.5238	0.000425401	0.0257692
TR30975c0_g1_i1len=2750	gi|795077813|ref|XP_011876699.1| PREDICTED: glycylpeptide N-tetradecanoyltransferase [Vollenhovia emeryi]	2146.34	0.316975	0.087966	3.60339	0.000314097	0.0214838
TR74696c4_g4_i3len=496	gi|795078403|ref|XP_011876820.1| PREDICTED: probable chitinase 3 [Vollenhovia emeryi]	7.29433	-2.34506	0.631165	-3.71544	0.000202847	0.0161956
TR70001c0_g1_i1len=7550	gi|795080777|ref|XP_011877328.1| PREDICTED: uncharacterized protein LOC105567237 isoform X1 [Vollenhovia emeryi]	2381.34	-0.892706	0.130751	-6.82755	8.63787e-12	3.6552e-08
TR26979c0_g2_i1len=2807	gi|795081140|ref|XP_011877392.1| PREDICTED: protein henna isoform X1 [Vollenhovia emeryi]	1565.15	-2.59119	0.351581	-7.37011	1.70493e-13	1.54598e-09
TR76530c0_g2_i3len=449	gi|795082332|ref|XP_011877649.1| PREDICTED: dual specificity protein kinase shkD isoform X2 [Vollenhovia emeryi]	29.6218	-1.99085	0.532218	-3.74067	0.000183533	0.0152282
TR74955c1_g1_i1len=3968	gi|795083339|ref|XP_011877858.1| PREDICTED: interleukin-1 receptor accessory protein-like 1 [Vollenhovia emeryi]	86.0457	-1.02258	0.230484	-4.43664	9.13737e-06	0.00204942
TR74178c2_g1_i1len=2496	gi|795084092|ref|XP_011878005.1| PREDICTED: major facilitator superfamily domain-containing protein 1-like [Vollenhovia emeryi]	1701.01	-1.37761	0.210589	-6.54169	6.08257e-11	1.67863e-07
TR64602c0_g1_i1len=2419	gi|795084499|ref|XP_011878092.1| PREDICTED: DNA-binding protein D-ETS-4 [Vollenhovia emeryi]	137.136	-1.29226	0.340753	-3.79238	0.000149211	0.0131941
TR66372c0_g1_i1len=5821	gi|795084757|ref|XP_011878141.1| PREDICTED: tetratricopeptide repeat protein 37 [Vollenhovia emeryi]	7734.93	0.869437	0.162619	5.34648	8.96813e-08	7.20561e-05
TR40116c0_g1_i1len=1567	gi|795086443|ref|XP_011878487.1| PREDICTED: uncharacterized protein F10E9.5-like [Vollenhovia emeryi]	491.952	0.55248	0.106383	5.19331	2.06592e-07	0.000132457
TR75812c0_g1_i1len=4509	gi|795087442|ref|XP_011878700.1| PREDICTED: protein unc-13 homolog D isoform X12 [Vollenhovia emeryi]	1946.29	-0.726557	0.12405	-5.85698	4.71373e-09	7.47999e-06
TR74678c0_g1_i1len=5137	gi|795087762|ref|XP_011878765.1| PREDICTED: uncharacterized protein LOC105568024 [Vollenhovia emeryi]	74114.3	-1.14882	0.326259	-3.52118	0.000429625	0.0258305
TR71937c0_g2_i1len=5242	gi|795087790|ref|XP_011878771.1| PREDICTED: leishmanolysin-like peptidase [Vollenhovia emeryi]	240.752	-1.10404	0.236397	-4.67028	3.00785e-06	0.000966135
TR65323c0_g1_i1len=3280	gi|795087968|ref|XP_011878810.1| PREDICTED: probable small nuclear ribonucleoprotein G [Vollenhovia emeryi]	763.489	0.501937	0.153396	3.27218	0.00106723	0.0451307
TR72866c1_g1_i10len=6219	gi|795088261|ref|XP_011878872.1| PREDICTED: neuromedin-U receptor 2-like isoform X2 [Vollenhovia emeryi]	247.7	-1.63395	0.460201	-3.55051	0.000384491	0.0243322
TR566c0_g1_i1len=3063	gi|795088945|ref|XP_011879013.1| PREDICTED: dynactin subunit 4 isoform X1 [Vollenhovia emeryi]	27771	0.809261	0.225116	3.59486	0.000324565	0.0219398
TR72978c1_g1_i1len=2411	gi|795089125|ref|XP_011879057.1| PREDICTED: acyl-CoA synthetase family member 2, mitochondrial isoform X1 [Vollenhovia emeryi]	234.3	-0.701117	0.152727	-4.59065	4.41877e-06	0.0012985
TR55162c0_g2_i2len=996	gi|795089152|ref|XP_011879059.1| PREDICTED: splicing factor U2af 38 kDa subunit-like isoform X1 [Vollenhovia emeryi]	201.447	0.761062	0.139469	5.45687	4.8461e-08	4.73232e-05
TR56539c1_g1_i1len=1238	gi|795089210|ref|XP_011879075.1| PREDICTED: uncharacterized protein LOC105568212 [Vollenhovia emeryi]	10164.7	-1.83347	0.418984	-4.37599	1.20883e-05	0.00253233
TR75485c0_g2_i1len=4919	gi|795089267|ref|XP_011879089.1| PREDICTED: uncharacterized protein LOC105568228 [Vollenhovia emeryi]	54755.3	-1.55186	0.404021	-3.84104	0.000122516	0.0118908
TR75769c1_g1_i3len=4480	gi|795089828|ref|XP_011879211.1| PREDICTED: sulfatase-modifying factor 1 [Vollenhovia emeryi]	286.926	0.879864	0.268139	3.28137	0.00103305	0.0442453
TR44747c0_g1_i2len=1895	gi|795090619|ref|XP_011879379.1| PREDICTED: COP9 signalosome complex subunit 2 [Vollenhovia emeryi]	641.034	0.576407	0.134391	4.28904	1.79451e-05	0.00332083
TR65417c0_g1_i1len=5819	gi|795090896|ref|XP_011879432.1| PREDICTED: uncharacterized protein LOC105568395 isoform X1 [Vollenhovia emeryi]	2605.6	-2.68878	0.404941	-6.63992	3.13847e-11	1.05173e-07
TR76369c3_g1_i2len=609	gi|795091240|ref|XP_011879485.1| PREDICTED: uncharacterized protein LOC105568422 [Vollenhovia emeryi]	4.88544	-1.94892	0.559709	-3.48202	0.000497652	0.0283554
TR70460c0_g1_i1len=3826	gi|795091391|ref|XP_011879509.1| PREDICTED: probable malonyl-CoA-acyl carrier protein transacylase, mitochondrial [Vollenhovia emeryi]	836.134	0.495771	0.114549	4.32804	1.50445e-05	0.00293826
TR74574c0_g1_i3len=1429	gi|795092453|ref|XP_011879663.1| PREDICTED: fukutin-related protein isoform X2 [Vollenhovia emeryi]	83.7704	0.734606	0.215583	3.40753	0.000655545	0.0334755
TR33491c0_g1_i1len=554	gi|795093946|ref|XP_011879880.1| PREDICTED: uncharacterized protein LOC105568656 [Vollenhovia emeryi]	9.16098	-1.90301	0.515476	-3.69175	0.000222712	0.0172396
TR66303c0_g1_i1len=4725	gi|795095683|ref|XP_011880149.1| PREDICTED: excitatory amino acid transporter-like [Vollenhovia emeryi]	559.275	0.474398	0.0989975	4.79202	1.65111e-06	0.00061288
TR69793c0_g1_i1len=6383	gi|795097126|ref|XP_011880367.1| PREDICTED: probable phospholipid-transporting ATPase VD [Vollenhovia emeryi]	183.386	-0.992601	0.306071	-3.24304	0.00118261	0.0479731
TR67631c0_g1_i8len=1050	gi|795098165|ref|XP_011880519.1| PREDICTED: lachesin-like [Vollenhovia emeryi]	1.46706	-2.781	0.847882	-3.27993	0.00103831	0.0444109
TR75171c1_g3_i4len=4265	gi|795100950|ref|XP_011880929.1| PREDICTED: dynein light chain 1, axonemal-like [Vollenhovia emeryi]	3.9799	-3.68904	0.825874	-4.46683	7.93865e-06	0.00187323
TR75547c1_g2_i4len=11556	gi|795102218|ref|XP_011881109.1| PREDICTED: Niemann-Pick C1 protein isoform X2 [Vollenhovia emeryi]	756.471	-1.95416	0.586129	-3.33401	0.000856024	0.039288
TR73726c0_g1_i1len=8315	gi|795103856|ref|XP_011881347.1| PREDICTED: tonsoku-like protein [Vollenhovia emeryi]	447.885	0.677253	0.189702	3.57008	0.000356873	0.0231617
TR63363c1_g9_i1len=3393	gi|795104917|ref|XP_011881501.1| PREDICTED: putative transferase CAF17 homolog, mitochondrial [Vollenhovia emeryi]	991.691	0.384547	0.106572	3.60831	0.000308195	0.0213203
TR55796c2_g1_i3len=880	gi|795105028|ref|XP_011881517.1| PREDICTED: protein sprouty-like [Vollenhovia emeryi]	95.7094	-1.36613	0.386527	-3.53435	0.000408772	0.0251907
TR54996c2_g1_i1len=1582	gi|795105028|ref|XP_011881517.1| PREDICTED: protein sprouty-like [Vollenhovia emeryi]	422.883	-1.2905	0.325868	-3.9602	7.48866e-05	0.00873778
TR73563c0_g2_i2len=898	gi|795106762|ref|XP_011881773.1| PREDICTED: uncharacterized protein LOC105569709 [Vollenhovia emeryi]	1.81335	-3.49058	0.813588	-4.29035	1.7839e-05	0.00331086
TR67145c2_g3_i4len=5010	gi|795108680|ref|XP_011882066.1| PREDICTED: S-adenosylmethionine synthase isoform X1 [Vollenhovia emeryi]	2209.18	-1.31287	0.310489	-4.22839	2.35373e-05	0.00402457
TR67145c2_g3_i3len=5038	gi|795108687|ref|XP_011882067.1| PREDICTED: S-adenosylmethionine synthase isoform X2 [Vollenhovia emeryi]	14992.5	-1.65257	0.380085	-4.34791	1.37444e-05	0.00275208
TR72889c0_g1_i1len=5541	gi|795109977|ref|XP_011882252.1| PREDICTED: toll-like receptor 3 [Vollenhovia emeryi]	9469.59	1.40124	0.410644	3.4123	0.000644165	0.0332466
TR74777c7_g1_i3len=8975	gi|795110197|ref|XP_011882286.1| PREDICTED: lysosomal alpha-glucosidase-like [Vollenhovia emeryi]	1896.08	-0.681254	0.209651	-3.24947	0.00115621	0.0472871
TR46388c0_g1_i1len=800	gi|795110973|ref|XP_011882404.1| PREDICTED: multiple epidermal growth factor-like domains protein 10 isoform X1 [Vollenhovia emeryi]	84.1559	-1.6361	0.459225	-3.56273	0.000367017	0.0235739
TR52390c0_g1_i3len=2130	gi|795111726|ref|XP_011882518.1| PREDICTED: myb-like protein AA [Vollenhovia emeryi]	562.453	-2.54972	0.440468	-5.78865	7.09526e-09	1.0346e-05
TR76075c0_g1_i1len=1138	gi|795112061|ref|XP_011882570.1| PREDICTED: RNMT-activating mini protein [Vollenhovia emeryi]	267.192	0.543592	0.144185	3.77011	0.000163174	0.0139964
TR76322c0_g2_i4len=3730	gi|795113075|ref|XP_011882720.1| PREDICTED: uncharacterized protein LOC105570254 [Vollenhovia emeryi]	28.9313	-2.32587	0.646425	-3.59805	0.000320606	0.0217649
TR122287c0_g1_i1len=892	gi|795115476|ref|XP_011883070.1| PREDICTED: LOW QUALITY PROTEIN: protein translation factor SUI1 homolog, partial [Vollenhovia emeryi]	4597.16	0.545682	0.145248	3.75691	0.000172027	0.0144378
TR70558c0_g2_i2len=3165	gi|795115740|ref|XP_011883106.1| PREDICTED: nose resistant to fluoxetine protein 6-like isoform X2 [Vollenhovia emeryi]	88.0164	-2.36748	0.709901	-3.33495	0.000853149	0.0392127
TR70558c0_g2_i1len=4644	gi|795115740|ref|XP_011883106.1| PREDICTED: nose resistant to fluoxetine protein 6-like isoform X2 [Vollenhovia emeryi]	366.507	-2.02262	0.606558	-3.33459	0.000854251	0.039235
TR70259c5_g1_i4len=6570	gi|795115844|ref|XP_011883120.1| PREDICTED: GRAM domain-containing protein 3-like isoform X2 [Vollenhovia emeryi]	50.8861	-3.02463	0.603646	-5.01061	5.42586e-07	0.000262902
TR68734c10_g3_i1len=2264	gi|795116600|ref|XP_011883225.1| PREDICTED: E3 ubiquitin-protein ligase CHIP [Vollenhovia emeryi]	754.278	0.473792	0.110576	4.28478	1.82921e-05	0.0033632
TR64775c0_g1_i2len=1304	gi|795117309|ref|XP_011883328.1| PREDICTED: ras-related protein Rab-34 isoform X1 [Vollenhovia emeryi]	2.2002	2.88408	0.847097	3.40466	0.000662474	0.0336399
TR62201c0_g1_i1len=2039	gi|795117559|ref|XP_011883365.1| PREDICTED: 5-methylcytosine rRNA methyltransferase NSUN4 isoform X2 [Vollenhovia emeryi]	1268.14	0.744734	0.138017	5.39595	6.81633e-08	6.0938e-05
TR71402c0_g1_i3len=4475	gi|795117676|ref|XP_011883382.1| PREDICTED: uncharacterized protein LOC105570638 isoform X2 [Vollenhovia emeryi]	1329.57	-1.45164	0.327295	-4.43528	9.19547e-06	0.00205519
TR71402c0_g1_i4len=3906	gi|795117676|ref|XP_011883382.1| PREDICTED: uncharacterized protein LOC105570638 isoform X2 [Vollenhovia emeryi]	1099.34	-1.24205	0.243777	-5.09502	3.48709e-07	0.000191203
TR71402c0_g1_i1len=3523	gi|795117676|ref|XP_011883382.1| PREDICTED: uncharacterized protein LOC105570638 isoform X2 [Vollenhovia emeryi]	1904.15	-1.19944	0.30117	-3.98259	6.81676e-05	0.00817934
TR64723c0_g1_i3len=1629	gi|801371194|ref|XP_012062269.1| PREDICTED: far upstream element-binding protein 1 [Atta cephalotes]	334.244	0.735251	0.142302	5.16683	2.38103e-07	0.00014709
TR70717c0_g1_i1len=1667	gi|801371457|ref|XP_012062415.1| PREDICTED: UMP-CMP kinase [Atta cephalotes]	34.7687	-2.72297	0.600932	-4.53125	5.86354e-06	0.00158177
TR57130c0_g1_i2len=1083	gi|801371934|ref|XP_012062680.1| PREDICTED: acyl-CoA desaturase-like [Atta cephalotes]	27.4683	-3.08502	0.769902	-4.00703	6.14873e-05	0.00774374
TR67212c0_g1_i4len=2454	gi|801372258|ref|XP_012062793.1| PREDICTED: LOW QUALITY PROTEIN: transmembrane protein 8B-like [Atta cephalotes]	110.874	1.21201	0.295556	4.1008	4.11724e-05	0.00589927
TR76848c0_g1_i1len=459	gi|801374685|ref|XP_012063076.1| PREDICTED: fatty acid synthase [Atta cephalotes]	32.3961	-3.50989	0.653336	-5.37225	7.77591e-08	6.665e-05
TR30419c0_g1_i1len=3747	gi|801376741|ref|XP_012064218.1| PREDICTED: uncharacterized protein LOC105627546 [Atta cephalotes]	5434.54	0.47802	0.14015	3.41078	0.000647783	0.0333745
TR73873c2_g3_i2len=764	gi|801382881|ref|XP_012054571.1| PREDICTED: chondroadherin-like [Atta cephalotes]	90.1015	-1.51419	0.395215	-3.8313	0.00012747	0.012167
TR73472c1_g2_i6len=3126	gi|801383730|ref|XP_012055041.1| PREDICTED: monocarboxylate transporter 12 [Atta cephalotes]	2762.51	-1.48904	0.384324	-3.87444	0.000106872	0.0109507
TR53277c0_g1_i1len=3013	gi|801385927|ref|XP_012056251.1| PREDICTED: transcription initiation factor IIE subunit beta [Atta cephalotes]	500.275	0.573708	0.176443	3.25151	0.00114794	0.0470751
TR55593c0_g1_i1len=1866	gi|801392103|ref|XP_012057819.1| PREDICTED: HIV Tat-specific factor 1 homolog [Atta cephalotes]	810.839	0.496318	0.0861265	5.76267	8.27937e-09	1.11814e-05
TR70311c0_g1_i1len=7282	gi|801400247|ref|XP_012060669.1| PREDICTED: xenotropic and polytropic retrovirus receptor 1-like [Atta cephalotes]	2949.61	-1.55107	0.301555	-5.14359	2.69543e-07	0.000158773
TR73390c0_g1_i1len=2340	gi|815765020|ref|XP_012214723.1| PREDICTED: LOW QUALITY PROTEIN: ATP-dependent DNA helicase PIF1-like [Linepithema humile]	21.1888	3.08589	0.635149	4.85853	1.18261e-06	0.000475096
TR74615c4_g2_i1len=403	gi|815766200|ref|XP_012218307.1| PREDICTED: uncharacterized protein LOC105669765 [Linepithema humile]	51.9059	-2.43689	0.710781	-3.42846	0.000607007	0.0319744
TR66652c0_g1_i1len=3194	gi|815770093|ref|XP_012235190.1| PREDICTED: U4/U6.U5 small nuclear ribonucleoprotein 27 kDa protein isoform X1 [Linepithema humile]	333.591	0.58941	0.180084	3.27296	0.00106426	0.0450352
TR74823c3_g1_i1len=367	gi|815788629|ref|XP_012214839.1| PREDICTED: putative golgin subfamily A member 6-like protein 6 [Linepithema humile]	6.51	-3.67347	0.771062	-4.76417	1.89632e-06	0.000676219
TR74823c2_g4_i1len=1127	gi|815788629|ref|XP_012214839.1| PREDICTED: putative golgin subfamily A member 6-like protein 6 [Linepithema humile]	9.00044	-2.2656	0.591678	-3.82911	0.00012861	0.0121867
TR37705c0_g1_i1len=346	gi|815788629|ref|XP_012214839.1| PREDICTED: putative golgin subfamily A member 6-like protein 6 [Linepithema humile]	8.53276	-1.97411	0.528951	-3.73213	0.000189868	0.0155505
TR32778c0_g1_i1len=1049	gi|815794164|ref|XP_012217718.1| PREDICTED: histone acetyltransferase KAT2A-like isoform X2 [Linepithema humile]	81.2587	0.583416	0.152857	3.81674	0.000135227	0.0124644
TR63144c0_g1_i1len=935	gi|815809127|ref|XP_012225420.1| PREDICTED: 60S acidic ribosomal protein P1 [Linepithema humile]	16631.1	0.736846	0.153728	4.79317	1.64166e-06	0.00061288
TR75948c7_g1_i8len=967	gi|815812767|ref|XP_012227348.1| PREDICTED: tropomyosin-1, isoforms 9A/A/B isoform X12 [Linepithema humile]	139.856	1.8554	0.478409	3.87826	0.000105206	0.0108922
TR75037c0_g1_i1len=3388	gi|815820417|ref|XP_012231428.1| PREDICTED: uncharacterized protein LOC105677403 [Linepithema humile]	62.5625	-2.28581	0.588504	-3.8841	0.000102708	0.0107225
TR122273c0_g1_i1len=602	gi|815825244|ref|XP_012233994.1| PREDICTED: 40S ribosomal protein S25 isoform X2 [Linepithema humile]	9859.65	0.676194	0.168837	4.005	6.2017e-05	0.00776542
TR16031c0_g1_i1len=657	gi|817077134|ref|XP_012260875.1| PREDICTED: superoxide dismutase [Cu-Zn] [Athalia rosae]	8.05497	-2.4604	0.6843	-3.59551	0.000323762	0.0219322
TR54730c0_g1_i1len=741	gi|820843845|ref|XP_012340118.1| PREDICTED: LOW QUALITY PROTEIN: phosphoglycerate mutase-like [Apis florea]	2.80647	-3.53881	0.825376	-4.28752	1.8068e-05	0.00333386
TR27001c0_g1_i1len=909	gi|820844692|ref|XP_003692690.2| PREDICTED: voltage-dependent L-type calcium channel subunit beta-2-like [Apis florea]	4.71056	-2.53167	0.70421	-3.59505	0.000324327	0.0219398
TR67865c0_g1_i2len=547	gi|820855190|ref|XP_012344841.1| PREDICTED: pancreatic lipase-related protein 2-like isoform X1 [Apis florea]	1.87558	-2.93265	0.804096	-3.64714	0.000265177	0.0192804
TR74976c5_g1_i1len=6461	gi|826407908|ref|XP_012523049.1| PREDICTED: beta-1,3-glucan-binding protein-like [Monomorium pharaonis]	31832.1	-1.44883	0.294341	-4.92229	8.55395e-07	0.000377051
TR76175c2_g3_i3len=429	gi|826408142|ref|XP_012524306.1| PREDICTED: probable chitinase 3 [Monomorium pharaonis]	142.446	-1.06958	0.326381	-3.2771	0.00104879	0.0445888
TR69813c1_g2_i1len=6011	gi|826408377|ref|XP_012525625.1| PREDICTED: probable methylmalonate-semialdehyde dehydrogenase [acylating], mitochondrial [Monomorium pharaonis]	4943.23	-1.15077	0.225309	-5.10754	3.26378e-07	0.000181724
TR15931c0_g1_i1len=1456	gi|826408405|ref|XP_012525791.1| PREDICTED: small ubiquitin-related modifier 3 [Monomorium pharaonis]	928.858	0.547582	0.107682	5.0852	3.67242e-07	0.000197545
TR63617c0_g1_i1len=3151	gi|826409099|ref|XP_012530338.1| PREDICTED: loss of heterozygosity 12 chromosomal region 1 protein homolog [Monomorium pharaonis]	246.292	0.833417	0.23979	3.47561	0.000509695	0.0287066
TR70413c0_g1_i3len=1833	gi|826411085|ref|XP_012542561.1| PREDICTED: uncharacterized protein LOC105840226 [Monomorium pharaonis]	10.7252	-4.4545	0.809812	-5.50066	3.78375e-08	3.9567e-05
TR70162c2_g1_i2len=1930	gi|826411644|ref|XP_012542861.1| PREDICTED: cytosolic 10-formyltetrahydrofolate dehydrogenase isoform X1 [Monomorium pharaonis]	1069.48	-2.19142	0.622115	-3.52253	0.000427454	0.0258031
TR53733c0_g2_i1len=913	gi|826413132|ref|XP_012543666.1| PREDICTED: DNA-directed RNA polymerase II 16 kDa polypeptide-like isoform X2 [Monomorium pharaonis]	204.713	0.93232	0.173768	5.36533	8.08024e-08	6.665e-05
TR31927c0_g1_i1len=584	gi|826413967|ref|XP_012521643.1| PREDICTED: putative GTP diphosphokinase RSH1, chloroplastic [Monomorium pharaonis]	1.27006	2.91419	0.835399	3.48838	0.000485961	0.0279401
TR50228c0_g1_i1len=493	gi|826414069|ref|XP_012521699.1| PREDICTED: probable ketol-acid reductoisomerase, mitochondrial, partial [Monomorium pharaonis]	1.44432	-2.76818	0.848047	-3.26418	0.00109782	0.0459045
TR7964c0_g1_i1len=691	gi|826414165|ref|XP_012521752.1| PREDICTED: bifunctional aspartokinase/homoserine dehydrogenase 2, chloroplastic-like [Monomorium pharaonis]	1.32877	-3.24033	0.821025	-3.94669	7.924e-05	0.00898157
TR70033c2_g1_i2len=4725	gi|826414988|ref|XP_012522201.1| PREDICTED: nucleoside diphosphate-linked moiety X motif 19, mitochondrial-like [Monomorium pharaonis]	10188.3	-1.05872	0.280749	-3.77107	0.000162548	0.0139763
TR74560c0_g1_i2len=979	gi|826415621|ref|XP_012522544.1| PREDICTED: arrestin, lateral eye-like isoform X2 [Monomorium pharaonis]	11.4676	1.32669	0.343085	3.86695	0.000110204	0.0111743
TR72669c0_g1_i4len=2488	gi|826419226|ref|XP_012524493.1| PREDICTED: organic cation transporter protein-like isoform X2 [Monomorium pharaonis]	155.237	-4.42462	0.674629	-6.5586	5.43154e-11	1.5671e-07
TR72669c0_g1_i1len=2227	gi|826419226|ref|XP_012524493.1| PREDICTED: organic cation transporter protein-like isoform X2 [Monomorium pharaonis]	699.183	-3.09942	0.732789	-4.22962	2.34087e-05	0.00401579
TR72669c0_g1_i5len=2112	gi|826419230|ref|XP_012524495.1| PREDICTED: organic cation transporter protein-like isoform X4 [Monomorium pharaonis]	183.422	-3.32717	0.763712	-4.35657	1.32114e-05	0.00269576
TR72306c3_g1_i1len=3921	gi|826419591|ref|XP_012524688.1| PREDICTED: A-kinase anchor protein 1, mitochondrial [Monomorium pharaonis]	732.195	-0.700642	0.193528	-3.62036	0.00029419	0.0206564
TR26819c0_g1_i1len=717	gi|826420122|ref|XP_012524973.1| PREDICTED: probable DNA-directed RNA polymerases I and III subunit RPAC2 [Monomorium pharaonis]	252.603	0.804565	0.181033	4.4443	8.81767e-06	0.00200607
TR73386c1_g2_i1len=457	gi|826420854|ref|XP_012525372.1| PREDICTED: gonadotropin-releasing hormone II receptor isoform X1 [Monomorium pharaonis]	100.167	-1.54029	0.45389	-3.39352	0.000689995	0.0344314
TR73386c1_g2_i5len=1467	gi|826420858|ref|XP_012525374.1| PREDICTED: gonadotropin-releasing hormone II receptor isoform X3 [Monomorium pharaonis]	475.779	-2.64005	0.455949	-5.79024	7.02873e-09	1.0346e-05
TR71260c1_g1_i1len=2826	gi|826421564|ref|XP_012525747.1| PREDICTED: ruvB-like 2 [Monomorium pharaonis]	336.61	0.582214	0.147352	3.95119	7.77645e-05	0.00894207
TR43251c0_g1_i1len=1425	gi|826422573|ref|XP_012526296.1| PREDICTED: DNA-directed RNA polymerase II subunit RPB3 [Monomorium pharaonis]	625.476	0.982532	0.220638	4.45314	8.46249e-06	0.00193916
TR74038c0_g1_i1len=1368	gi|826422803|ref|XP_012526419.1| PREDICTED: uncharacterized protein C15orf41 homolog [Monomorium pharaonis]	111.712	0.604311	0.162786	3.71231	0.000205374	0.0163562
TR10858c0_g1_i1len=2516	gi|826423179|ref|XP_012526620.1| PREDICTED: b(0,+)-type amino acid transporter 1-like isoform X2 [Monomorium pharaonis]	893.734	-0.884112	0.269671	-3.27848	0.00104368	0.0445179
TR71932c0_g1_i8len=3096	gi|826425803|ref|XP_012527301.1| PREDICTED: centromere protein I-like [Monomorium pharaonis]	1.79347	-3.3776	0.821449	-4.11176	3.92652e-05	0.00571373
TR12002c0_g1_i1len=363	gi|826426897|ref|XP_012527517.1| PREDICTED: uncharacterized protein LOC105831716 [Monomorium pharaonis]	2.84169	2.44041	0.633236	3.85387	0.000116263	0.0115308
TR30284c0_g1_i1len=1060	gi|826434068|ref|XP_012528937.1| PREDICTED: B-cell receptor-associated protein 31 [Monomorium pharaonis]	5465.49	0.61311	0.151289	4.05257	5.06579e-05	0.00671286
TR67110c1_g2_i1len=2776	gi|826436447|ref|XP_012529410.1| PREDICTED: putative inositol monophosphatase 3 isoform X3 [Monomorium pharaonis]	758.269	0.599801	0.149288	4.01775	5.87556e-05	0.00751906
TR71613c0_g1_i1len=562	gi|826442375|ref|XP_012530579.1| PREDICTED: 60S ribosomal protein L29-1 [Monomorium pharaonis]	5154.77	0.611837	0.187108	3.26997	0.00107559	0.0453232
TR40147c0_g2_i1len=1040	gi|826444220|ref|XP_012530933.1| PREDICTED: DNA polymerase epsilon subunit 3 [Monomorium pharaonis]	316.383	0.715739	0.138538	5.16637	2.38684e-07	0.00014709
TR69092c1_g1_i3len=1353	gi|826445054|ref|XP_012531100.1| PREDICTED: uncharacterized protein LOC105833706 [Monomorium pharaonis]	27.5154	-3.65017	0.501084	-7.28454	3.22761e-13	2.27633e-09
TR76058c0_g1_i3len=324	gi|826448334|ref|XP_012531738.1| PREDICTED: uncharacterized protein LOC105834067 isoform X3 [Monomorium pharaonis]	1.23532	-3.34105	0.808685	-4.13146	3.60469e-05	0.00540908
TR53260c0_g1_i1len=2450	gi|826453757|ref|XP_012532776.1| PREDICTED: growth/differentiation factor 11 [Monomorium pharaonis]	335.52	-1.32076	0.299939	-4.40342	1.06556e-05	0.00230836
TR71189c0_g2_i1len=2732	gi|826453814|ref|XP_012532787.1| PREDICTED: uncharacterized protein LOC105834670 [Monomorium pharaonis]	247.398	-1.3106	0.38812	-3.37678	0.000733389	0.0357261
TR67732c4_g3_i2len=3767	gi|826456790|ref|XP_012533377.1| PREDICTED: ribonucleoside-diphosphate reductase subunit M2 B [Monomorium pharaonis]	1633.9	0.411703	0.107337	3.83562	0.000125249	0.0120456
TR71064c0_g1_i1len=783	gi|826462922|ref|XP_012534567.1| PREDICTED: multidrug resistance-associated protein 4-like [Monomorium pharaonis]	2.08451	-2.76416	0.823519	-3.35652	0.000789311	0.0373329
TR73183c1_g1_i1len=325	gi|826463589|ref|XP_012534693.1| PREDICTED: receptor-type tyrosine-protein phosphatase T-like isoform X4 [Monomorium pharaonis]	1.30703	-2.87256	0.842664	-3.4089	0.000652244	0.0334126
TR75868c0_g2_i1len=2652	gi|826464107|ref|XP_012534793.1| PREDICTED: uncharacterized protein LOC105835788 isoform X2 [Monomorium pharaonis]	25.0713	-1.11035	0.34065	-3.2595	0.00111608	0.0463188
TR55338c1_g1_i3len=3539	gi|826467659|ref|XP_012535489.1| PREDICTED: putative aminopeptidase W07G4.4 isoform X2 [Monomorium pharaonis]	625.16	-1.15247	0.348267	-3.30915	0.000935795	0.0416541
TR67890c0_g2_i3len=2081	gi|826469682|ref|XP_012535868.1| PREDICTED: beta-1,3-galactosyltransferase 5 [Monomorium pharaonis]	143.972	-1.27876	0.330127	-3.87353	0.000107269	0.0109507
TR71712c6_g1_i8len=1360	gi|826472962|ref|XP_012536513.1| PREDICTED: fatty acyl-CoA reductase 1-like [Monomorium pharaonis]	1179.31	2.22221	0.591354	3.75783	0.000171395	0.0144286
TR75173c1_g1_i2len=3798	gi|826476208|ref|XP_012537152.1| PREDICTED: protein croquemort-like isoform X2 [Monomorium pharaonis]	4321.19	-1.04204	0.242306	-4.30053	1.70393e-05	0.00319042
TR74953c0_g1_i1len=3631	gi|826478202|ref|XP_012537541.1| PREDICTED: carbohydrate sulfotransferase 5-like isoform X2 [Monomorium pharaonis]	598.625	-1.26475	0.331327	-3.81723	0.000134957	0.0124644
TR41359c0_g1_i1len=485	gi|826485827|ref|XP_012539065.1| PREDICTED: serine protease inhibitor 3/4-like isoform X5 [Monomorium pharaonis]	261.74	-1.37128	0.353474	-3.87942	0.000104705	0.0108773
TR67667c1_g2_i1len=2445	gi|826486814|ref|XP_012539260.1| PREDICTED: uncharacterized protein LOC105838320 [Monomorium pharaonis]	873.203	0.354867	0.0979849	3.62166	0.000292724	0.0205763
TR68736c4_g5_i4len=4946	gi|826490413|ref|XP_012539976.1| PREDICTED: sodium-driven chloride bicarbonate exchanger isoform X8 [Monomorium pharaonis]	2711.15	-1.32559	0.361837	-3.6635	0.000248791	0.0183199
TR68736c4_g5_i3len=6826	gi|826490423|ref|XP_012539978.1| PREDICTED: sodium-driven chloride bicarbonate exchanger isoform X10 [Monomorium pharaonis]	46.0185	-1.76274	0.419278	-4.20423	2.61974e-05	0.00430792
TR65244c0_g1_i4len=1850	gi|826491711|ref|XP_012540226.1| PREDICTED: DNA-binding protein D-ETS-3-like isoform X1 [Monomorium pharaonis]	49.2396	-2.62598	0.770895	-3.40641	0.000658229	0.0335449
TR70405c0_g2_i1len=6616	gi|826492801|ref|XP_012540439.1| PREDICTED: probable ATP-dependent RNA helicase DDX49 [Monomorium pharaonis]	7403.42	0.526896	0.160546	3.2819	0.0010311	0.0442453
TR70405c0_g1_i1len=415	gi|826492832|ref|XP_012540445.1| PREDICTED: mitochondrial import receptor subunit TOM20 homolog [Monomorium pharaonis]	1653.28	0.768791	0.193151	3.98026	6.88408e-05	0.008229
TR66014c0_g1_i4len=1510	gi|826493820|ref|XP_012540641.1| PREDICTED: tubulin beta chain-like [Monomorium pharaonis]	64.0351	-1.74883	0.432022	-4.04801	5.16555e-05	0.0068308
TR57378c1_g1_i1len=1769	gi|826496484|ref|XP_012541147.1| PREDICTED: RNA/RNP complex-1-interacting phosphatase-like isoform X1 [Monomorium pharaonis]	655.124	0.442469	0.133126	3.32368	0.000888371	0.0402487
TR73965c1_g1_i4len=3949	gi|826498167|ref|XP_012541477.1| PREDICTED: histone deacetylase complex subunit SAP130-A isoform X3 [Monomorium pharaonis]	82.2997	3.17616	0.724896	4.38154	1.17842e-05	0.00248503
TR71596c1_g1_i1len=2828	gi|826498824|ref|XP_012541604.1| PREDICTED: uncharacterized protein LOC105839676 isoform X1 [Monomorium pharaonis]	540.708	-0.613499	0.1468	-4.17915	2.92603e-05	0.00462008
TR45402c0_g1_i1len=1767	gi|826499604|ref|XP_012541745.1| PREDICTED: serine protease snake-like isoform X2 [Monomorium pharaonis]	1989.79	-1.09328	0.324143	-3.37284	0.000743978	0.0359617
TR19799c0_g1_i1len=556	gi|844871332|ref|XP_012800481.1| Translational activator GCN1 [Schistosoma haematobium]	1.48914	-3.13302	0.832246	-3.76453	0.000166862	0.0141785
TR49448c0_g1_i1len=446	gi|871225080|ref|XP_005095954.2| PREDICTED: nucleoside diphosphate kinase B [Aplysia californica]	2.97956	-3.23241	0.841282	-3.84225	0.000121913	0.0118832
TR19886c0_g1_i1len=1174	gi|908441203|ref|XP_013079144.1| PREDICTED: transcription factor AP-1-like [Biomphalaria glabrata]	3.20212	-2.85545	0.809884	-3.52575	0.000422281	0.0256496
TR57533c0_g1_i1len=687	gi|908479196|ref|XP_013091361.1| PREDICTED: polyubiquitin-like [Biomphalaria glabrata]	11.5984	-4.12795	0.742647	-5.55843	2.72215e-08	3.08546e-05
TR60376c1_g1_i1len=750	gi|908506114|ref|XP_013064049.1| PREDICTED: 60S ribosomal protein L15-like [Biomphalaria glabrata]	2.45344	-2.86817	0.849941	-3.37455	0.000739364	0.0358795
TR13317c0_g1_i1len=622	gi|910314874|ref|XP_013181672.1| PREDICTED: uncharacterized protein C589.06c-like [Papilio xuthus]	1.34262	-2.80323	0.845951	-3.31371	0.000920684	0.0411546
TR30013c0_g1_i1len=940	gi|910334043|ref|XP_013170437.1| PREDICTED: putative subtilisin-like proteinase 1, partial [Papilio xuthus]	1.52588	-2.74165	0.849304	-3.22811	0.00124611	0.049621
TR14467c0_g1_i1len=821	gi|913323931|ref|XP_013193255.1| PREDICTED: ATP synthase subunit gamma, mitochondrial [Amyelois transitella]	2.09626	-3.32635	0.829893	-4.00817	6.11914e-05	0.0077218
TR69545c0_g2_i2len=1928	gi|915247754|ref|XP_013295720.1| reverse transcriptase [Necator americanus]	9.53693	2.11914	0.587029	3.60994	0.000306269	0.0212693
TR85598c0_g1_i1len=517	gi|919016240|ref|XP_013392479.1| PREDICTED: NFU1 iron-sulfur cluster scaffold homolog, mitochondrial-like [Lingula anatina]	1.50213	-3.10096	0.834292	-3.71687	0.000201703	0.0161245
TR30159c0_g1_i1len=1022	gi|919061050|ref|XP_013412182.1| PREDICTED: putative ascorbate peroxidase [Lingula anatina]	2.58338	-3.51193	0.824583	-4.25903	2.05312e-05	0.00366066
TR29011c0_g1_i1len=1013	gi|919091101|ref|XP_013382585.1| PREDICTED: NADH-cytochrome b5 reductase 3-like isoform X2 [Lingula anatina]	3.06062	-3.05601	0.761552	-4.01287	5.99854e-05	0.00761509
TR58792c2_g3_i1len=823	gi|919101583|ref|XP_013387160.1| PREDICTED: ATP synthase subunit beta, mitochondrial [Lingula anatina]	4.4571	-4.07437	0.805923	-5.05554	4.29179e-07	0.000221477
TR77204c0_g1_i1len=536	gi|926608381|ref|XP_013777695.1| PREDICTED: transcription factor BTF3 homolog 4-like [Limulus polyphemus]	1.55711	-2.91511	0.843825	-3.45463	0.000551042	0.0301006
TR53532c0_g1_i2len=512	gi|926619302|ref|XP_013774894.1| PREDICTED: 60S ribosomal protein L21-like [Limulus polyphemus]	1.56234	-3.26433	0.825181	-3.95589	7.62497e-05	0.00884803
TR28854c0_g1_i1len=900	gi|926622535|ref|XP_013776656.1| PREDICTED: dnaJ homolog subfamily A member 2-like [Limulus polyphemus]	2.74492	-3.07102	0.845724	-3.63123	0.000282075	0.0199381
TR82674c0_g1_i1len=428	gi|926623750|ref|XP_013777304.1| PREDICTED: coiled-coil-helix-coiled-coil-helix domain-containing protein 2-like isoform X2 [Limulus polyphemus]	1.22422	-2.60402	0.794156	-3.27897	0.00104185	0.0445023
TR11206c0_g1_i1len=927	gi|926625811|ref|XP_013778419.1| PREDICTED: 14-3-3 protein epsilon-like [Limulus polyphemus]	2.95003	-3.66656	0.818846	-4.47771	7.54471e-06	0.00181399
TR59515c0_g1_i1len=555	gi|926626363|ref|XP_013778714.1| PREDICTED: peroxiredoxin-5, mitochondrial-like [Limulus polyphemus]	1.80743	-2.81122	0.848976	-3.31131	0.000928619	0.041403
TR14394c0_g1_i1len=453	gi|926648505|ref|XP_013790673.1| PREDICTED: 40S ribosomal protein S17-like [Limulus polyphemus]	3.23652	-2.78193	0.81381	-3.4184	0.000629898	0.0327454
TR87815c0_g1_i1len=772	gi|936600700|ref|XP_014213995.1| PREDICTED: 40S ribosomal protein S2 [Copidosoma floridanum]	2.80021	-2.68959	0.8009	-3.35821	0.000784483	0.0373036
TR60116c0_g1_i1len=796	gi|936600700|ref|XP_014213995.1| PREDICTED: 40S ribosomal protein S2 [Copidosoma floridanum]	5.97407	-2.64301	0.801316	-3.29833	0.000972617	0.0424807
TR66836c0_g1_i1len=696	gi|936682954|ref|XP_014238521.1| PREDICTED: catalase-like [Trichogramma pretiosum]	1.20776	-2.92739	0.83852	-3.49114	0.000480964	0.0277282
TR75216c1_g1_i2len=2501	gi|936688383|ref|XP_014222171.1| PREDICTED: uncharacterized protein LOC106649326 [Trichogramma pretiosum]	99.0435	-1.74551	0.51671	-3.37813	0.000729806	0.0356336
TR76056c4_g1_i6len=2117	gi|936708111|ref|XP_014232017.1| PREDICTED: uncharacterized protein LOC106655921 [Trichogramma pretiosum]	5.06378	2.99448	0.850557	3.52061	0.000430549	0.0258305
TR73148c0_g1_i1len=6475	gi|939642596|ref|XP_014271719.1| PREDICTED: complexin isoform X3 [Halyomorpha halys]	19.747	-2.06036	0.549204	-3.75153	0.000175758	0.0146597
TR55386c0_g1_i1len=1021	gi|939651158|ref|XP_014274690.1| PREDICTED: isocitrate dehydrogenase [NADP], mitochondrial-like [Halyomorpha halys]	2.77981	-2.74468	0.839287	-3.27025	0.00107452	0.0453181
TR48352c0_g1_i1len=770	gi|939655534|ref|XP_014276274.1| PREDICTED: 40S ribosomal protein S3-like [Halyomorpha halys]	5.4991	-3.36896	0.821413	-4.10142	4.10626e-05	0.00589684
TR10449c0_g2_i1len=490	gi|943947545|ref|XP_014356884.1| PREDICTED: 40S ribosomal protein S13 [Papilio machaon]	4.05233	-3.74731	0.82334	-4.55136	5.33014e-06	0.00151038
TR76270c7_g3_i3len=1796	gi|951523046|ref|XP_014488363.1| PREDICTED: probable phospholipid hydroperoxide glutathione peroxidase isoform X1 [Dinoponera quadriceps]	6731.8	0.898891	0.224134	4.01051	6.05889e-05	0.007661
TR111933c0_g2_i1len=2370	gi|951526942|ref|XP_014467637.1| PREDICTED: 40S ribosomal protein S17 [Dinoponera quadriceps]	10589.9	0.746937	0.21966	3.40042	0.000672829	0.0338946
TR74224c1_g1_i1len=3349	gi|951534040|ref|XP_014470687.1| PREDICTED: splicing factor 3B subunit 4 [Dinoponera quadriceps]	323.536	0.501846	0.143577	3.49532	0.000473502	0.0274726
TR64919c0_g1_i1len=2286	gi|951557311|ref|XP_014478028.1| PREDICTED: TLD domain-containing protein 2 isoform X10 [Dinoponera quadriceps]	308.171	-1.43405	0.305525	-4.69372	2.68282e-06	0.000901952
TR75150c0_g1_i2len=1169	gi|951558326|ref|XP_014478423.1| PREDICTED: AP-2 complex subunit mu [Dinoponera quadriceps]	1040.3	-0.656701	0.19623	-3.34659	0.000818132	0.038212
TR7594c0_g1_i1len=627	gi|954542512|ref|XP_014601785.1| PREDICTED: 60S ribosomal protein L6-like isoform X1 [Polistes canadensis]	4.39071	-3.11291	0.815704	-3.81623	0.000135506	0.0124654
TR129286c0_g1_i1len=1328	gi|954577768|ref|XP_014613359.1| PREDICTED: inosine-5'-monophosphate dehydrogenase 1b [Polistes canadensis]	3.43107	-3.522	0.831138	-4.23757	2.25953e-05	0.00389732
TR4923c0_g1_i1len=336	gi|957843789|ref|XP_014672273.1| PREDICTED: high mobility group protein DSP1-like [Priapulus caudatus]	1.91829	-3.14904	0.837257	-3.76113	0.000169145	0.014288
TR96381c0_g1_i1len=940	gi|961068454|ref|XP_014768778.1| PREDICTED: transcription factor AP-1-like [Octopus bimaculoides]	5.01314	-2.88811	0.795506	-3.63053	0.00028284	0.0199572
TR31437c0_g1_i1len=1164	gi|961077343|ref|XP_014791243.1| PREDICTED: glyceraldehyde-3-phosphate dehydrogenase-like isoform X1 [Octopus bimaculoides]	25.2457	-3.07909	0.741415	-4.15299	3.28159e-05	0.00505571
TR6679c0_g1_i1len=489	gi|961087651|ref|XP_014770840.1| PREDICTED: cytochrome P450 4F22-like [Octopus bimaculoides]	1.30251	3.01875	0.830244	3.63598	0.000276926	0.0197279
TR29761c0_g1_i1len=765	gi|961109157|ref|XP_014778258.1| PREDICTED: acetyl-coenzyme A synthetase 2-like, mitochondrial [Octopus bimaculoides]	1.32666	-3.10752	0.830407	-3.74216	0.000182443	0.0151576
TR41231c0_g1_i1len=354	gi|961134489|ref|XP_014787191.1| PREDICTED: 60S ribosomal protein L37a [Octopus bimaculoides]	3.95603	-3.36419	0.816105	-4.12226	3.75178e-05	0.00553815
TR76667c8_g2_i5len=372	gi|964073485|ref|XP_014759087.1| uncharacterized protein Dana_GF28135, partial [Drosophila ananassae]	4.57962	-2.19029	0.671993	-3.2594	0.00111648	0.0463188
TR127158c0_g1_i1len=343	gi|970883124|ref|XP_015125080.1| PREDICTED: 60S ribosomal protein L9 [Diachasma alloeum]	2.02463	-2.86973	0.848476	-3.38221	0.000719049	0.0353258
TR95461c0_g1_i1len=925	gi|970913811|ref|XP_015123233.1| PREDICTED: transcription elongation factor 1 homolog [Diachasma alloeum]	332.269	0.736795	0.149934	4.91413	8.91768e-07	0.000387699
TR65777c1_g1_i3len=2034	gi|972186313|ref|XP_015174688.1| PREDICTED: heat shock 70 kDa protein cognate 4-like [Polistes dominula]	4.78872	-4.14286	0.803736	-5.15451	2.54296e-07	0.000152542
TR91792c0_g1_i1len=872	gi|972201964|ref|XP_015183084.1| PREDICTED: high mobility group protein 20A [Polistes dominula]	1.53154	-3.1726	0.830103	-3.82194	0.000132408	0.0123414
TR84791c0_g1_i1len=494	gi|985385347|ref|XP_015363712.1| PREDICTED: cytochrome c-like [Diuraphis noxia]	3.96006	-3.57756	0.831493	-4.30257	1.68828e-05	0.00317046
TR49125c0_g1_i1len=1284	gi|985402962|ref|XP_015369273.1| PREDICTED: carnitine O-palmitoyltransferase 1, liver isoform isoform X2 [Diuraphis noxia]	1.95366	-3.47776	0.817778	-4.25269	2.11215e-05	0.00372408
TR49125c0_g2_i1len=1284	gi|985402962|ref|XP_015369273.1| PREDICTED: carnitine O-palmitoyltransferase 1, liver isoform isoform X2 [Diuraphis noxia]	1.40308	-2.90666	0.842513	-3.44999	0.000560604	0.0303562
TR60178c0_g1_i1len=648	gi|985424532|ref|XP_015377784.1| PREDICTED: acetyl-coenzyme A synthetase [Diuraphis noxia]	1.48823	-3.22219	0.826542	-3.89839	9.68327e-05	0.0102782
TR71123c0_g1_i2len=1776	gi|998503748|ref|XP_015511999.1| PREDICTED: uncharacterized protein LOC107218594 [Neodiprion lecontei]	2.43551	2.72275	0.829049	3.28419	0.00102277	0.0439541
TR75850c0_g1_i5len=556	gi|998519147|ref|XP_015520494.1| PREDICTED: alpha-aminoadipic semialdehyde synthase, mitochondrial-like [Neodiprion lecontei]	74.5918	-1.63878	0.501276	-3.26923	0.00107842	0.0453923
TR30327c0_g2_i1len=504		13.2042	-5.28052	0.70921	-7.44564	9.64757e-14	1.05104e-09
TR24820c0_g1_i1len=480		4.60505	-4.34356	0.710616	-6.11238	9.81536e-10	1.94694e-06
TR73589c0_g2_i8len=1028		13.2431	-4.27609	0.642607	-6.65428	2.84682e-11	1.05173e-07
TR51808c0_g1_i2len=2200		331.718	-4.21622	0.758488	-5.55871	2.71772e-08	3.08546e-05
TR60562c3_g10_i1len=383		2.77831	-4.17033	0.773794	-5.38946	7.06709e-08	6.23023e-05
TR6386c0_g1_i1len=438		7.65933	-4.14954	0.661296	-6.27486	3.49944e-10	7.65944e-07
TR132148c0_g1_i1len=370		5.00402	-3.92029	0.723493	-5.41856	6.00823e-08	5.69204e-05
TR32681c0_g1_i1len=973		52.4228	-3.87252	0.771845	-5.01723	5.24223e-07	0.000261374
TR74016c1_g4_i5len=877		2.25051	-3.76509	0.800548	-4.70314	2.56191e-06	0.000869599
TR36604c0_g1_i1len=588		2.27223	-3.7561	0.802031	-4.68323	2.82386e-06	0.000928714
TR85353c0_g2_i1len=967		2.32408	-3.74912	0.803715	-4.66474	3.09005e-06	0.000978847
TR34136c0_g2_i1len=395		2.74868	-3.73629	0.811809	-4.60243	4.17588e-06	0.0012386
TR105169c0_g1_i1len=949		3.1538	-3.71609	0.817707	-4.54453	5.50576e-06	0.00155321
TR64509c0_g2_i2len=697		9.24053	-3.71234	0.809966	-4.58333	4.57623e-06	0.00133244
TR57423c0_g1_i1len=978		3.16875	-3.67194	0.820805	-4.47358	7.69207e-06	0.00182864
TR52605c0_g1_i1len=1502		2.32919	-3.67076	0.809882	-4.53246	5.82994e-06	0.00158177
TR72024c1_g1_i4len=514		336.959	-3.65502	0.540437	-6.76308	1.3509e-11	5.3592e-08
TR59026c0_g1_i1len=633		2.84665	-3.61292	0.758049	-4.76608	1.87841e-06	0.000673616
TR88725c0_g2_i1len=522		4.0789	-3.59565	0.831152	-4.32611	1.51767e-05	0.00295499
TR18173c0_g1_i1len=651		2.94467	-3.5859	0.76419	-4.69242	2.69986e-06	0.000901952
TR55155c0_g1_i1len=1060		2.89288	-3.58008	0.823832	-4.34564	1.3887e-05	0.00276321
TR39897c0_g1_i1len=1244		1.58046	-3.5446	0.802044	-4.41946	9.89475e-06	0.00217322
TR66677c0_g1_i1len=790		3.50622	-3.52949	0.707003	-4.99218	5.97007e-07	0.000284921
TR74519c0_g1_i1len=4233		36.2503	-3.52254	0.710818	-4.95562	7.21016e-07	0.000331336
TR26051c0_g1_i1len=655		11.143	-3.51514	0.675691	-5.2023	1.96841e-07	0.000128807
TR67226c1_g1_i1len=502		1.44718	-3.48352	0.803132	-4.33742	1.44168e-05	0.0028331
TR38240c0_g1_i1len=1516		17.4892	-3.48062	0.745933	-4.66613	3.06928e-06	0.000978847
TR56880c0_g2_i1len=946		1.95082	-3.4723	0.818143	-4.24413	2.19444e-05	0.00382664
TR46991c0_g1_i1len=988		2.52574	-3.46517	0.826746	-4.19133	2.7732e-05	0.00446263
TR45080c0_g1_i1len=555		23.6769	-3.46211	0.633604	-5.46415	4.6513e-08	4.61307e-05
TR15787c0_g1_i1len=857		31.2287	-3.45588	0.650322	-5.3141	1.07187e-07	8.25833e-05
TR57799c0_g1_i1len=787		2.27737	-3.44844	0.760281	-4.53575	5.7399e-06	0.00158177
TR78186c0_g1_i1len=788		1.6725	-3.4408	0.81425	-4.22573	2.38163e-05	0.00405286
TR61900c0_g1_i1len=393		2.19791	-3.43906	0.824447	-4.17136	3.02791e-05	0.00474553
TR70038c0_g1_i1len=942		7.42503	-3.42688	0.727132	-4.71288	2.44242e-06	0.000833496
TR64266c0_g1_i1len=902		2.77338	-3.42233	0.83155	-4.1156	3.86165e-05	0.0056571
TR74519c0_g1_i5len=684		3.82189	-3.4202	0.751161	-4.55322	5.28304e-06	0.00150375
TR90049c0_g1_i1len=776		2.21073	-3.41204	0.826278	-4.12941	3.63698e-05	0.00541909
TR47890c0_g1_i1len=722		3.85474	-3.41165	0.809377	-4.21515	2.49611e-05	0.00416261
TR62226c0_g2_i1len=506		2.0975	-3.39076	0.825856	-4.10576	4.02996e-05	0.00581359
TR74658c0_g1_i8len=506		2.22861	-3.38149	0.828433	-4.08179	4.46894e-05	0.00617999
TR39940c0_g1_i1len=325		4.4479	-3.3465	0.678787	-4.93012	8.21793e-07	0.000364773
TR60612c0_g1_i1len=3872		7.73149	-3.34374	0.846593	-3.94964	7.8269e-05	0.00897187
TR47988c0_g1_i1len=398		3.48817	-3.34206	0.687013	-4.86463	1.14672e-06	0.000466296
TR44188c0_g1_i1len=762		23.0771	-3.33485	0.739694	-4.50841	6.53142e-06	0.00169214
TR67440c0_g1_i1len=753		8.30495	-3.32727	0.755458	-4.40431	1.06123e-05	0.00230687
TR67152c0_g1_i1len=631		7.41931	-3.32103	0.817623	-4.06181	4.86927e-05	0.00654813
TR48484c0_g1_i1len=1227		2.04728	-3.3143	0.82978	-3.9942	6.49143e-05	0.00795819
TR73077c0_g2_i1len=572		112.046	-3.31064	0.636166	-5.20405	1.94991e-07	0.000128807
TR74925c2_g1_i2len=449		5.37424	-3.30601	0.84515	-3.91175	9.16304e-05	0.00987461
TR20060c0_g1_i1len=425		1.22475	-3.30416	0.811861	-4.06986	4.7042e-05	0.00643522
TR54562c0_g1_i1len=1203		1.89141	-3.30062	0.748169	-4.4116	1.02612e-05	0.00223821
TR63833c1_g2_i5len=1387		5.30385	-3.29744	0.790956	-4.16893	3.06038e-05	0.00478459
TR41338c0_g1_i1len=1323		2.91708	-3.28342	0.792312	-4.1441	3.41152e-05	0.00520536
TR57208c0_g4_i1len=393		2.78421	-3.25389	0.795641	-4.08965	4.32017e-05	0.00609374
TR43786c0_g1_i1len=934		1.87642	-3.24209	0.83192	-3.89712	9.73429e-05	0.0103019
TR73885c0_g1_i3len=484		1.0968	-3.23893	0.812481	-3.98647	6.70635e-05	0.00810816
TR52160c0_g1_i2len=556		5.01815	-3.22715	0.747797	-4.31554	1.59213e-05	0.00303479
TR68128c0_g1_i5len=1106		2.19846	-3.22439	0.836273	-3.85566	0.000115417	0.0114854
TR108492c0_g1_i1len=817		1.26692	-3.22335	0.820464	-3.92869	8.54099e-05	0.00939568
TR35496c0_g1_i3len=349		1.47503	-3.21261	0.826613	-3.88648	0.000101709	0.0106533
TR356c0_g1_i1len=621		1.85593	-3.20954	0.833199	-3.85207	0.000117122	0.0115978
TR110881c0_g1_i1len=433		3.07278	-3.20443	0.746834	-4.29068	1.78129e-05	0.00331086
TR83364c0_g1_i1len=910		1.69825	-3.20279	0.758208	-4.22415	2.39842e-05	0.00405966
TR47982c0_g1_i1len=2389		1.7053	-3.18785	0.761401	-4.18682	2.82894e-05	0.00451167
TR75943c0_g3_i2len=517		1.36823	-3.18503	0.825281	-3.85932	0.000113701	0.0113834
TR31277c0_g1_i1len=1669		4.38865	-3.18457	0.797706	-3.99216	6.54744e-05	0.00799216
TR15851c0_g1_i1len=636		1.92239	-3.17918	0.835916	-3.80323	0.000142819	0.0128404
TR75595c0_g1_i5len=478		3.19058	-3.17276	0.844177	-3.7584	0.000171002	0.0144146
TR26086c0_g1_i1len=462		4.25912	-3.16299	0.757107	-4.17773	2.94437e-05	0.0046375
TR26243c1_g1_i1len=368		1.07963	-3.15785	0.819259	-3.85452	0.000115957	0.0115184
TR35137c0_g1_i1len=395		1.06674	-3.15612	0.817738	-3.85958	0.000113582	0.0113834
TR61975c0_g17_i1len=456		1.42642	-3.15522	0.829277	-3.80479	0.000141926	0.0128288
TR71754c1_g1_i3len=1642		3.03307	-3.15245	0.844254	-3.73401	0.000188458	0.015475
TR66156c0_g2_i1len=459		1.61261	-3.14887	0.832951	-3.78038	0.000156587	0.0136716
TR66812c0_g1_i1len=1069		790.629	-3.14781	0.574592	-5.47834	4.29342e-08	4.39549e-05
TR37984c0_g1_i1len=829		2.85462	-3.14518	0.808767	-3.88885	0.000100719	0.0105845
TR29639c0_g2_i1len=1011		1.49455	-3.14203	0.831486	-3.77881	0.000157581	0.0136938
TR71497c2_g2_i4len=518		8.41762	-3.13744	0.543434	-5.77336	7.77078e-09	1.0833e-05
TR67287c4_g3_i3len=537		1.81272	-3.13683	0.766712	-4.09128	4.29002e-05	0.00608229
TR115032c0_g1_i1len=595		1.52876	-3.12653	0.833161	-3.75262	0.000174999	0.0146157
TR125394c0_g1_i1len=565		1.17687	-3.12572	0.824727	-3.79	0.000150646	0.0132807
TR28816c0_g1_i1len=598		1.37192	-3.1223	0.830159	-3.76109	0.000169177	0.014288
TR73076c4_g22_i1len=615		1.62959	-3.12082	0.834974	-3.73762	0.000185767	0.0153136
TR30847c0_g1_i1len=366		1.22862	-3.11221	0.827399	-3.76144	0.000168938	0.014288
TR88892c0_g1_i1len=800		2.42958	-3.11075	0.806363	-3.85775	0.000114437	0.011439
TR72669c0_g2_i1len=581		18.9297	-3.11056	0.606814	-5.12606	2.95872e-07	0.00016768
TR74372c1_g2_i1len=654		3.17928	-3.10705	0.846067	-3.67235	0.000240331	0.0179444
TR74003c0_g4_i1len=1156		85.4737	-3.10629	0.619092	-5.01749	5.23512e-07	0.000261374
TR75327c1_g1_i1len=1490		6.53609	-3.10211	0.767666	-4.04096	5.32318e-05	0.00696668
TR94176c0_g1_i1len=968		1.3856	-3.10014	0.832156	-3.72543	0.00019498	0.0157658
TR6324c0_g1_i1len=430		1.25975	-3.09945	0.829386	-3.73704	0.000186199	0.0153292
TR73981c0_g1_i1len=447		2.17664	-3.09465	0.788573	-3.92437	8.69564e-05	0.00951632
TR59179c0_g1_i1len=728		3.76892	-3.09356	0.824047	-3.7541	0.000173963	0.0145675
TR48794c0_g1_i1len=739		3.30292	-3.08104	0.847096	-3.63718	0.000275638	0.0196583
TR43335c0_g1_i1len=427		1.67454	-3.07563	0.777716	-3.95469	7.66326e-05	0.00887521
TR55405c1_g1_i1len=944		1.80877	-3.07188	0.789873	-3.88908	0.000100624	0.0105845
TR98809c0_g1_i1len=383		6.5866	-3.0651	0.720474	-4.25428	2.09719e-05	0.00371835
TR24727c0_g1_i1len=657		1.27585	-3.06304	0.832019	-3.68146	0.000231903	0.0175134
TR72977c3_g1_i2len=443		1.3315	-3.06194	0.833336	-3.67431	0.000238489	0.0178302
TR32837c0_g1_i1len=773		1.74376	-3.05573	0.77413	-3.94731	7.90352e-05	0.00897439
TR32868c0_g1_i1len=531		1.06645	-3.04978	0.827436	-3.68582	0.000227967	0.0173721
TR875c0_g1_i1len=337		0.954499	-3.04964	0.823098	-3.70507	0.000211331	0.0166841
TR76138c0_g1_i10len=592		1.24095	-3.04915	0.831885	-3.66535	0.000247003	0.0182517
TR72024c1_g1_i1len=620		3339.62	-3.04695	0.539364	-5.64915	1.61243e-08	2.00681e-05
TR52096c0_g1_i1len=610		2.27435	-3.04335	0.844363	-3.60432	0.000312974	0.0214533
TR33094c0_g1_i1len=432		2.17468	-3.03907	0.843954	-3.60099	0.000317006	0.0216089
TR72804c2_g2_i3len=1446		1.78332	-3.0326	0.776797	-3.90398	9.46227e-05	0.0101229
TR39253c0_g1_i3len=399		2.38599	-3.03072	0.807578	-3.75286	0.000174831	0.0146157
TR42105c0_g1_i1len=453		1.38123	-3.02617	0.83611	-3.61935	0.000295344	0.0206917
TR69776c2_g1_i1len=702		3.69566	-3.02533	0.718028	-4.21338	2.51578e-05	0.00418027
TR71778c0_g1_i9len=335		0.988365	-3.01554	0.827548	-3.64394	0.000268492	0.0193443
TR46326c0_g1_i1len=1039		6.658	-3.0097	0.746476	-4.03188	5.53318e-05	0.00715509
TR89261c0_g1_i1len=750		1.68071	-3.00271	0.773522	-3.88187	0.000103657	0.0108039
TR67104c0_g1_i2len=1420		9.22909	-2.99057	0.745449	-4.01177	6.02656e-05	0.00763532
TR75716c0_g1_i2len=373		1.89956	-2.98933	0.843907	-3.54225	0.000396726	0.0248832
TR75821c0_g2_i1len=554		1.9633	-2.98888	0.844389	-3.5397	0.000400578	0.0249522
TR36342c0_g1_i1len=623		1.01192	-2.98095	0.83046	-3.58951	0.000331296	0.0221822
TR66197c0_g1_i1len=1670		1.68314	-2.98012	0.783457	-3.80381	0.000142488	0.0128288
TR35977c0_g1_i1len=375		1.43001	-2.97136	0.77403	-3.83882	0.000123629	0.011944
TR48321c0_g1_i2len=360		1.16789	-2.96194	0.835612	-3.54463	0.000393163	0.0247085
TR50157c1_g1_i1len=1139		1.79105	-2.95919	0.844245	-3.50514	0.000456376	0.0268471
TR27867c0_g1_i1len=573		6.1163	-2.95748	0.634338	-4.66231	3.12672e-06	0.000978847
TR27867c0_g2_i1len=573		6.1163	-2.95748	0.634338	-4.66231	3.12672e-06	0.000978847
TR59895c0_g2_i1len=421		0.959938	-2.95154	0.83063	-3.55338	0.000380317	0.0241723
TR55021c0_g11_i1len=2818		822.251	-2.94212	0.486526	-6.0472	1.47381e-09	2.8348e-06
TR99120c0_g1_i1len=656		0.959614	-2.9361	0.831703	-3.53023	0.000415196	0.0253649
TR22863c0_g1_i1len=1642		6.64881	-2.93564	0.718244	-4.08724	4.36539e-05	0.00613028
TR70807c0_g1_i1len=653		1.05262	-2.93501	0.834872	-3.51552	0.000438899	0.0262245
TR48003c0_g1_i1len=397		1.59366	-2.93476	0.787864	-3.72496	0.000195346	0.0157753
TR33630c0_g1_i1len=572		1.45231	-2.92672	0.84228	-3.47476	0.000511319	0.0287475
TR3727c0_g2_i1len=563		1.02697	-2.92563	0.834401	-3.50626	0.000454456	0.0268336
TR72067c0_g1_i1len=1352		1.47346	-2.92499	0.842708	-3.47094	0.000518648	0.029005
TR63774c0_g2_i1len=1687		10.7966	-2.91817	0.686081	-4.25339	2.10554e-05	0.00372276
TR60506c0_g1_i2len=1726		1.5149	-2.91719	0.773117	-3.77329	0.000161111	0.0139324
TR82089c0_g1_i1len=456		1.53979	-2.91622	0.783229	-3.72334	0.000196608	0.0158229
TR3031c0_g1_i1len=802		1.86945	-2.91388	0.846353	-3.44287	0.000575576	0.0308305
TR73279c0_g2_i1len=420		2.68978	-2.91201	0.715174	-4.07175	4.66613e-05	0.00639694
TR37837c0_g1_i1len=903		1.32824	-2.9081	0.841492	-3.45588	0.000548501	0.0300393
TR55604c0_g1_i1len=465		2.2063	-2.90279	0.848339	-3.42173	0.000622234	0.0325345
TR70764c0_g1_i1len=2612		1.86517	-2.89768	0.846898	-3.42153	0.000622706	0.0325345
TR15360c0_g1_i1len=364		1.50376	-2.89618	0.783614	-3.69592	0.000219091	0.0170413
TR38693c1_g1_i1len=454		19.2452	-2.89351	0.7294	-3.96698	7.27906e-05	0.00856995
TR36706c0_g1_i1len=552		2.20107	-2.89032	0.761758	-3.79428	0.000148074	0.0131821
TR30048c0_g1_i1len=388		1.42315	-2.89024	0.84356	-3.42624	0.000612005	0.0321729
TR27289c0_g3_i1len=477		1.72007	-2.88897	0.802383	-3.60048	0.000317628	0.0216089
TR47741c1_g2_i1len=614		2.18223	-2.8872	0.84868	-3.40199	0.000668961	0.0337586
TR27427c0_g1_i1len=785		1.78236	-2.88629	0.846768	-3.40859	0.000652985	0.0334126
TR67442c0_g1_i1len=547		1.81168	-2.88456	0.846918	-3.40595	0.000659333	0.0335449
TR116225c0_g1_i1len=369		3.05946	-2.88393	0.785504	-3.67144	0.000241188	0.0179685
TR77186c0_g1_i1len=936		1.78375	-2.88322	0.806509	-3.57493	0.00035032	0.0229371
TR41109c0_g1_i1len=764		2.34063	-2.88055	0.790428	-3.64429	0.000268126	0.0193443
TR115547c0_g1_i1len=568		0.962338	-2.8801	0.835424	-3.44747	0.000565859	0.0304901
TR52311c0_g2_i1len=382		8.13222	-2.87767	0.686629	-4.19101	2.7771e-05	0.00446263
TR26618c0_g1_i1len=1019		3.45958	-2.87654	0.658456	-4.3686	1.25043e-05	0.00261048
TR53119c0_g1_i1len=530		0.949638	-2.87382	0.834772	-3.44264	0.000576064	0.0308306
TR68519c0_g2_i1len=342		3.31524	-2.87239	0.768507	-3.73762	0.000185769	0.0153136
TR93102c0_g1_i1len=838		1.50478	-2.86605	0.845288	-3.39062	0.000697339	0.0346971
TR36868c0_g1_i1len=426		1.88551	-2.86525	0.847901	-3.37922	0.000726912	0.0355648
TR124935c0_g1_i1len=748		1.35854	-2.86444	0.843714	-3.39503	0.000686205	0.0343774
TR63970c0_g1_i3len=549		3.68581	-2.86185	0.785271	-3.64441	0.000268003	0.0193443
TR36710c0_g1_i1len=632		1.72629	-2.85822	0.847221	-3.37364	0.000741804	0.0359155
TR74658c0_g1_i5len=632		2.3014	-2.85264	0.849859	-3.3566	0.000789065	0.0373329
TR124618c0_g1_i1len=515		2.00728	-2.85099	0.818962	-3.48123	0.000499124	0.0284138
TR53878c0_g1_i1len=2220		5.17816	-2.84774	0.571023	-4.98708	6.12996e-07	0.000290368
TR122656c0_g1_i1len=1043		1.5249	-2.8473	0.846007	-3.36557	0.000763844	0.0365367
TR46732c0_g1_i1len=384		9.23156	-2.84621	0.692766	-4.10847	3.98281e-05	0.00576261
TR108127c0_g1_i1len=551		2.75047	-2.84362	0.851015	-3.34145	0.000833422	0.0386418
TR76447c9_g4_i1len=395		4.25898	-2.84286	0.747269	-3.80433	0.000142189	0.0128288
TR10077c0_g1_i1len=450		1.34217	-2.84219	0.776462	-3.66044	0.000251783	0.0185187
TR72456c3_g1_i1len=510		5.52722	-2.83767	0.663654	-4.27584	1.90422e-05	0.00342404
TR35027c1_g1_i1len=352		1.88975	-2.82738	0.822871	-3.43599	0.000590382	0.0313434
TR28948c0_g1_i1len=644		1.36794	-2.82538	0.845341	-3.34229	0.000830892	0.0385526
TR531c0_g1_i1len=424		1.28643	-2.8205	0.768854	-3.66844	0.000244033	0.0180955
TR21345c0_g1_i1len=574		6.36669	-2.81626	0.591868	-4.75826	1.95264e-06	0.000688567
TR100697c0_g1_i1len=411		0.963923	-2.81392	0.839359	-3.35247	0.00080095	0.0377113
TR75370c0_g3_i1len=391		1.15341	-2.80767	0.843383	-3.32906	0.0008714	0.0397351
TR89582c0_g1_i1len=529		1.37636	-2.80382	0.846325	-3.31293	0.000923224	0.0412391
TR74725c1_g1_i1len=632		1.16694	-2.8037	0.843708	-3.32306	0.000890343	0.0403093
TR71982c0_g1_i3len=843		3.39024	-2.80339	0.825829	-3.39463	0.000687211	0.0343832
TR44620c0_g1_i2len=414		1.55451	-2.79623	0.799561	-3.49721	0.000470152	0.0273417
TR56637c0_g1_i3len=624		1.44224	-2.79214	0.847286	-3.2954	0.000982821	0.0427656
TR16724c0_g1_i1len=820		1.52265	-2.78447	0.848108	-3.28316	0.00102652	0.0440847
TR73403c1_g3_i4len=891		1.27626	-2.78432	0.7883	-3.53206	0.000412335	0.0253119
TR87792c0_g1_i1len=518		1.0067	-2.78015	0.842199	-3.30106	0.000963215	0.0422523
TR129675c0_g1_i1len=878		1.40321	-2.77409	0.847408	-3.27362	0.0010618	0.0450111
TR54268c0_g1_i1len=1155		3.24126	-2.77345	0.616165	-4.50114	6.75884e-06	0.0017265
TR73652c2_g2_i4len=547		16.5616	-2.76987	0.747858	-3.70373	0.00021245	0.0167101
TR117802c0_g1_i1len=551		1.40423	-2.76921	0.847678	-3.26682	0.00108763	0.0456285
TR16801c0_g1_i1len=521		1.29747	-2.76757	0.777335	-3.56033	0.000370394	0.0236523
TR75124c0_g17_i2len=743		0.955886	-2.76272	0.841918	-3.28146	0.0010327	0.0442453
TR21133c0_g1_i1len=626		1.30482	-2.76071	0.847136	-3.25887	0.00111856	0.0463746
TR57301c0_g1_i1len=1447		4.47735	-2.75993	0.799428	-3.45238	0.000555662	0.0302748
TR8506c0_g2_i1len=1357		1.80008	-2.75449	0.850291	-3.23947	0.00119753	0.0483056
TR50059c0_g1_i1len=1173		1.93493	-2.75366	0.830691	-3.3149	0.000916763	0.0410992
TR106579c0_g1_i1len=570		1.4848	-2.75158	0.848763	-3.24187	0.00118748	0.0480397
TR36990c0_g1_i1len=772		1.01223	-2.74764	0.843782	-3.25634	0.00112859	0.0466079
TR24990c0_g1_i1len=346		5.59664	-2.73827	0.774955	-3.53346	0.000410159	0.0252027
TR23257c0_g1_i1len=889		2.70371	-2.73693	0.793239	-3.45032	0.000559919	0.0303562
TR36306c0_g1_i1len=325		1.3336	-2.73364	0.790081	-3.45995	0.000540277	0.0298087
TR129518c0_g1_i1len=487		1.16123	-2.73267	0.771676	-3.54121	0.000398292	0.0249522
TR74702c1_g4_i1len=3647		142.603	-2.72597	0.760615	-3.5839	0.000338496	0.0224981
TR71586c2_g1_i3len=622		1.74096	-2.72563	0.812022	-3.35659	0.000789099	0.0373329
TR74309c0_g1_i4len=2441		21.1846	-2.72444	0.73855	-3.68891	0.00022522	0.017302
TR42611c0_g1_i1len=980		2.89838	-2.72115	0.814626	-3.34037	0.000836673	0.0387642
TR71744c1_g1_i7len=697		10.4518	-2.71252	0.486771	-5.57247	2.51148e-08	2.9521e-05
TR74702c1_g1_i1len=3338		190.646	-2.71164	0.713497	-3.80049	0.000144411	0.012902
TR73760c0_g1_i1len=2633		2.2167	-2.70836	0.773886	-3.4997	0.00046579	0.0271742
TR22896c0_g1_i1len=341		4.30742	-2.70685	0.675996	-4.00424	6.22163e-05	0.00777386
TR42038c0_g1_i1len=444		6.73043	-2.69012	0.597212	-4.50446	6.65409e-06	0.00171692
TR70440c0_g2_i3len=1873		14.2534	-2.67899	0.758088	-3.53388	0.000409506	0.0252027
TR60826c0_g2_i1len=1144		38.7722	-2.67789	0.71011	-3.77109	0.000162537	0.0139763
TR102526c0_g1_i1len=514		2.91593	-2.67352	0.819586	-3.26203	0.00110616	0.0460709
TR117892c0_g1_i1len=604		1.47302	-2.67348	0.803348	-3.32793	0.000874953	0.0397828
TR51041c0_g1_i2len=527		5.63482	-2.66323	0.7153	-3.72324	0.000196684	0.0158229
TR60244c0_g1_i1len=2144		1.77585	-2.66302	0.753301	-3.53514	0.000407563	0.025165
TR78558c0_g1_i1len=883		1.79053	-2.65907	0.752517	-3.53357	0.000409991	0.0252027
TR38309c0_g1_i1len=621		2.06131	-2.6575	0.766857	-3.46544	0.000529356	0.0293709
TR63987c0_g1_i1len=437		3.96249	-2.65224	0.676376	-3.92125	8.80924e-05	0.00962406
TR65852c3_g4_i1len=384		208.667	-2.6506	0.472316	-5.61193	2.00082e-08	2.39622e-05
TR61650c0_g1_i1len=1564		5.93332	-2.6468	0.756219	-3.50005	0.000465178	0.0271635
TR69188c0_g1_i3len=1681		27.5485	-2.64509	0.796125	-3.32245	0.0008923	0.0403333
TR55893c0_g1_i1len=1213		12.9283	-2.64458	0.66996	-3.94737	7.90129e-05	0.00897439
TR120085c0_g1_i1len=966		2.34745	-2.64392	0.753092	-3.51076	0.000446828	0.0265065
TR68581c1_g1_i4len=452		8.35189	-2.63085	0.546125	-4.81731	1.45507e-06	0.000558134
TR47673c1_g1_i1len=410		3.24339	-2.62793	0.784437	-3.35009	0.000807859	0.0379275
TR36859c0_g1_i1len=871		3.52512	-2.62775	0.656716	-4.00135	6.2981e-05	0.0078232
TR14205c0_g1_i1len=486		381.292	-2.61976	0.774413	-3.38289	0.000717266	0.0352928
TR53038c0_g1_i1len=1066		1.2385	-2.61013	0.804502	-3.24441	0.00117694	0.0478343
TR49234c0_g1_i1len=1428		1.76143	-2.60909	0.774028	-3.37079	0.000749518	0.0361512
TR62791c1_g1_i1len=624		5.5292	-2.60059	0.574033	-4.53038	5.88778e-06	0.00158177
TR84643c0_g1_i1len=378		8.73734	-2.59569	0.723956	-3.58543	0.000336528	0.0223908
TR58520c0_g1_i1len=1277		11.3337	-2.59167	0.609835	-4.24979	2.13967e-05	0.00375174
TR113034c0_g1_i1len=525		11.5646	-2.59002	0.651006	-3.97849	6.93549e-05	0.00824388
TR111307c0_g1_i1len=562		1.73376	-2.58893	0.780822	-3.31564	0.000914334	0.0410442
TR73394c0_g2_i4len=900		2.2784	-2.58054	0.795762	-3.24286	0.00118338	0.0479731
TR73211c0_g4_i1len=753		1418.12	-2.56587	0.539769	-4.75365	1.99775e-06	0.000700581
TR73130c4_g3_i1len=646		8.31882	-2.56273	0.727279	-3.52373	0.000425517	0.0257692
TR74309c0_g1_i2len=1444		3.92631	-2.55219	0.784501	-3.25327	0.00114085	0.0469612
TR46098c0_g1_i1len=504		4.24462	-2.55065	0.715855	-3.56309	0.000366521	0.0235739
TR57019c0_g1_i1len=982		19.0633	-2.55053	0.556138	-4.58614	4.51523e-06	0.00132074
TR55379c0_g2_i1len=452		4.83511	-2.54965	0.758601	-3.36099	0.000776635	0.0370648
TR73850c2_g1_i1len=411		2.55056	-2.54939	0.769097	-3.31479	0.000917135	0.0410992
TR67349c0_g1_i1len=1076		2.4133	-2.54105	0.782608	-3.2469	0.00116671	0.0475326
TR58882c0_g1_i1len=651		2.18537	-2.5318	0.754278	-3.35659	0.000789114	0.0373329
TR55191c0_g1_i1len=630		9.60212	-2.5283	0.755407	-3.34694	0.000817078	0.038212
TR68733c0_g1_i1len=485		304.086	-2.5232	0.428381	-5.89009	3.85988e-09	6.44742e-06
TR54755c0_g1_i1len=1751		2.36579	-2.51309	0.75384	-3.33371	0.000856954	0.0392904
TR8208c0_g1_i1len=390		46.6374	-2.50936	0.759881	-3.30231	0.000958927	0.0421224
TR37087c0_g1_i1len=391		2.08358	-2.50824	0.733176	-3.42105	0.00062379	0.0325345
TR50540c0_g1_i1len=928		1.41165	-2.50793	0.750348	-3.34236	0.000830691	0.0385526
TR73652c1_g1_i1len=415		11.7878	-2.49948	0.767452	-3.25685	0.00112654	0.046576
TR52152c0_g1_i1len=395		8.27893	-2.49469	0.668827	-3.72995	0.00019152	0.0156446
TR64912c1_g1_i6len=360		3.94413	-2.48424	0.760014	-3.26868	0.0010805	0.0454497
TR39521c0_g1_i2len=1929		7.91986	-2.48192	0.763786	-3.24949	0.00115612	0.0472871
TR55421c0_g1_i1len=594		4.52512	-2.47722	0.764293	-3.24119	0.00119032	0.0481238
TR67888c0_g12_i8len=916		21.7681	-2.46839	0.638002	-3.86895	0.000109307	0.011101
TR73386c0_g1_i1len=1090		47.5376	-2.46044	0.455629	-5.4001	6.6602e-08	6.03928e-05
TR6290c0_g2_i1len=361		14.1096	-2.45659	0.684797	-3.58733	0.000334085	0.0223218
TR41593c0_g1_i1len=1552		1.39058	-2.45236	0.742894	-3.30109	0.000963107	0.0422523
TR49620c0_g1_i1len=335		2.41799	-2.44545	0.698238	-3.50232	0.000461222	0.027007
TR74280c0_g1_i1len=351		2.12499	-2.44317	0.739486	-3.30387	0.000953608	0.0420343
TR55539c0_g1_i1len=740		19.816	-2.43491	0.610176	-3.99051	6.59304e-05	0.00801698
TR65947c2_g1_i1len=1798		19.9453	-2.43453	0.539015	-4.51663	6.2832e-06	0.00164802
TR73373c2_g1_i3len=345		8.22766	-2.42774	0.608035	-3.99276	6.53087e-05	0.0079873
TR2548c0_g1_i1len=440		10.7629	-2.42013	0.647224	-3.73925	0.000184569	0.0152808
TR53933c0_g1_i1len=1167		2.49616	-2.41632	0.745605	-3.24075	0.00119215	0.048167
TR69776c2_g1_i2len=395		2.2164	-2.40505	0.727613	-3.30539	0.000948434	0.0418952
TR111932c0_g1_i1len=1063		443.453	-2.40307	0.451709	-5.31996	1.03793e-07	8.1335e-05
TR64117c1_g1_i1len=1837		17.4143	-2.39362	0.585879	-4.08553	4.39769e-05	0.0061338
TR72663c1_g3_i1len=377		1.72614	-2.38585	0.712496	-3.34857	0.000812285	0.038079
TR54012c1_g1_i1len=4541		254.368	-2.37334	0.530344	-4.47509	7.638e-06	0.00182864
TR63013c0_g1_i1len=409		2.5229	-2.37129	0.66421	-3.57009	0.000356861	0.0231617
TR65827c0_g1_i2len=413		2.69904	-2.36411	0.674332	-3.50585	0.000455149	0.0268471
TR56388c0_g1_i1len=1927		3.05896	-2.35417	0.614638	-3.83017	0.000128056	0.0121862
TR31713c0_g1_i1len=1663		1.57605	-2.34696	0.718513	-3.26641	0.00108922	0.0456651
TR23559c0_g1_i1len=636		3.68915	-2.33365	0.663113	-3.51923	0.000432802	0.0259412
TR58797c0_g1_i4len=765		7.07962	-2.32787	0.622568	-3.73914	0.000184648	0.0152808
TR68348c1_g1_i1len=1201		16.2685	-2.3172	0.598666	-3.8706	0.000108566	0.0110435
TR43081c0_g1_i1len=329		1.86337	-2.28459	0.671935	-3.40002	0.000673819	0.0339175
TR57083c0_g1_i1len=327		3.45053	-2.28003	0.612222	-3.72419	0.000195944	0.0158035
TR49628c0_g1_i1len=866		24.4018	-2.26187	0.679225	-3.33008	0.000868204	0.0396463
TR72065c1_g1_i2len=1833		5.78846	-2.25517	0.625548	-3.6051	0.000312032	0.0214349
TR39040c0_g1_i1len=626		2.58836	-2.2486	0.685943	-3.27812	0.00104502	0.0445179
TR71584c2_g2_i1len=804		20.0937	-2.23514	0.590438	-3.78556	0.000153362	0.0134604
TR39867c0_g1_i1len=379		2.42712	-2.23317	0.683582	-3.26686	0.00108748	0.0456285
TR66443c0_g3_i1len=479		3.83272	-2.22671	0.650107	-3.42515	0.000614463	0.0322601
TR51713c0_g1_i1len=1998		4.81069	-2.21655	0.667672	-3.31983	0.000900733	0.0406151
TR37818c0_g1_i1len=1007		10.3861	-2.21562	0.638185	-3.47175	0.000517072	0.0289424
TR57259c0_g1_i1len=790		18.1397	-2.20748	0.596152	-3.70288	0.000213165	0.0167456
TR76584c0_g3_i1len=566		14.463	-2.20683	0.682799	-3.23204	0.0012291	0.0491592
TR53857c0_g1_i1len=1058		3.73391	-2.20133	0.574209	-3.83367	0.000126246	0.012092
TR73373c2_g2_i2len=550		2.90635	-2.19993	0.634661	-3.46631	0.000527659	0.0293281
TR55388c0_g1_i1len=554		20.9734	-2.19415	0.489354	-4.48376	7.33387e-06	0.00178924
TR72315c5_g9_i1len=593		2.53089	-2.18888	0.640852	-3.41558	0.000636472	0.0330061
TR60915c0_g1_i2len=907		14.8876	-2.18568	0.562461	-3.88593	0.00010194	0.0106599
TR60242c0_g1_i1len=1291		6.2635	-2.1799	0.589773	-3.69616	0.000218882	0.0170413
TR53794c0_g1_i1len=466		10.0309	-2.17602	0.608739	-3.57463	0.000350723	0.0229371
TR35492c0_g1_i1len=455		16.4747	-2.16925	0.530827	-4.08656	4.37821e-05	0.0061338
TR29881c0_g1_i1len=1024		9.30072	-2.16915	0.444698	-4.8778	1.07276e-06	0.000450214
TR57994c0_g1_i1len=349		3.95832	-2.16857	0.599563	-3.61691	0.000298143	0.0208418
TR39290c0_g1_i1len=734		5.02452	-2.16609	0.611333	-3.54323	0.000395261	0.0248158
TR72367c0_g1_i1len=1933		33.9398	-2.16005	0.597713	-3.61385	0.000301682	0.0209737
TR72283c6_g1_i1len=881		4.52329	-2.15304	0.637311	-3.37832	0.00072929	0.0356336
TR75495c0_g4_i2len=2181		29.0803	-2.14898	0.665454	-3.22934	0.00124076	0.0494824
TR74933c0_g3_i5len=5344		22.2641	-2.13647	0.631494	-3.3832	0.00071646	0.0352805
TR68733c1_g1_i1len=890		602.4	-2.12885	0.448089	-4.75096	2.02452e-06	0.00070221
TR74939c2_g2_i1len=349		8.73343	-2.12806	0.583828	-3.64502	0.000267375	0.0193443
TR60653c0_g2_i3len=871		10.2141	-2.12647	0.63095	-3.37026	0.000750963	0.0361839
TR73113c0_g1_i1len=4761		12.7675	-2.12555	0.628025	-3.3845	0.000713086	0.0351689
TR59290c0_g1_i1len=1330		4.70922	-2.10665	0.639319	-3.29516	0.000983674	0.0427656
TR28996c0_g1_i1len=825		3.45646	-2.10254	0.611311	-3.4394	0.000583005	0.0311233
TR58319c0_g1_i1len=890		24.0065	-2.10183	0.516527	-4.06916	4.71829e-05	0.00644061
TR63061c0_g1_i2len=1783		6.02123	-2.09627	0.622598	-3.36698	0.000759963	0.036406
TR58517c0_g1_i1len=815		5.54029	-2.08812	0.468508	-4.45695	8.31334e-06	0.00192816
TR43595c0_g1_i1len=499		12.3118	-2.08337	0.630051	-3.30666	0.00094415	0.0418077
TR69181c0_g1_i1len=1349		58.4205	-2.0826	0.570378	-3.65126	0.000260954	0.0190388
TR45398c0_g1_i1len=963		11.1172	-2.08052	0.612947	-3.39429	0.000688056	0.0343887
TR25215c0_g1_i1len=764		6.1754	-2.07824	0.522791	-3.97528	7.02965e-05	0.00832463
TR65906c0_g1_i1len=792		20.2536	-2.07438	0.608389	-3.40964	0.000650498	0.0334126
TR37162c0_g1_i1len=377		6.68025	-2.06114	0.555817	-3.70831	0.000208645	0.0165474
TR58192c0_g1_i1len=441		34.9836	-2.05955	0.541059	-3.80651	0.00014094	0.0128272
TR4601c0_g1_i1len=358		11.9905	-2.05104	0.550034	-3.72894	0.000192289	0.0156479
TR114671c0_g2_i1len=537		94.8338	-2.04914	0.552558	-3.70845	0.000208529	0.0165474
TR57547c0_g1_i1len=1174		11.3578	-2.0412	0.599811	-3.40308	0.000666313	0.0337269
TR68272c0_g1_i1len=2077		5.39861	-2.03892	0.610858	-3.3378	0.000844439	0.0389818
TR58419c0_g1_i2len=612		6.3302	-2.02455	0.599786	-3.37546	0.000736928	0.0358028
TR74268c1_g1_i1len=4861		84.6814	-2.0242	0.450082	-4.4974	6.87903e-06	0.00172977
TR59537c0_g2_i1len=876		35.0817	-2.0216	0.498721	-4.05357	5.04426e-05	0.00670495
TR64871c0_g1_i1len=1415		5.23735	-2.0216	0.562958	-3.59102	0.000329382	0.022124
TR67965c2_g1_i1len=1035		7.29342	-2.01518	0.554544	-3.63395	0.000279119	0.0197982
TR2496c0_g1_i1len=711		75.7761	-2.01269	0.563413	-3.57232	0.000353827	0.023054
TR54660c0_g1_i1len=1004		73.8423	-2.00756	0.496105	-4.04664	5.1957e-05	0.00685638
TR66600c0_g1_i1len=1589		14.1052	-2.0014	0.451562	-4.43218	9.32872e-06	0.00207039
TR72024c1_g1_i2len=5593		596.175	-2.0005	0.527514	-3.79232	0.000149248	0.0131941
TR57080c0_g1_i1len=620		5.47527	-2.00043	0.596258	-3.35497	0.000793743	0.0374997
TR129466c0_g1_i1len=687		19.2587	-1.99631	0.476609	-4.18857	2.80716e-05	0.00449291
TR51371c0_g1_i1len=523		4.25394	-1.99303	0.610259	-3.26588	0.00109123	0.0457194
TR66739c0_g1_i1len=1505		51.6437	-1.98768	0.614121	-3.23663	0.00120951	0.0487134
TR299c0_g1_i1len=547		3.61992	-1.98718	0.572169	-3.47306	0.000514559	0.0288623
TR58394c0_g1_i1len=818		7.89364	-1.98598	0.427817	-4.64212	3.44854e-06	0.00106259
TR55229c0_g1_i1len=1168		63.1618	-1.98556	0.55322	-3.5891	0.000331827	0.0221943
TR66206c0_g1_i1len=1858		14.3883	-1.98519	0.539926	-3.67679	0.00023619	0.0177419
TR68539c3_g1_i1len=3560		447.159	-1.98293	0.4472	-4.4341	9.24568e-06	0.00205916
TR62185c0_g1_i1len=919		10.7206	-1.98053	0.38204	-5.1841	2.17066e-07	0.00013778
TR74444c2_g1_i1len=3337		5.96813	-1.9779	0.5593	-3.53639	0.000405639	0.0251057
TR52622c0_g1_i1len=1598		227.022	-1.97288	0.454245	-4.34319	1.40427e-05	0.00277876
TR73352c0_g1_i1len=395		6.55174	-1.95947	0.554331	-3.53485	0.000408009	0.0251681
TR65028c0_g1_i1len=2126		4.38562	-1.94901	0.53494	-3.64343	0.000269034	0.0193613
TR63706c0_g2_i2len=4179		67.5445	-1.94691	0.558285	-3.4873	0.000487927	0.0279836
TR66531c0_g1_i1len=3405		5.35285	-1.94393	0.568026	-3.42225	0.000621046	0.032525
TR37727c0_g1_i1len=713		15.4268	-1.93859	0.530455	-3.65458	0.000257607	0.0188163
TR72024c1_g1_i3len=799		1256.73	-1.93563	0.583987	-3.31452	0.000918019	0.0410992
TR72901c3_g1_i8len=2431		18.0996	-1.93042	0.448352	-4.30559	1.66539e-05	0.00313677
TR74043c1_g5_i1len=422		16.89	-1.92038	0.588646	-3.26238	0.00110482	0.0460456
TR68736c4_g3_i1len=821		7.71828	-1.91881	0.580908	-3.30312	0.000956153	0.0420588
TR60405c0_g1_i1len=1570		13.2625	-1.91569	0.588967	-3.25263	0.00114343	0.0470066
TR75289c2_g1_i4len=497		10.2726	-1.88873	0.525949	-3.59109	0.000329302	0.022124
TR58566c0_g1_i1len=1033		6.90405	-1.88255	0.516835	-3.64246	0.00027004	0.0193897
TR62967c3_g1_i1len=2504		59.4507	-1.88075	0.357917	-5.2547	1.48267e-07	0.000105742
TR12530c0_g1_i1len=473		12.7148	-1.87945	0.454837	-4.13213	3.59424e-05	0.00540786
TR58121c2_g1_i1len=3759		1945.66	-1.86795	0.436016	-4.28413	1.83456e-05	0.0033632
TR41960c0_g1_i1len=806		3.42881	-1.86018	0.54944	-3.38558	0.000710267	0.0351522
TR63838c0_g1_i1len=614		10.1515	-1.85601	0.46432	-3.99727	6.40767e-05	0.00794376
TR68874c0_g1_i1len=2063		45.3979	-1.84719	0.520698	-3.54753	0.000388865	0.0245113
TR55225c0_g1_i1len=2182		6.59115	-1.84512	0.564193	-3.27037	0.00107408	0.0453181
TR76196c3_g2_i3len=629		29.5122	-1.84324	0.554568	-3.32373	0.000888222	0.0402487
TR35146c0_g1_i1len=1571		136.049	-1.84158	0.569253	-3.23508	0.00121608	0.0489161
TR73337c0_g1_i2len=2315		135.846	-1.83388	0.421703	-4.34876	1.36907e-05	0.00275001
TR49911c1_g1_i1len=829		29.625	-1.83319	0.568006	-3.22741	0.00124915	0.0496797
TR63810c0_g1_i4len=2804		55.6442	-1.83195	0.487652	-3.75667	0.000172188	0.0144378
TR37679c0_g1_i1len=364		8.04221	-1.82025	0.534977	-3.40248	0.000667781	0.0337474
TR50593c0_g1_i1len=1273		12.4618	-1.81184	0.503045	-3.60175	0.00031608	0.0215962
TR36138c0_g1_i1len=829		10.2691	-1.81029	0.412612	-4.38739	1.14716e-05	0.00243529
TR75294c0_g4_i1len=1326		5.22974	-1.8086	0.529613	-3.41496	0.000637924	0.0330292
TR75865c1_g1_i12len=876		30.7731	-1.80124	0.524026	-3.43731	0.000587516	0.031275
TR71795c1_g1_i1len=1116		161.617	-1.80096	0.344495	-5.22783	1.71511e-07	0.000115814
TR71493c0_g7_i1len=1094		30.1043	-1.79722	0.404523	-4.44282	8.87856e-06	0.0020116
TR44251c0_g1_i1len=1269		430.423	-1.79474	0.551977	-3.25148	0.00114807	0.0470751
TR31330c0_g1_i1len=879		65.136	-1.79153	0.472913	-3.78828	0.000151694	0.0133361
TR55340c0_g1_i1len=1182		10.1988	-1.779	0.541315	-3.28643	0.00101465	0.0436934
TR72735c0_g1_i1len=4780		75.5905	-1.77186	0.27718	-6.39247	1.63229e-10	3.98492e-07
TR57575c0_g1_i1len=1192		11.735	-1.76841	0.525504	-3.36517	0.000764961	0.0365626
TR71571c0_g1_i1len=2570		20.3269	-1.76782	0.493652	-3.5811	0.000342148	0.0226104
TR68633c0_g5_i1len=823		24.8217	-1.75879	0.422469	-4.16313	3.13914e-05	0.00487173
TR61294c0_g6_i1len=1575		18.1759	-1.75104	0.518199	-3.37908	0.000727275	0.0355648
TR68565c0_g1_i1len=673		26.9991	-1.74065	0.430617	-4.04222	5.29472e-05	0.00695327
TR69597c0_g1_i1len=3293		288.101	-1.72505	0.346718	-4.97538	6.51186e-07	0.000304877
TR66935c0_g1_i2len=1723		27.1831	-1.72453	0.440245	-3.9172	8.95828e-05	0.00973661
TR73439c5_g1_i1len=503		5.68362	-1.71942	0.505622	-3.40061	0.000672358	0.0338946
TR61828c1_g1_i1len=4381		116.358	-1.71487	0.373216	-4.59484	4.33085e-06	0.00127859
TR27259c0_g1_i1len=1088		7.95818	-1.70512	0.47637	-3.5794	0.000344379	0.0226223
TR73833c0_g1_i2len=2336		11.8648	-1.7034	0.48376	-3.52116	0.000429662	0.0258305
TR46794c0_g1_i1len=500		60.452	-1.6907	0.490063	-3.44996	0.000560666	0.0303562
TR8301c0_g1_i1len=1596		74.7477	-1.6887	0.376682	-4.48308	7.35721e-06	0.00178924
TR69463c0_g1_i1len=1852		72.1315	-1.68691	0.508243	-3.3191	0.000903069	0.0406823
TR40619c0_g1_i1len=376		8.67536	-1.67572	0.437984	-3.826	0.000130244	0.0122563
TR70952c2_g1_i1len=1708		44.6893	-1.67388	0.415881	-4.0249	5.69993e-05	0.00732383
TR22310c0_g1_i1len=342		30.5113	-1.66809	0.464671	-3.58983	0.000330898	0.0221789
TR75152c1_g3_i1len=735		8.44946	-1.66624	0.374015	-4.455	8.38916e-06	0.00193634
TR50291c0_g1_i1len=483		39.7528	-1.66482	0.416822	-3.99408	6.49454e-05	0.00795819
TR75470c0_g1_i2len=1514		31.6591	-1.65916	0.449745	-3.68912	0.000225032	0.017302
TR47538c0_g1_i1len=807		32.6895	-1.65031	0.432185	-3.81852	0.000134252	0.0124402
TR28407c0_g1_i1len=417		29.7866	-1.64731	0.398632	-4.1324	3.58988e-05	0.00540786
TR41418c0_g1_i1len=842		7.45142	-1.64439	0.470112	-3.49787	0.000468995	0.027311
TR75477c3_g1_i1len=720		8.87115	-1.64349	0.427638	-3.84319	0.000121444	0.0118832
TR72111c0_g1_i1len=3815		910.438	-1.62271	0.408869	-3.96877	7.22438e-05	0.00852342
TR37612c0_g1_i1len=637		7.99049	-1.62139	0.480526	-3.3742	0.0007403	0.0358975
TR65693c1_g1_i2len=1240		15.41	-1.6085	0.372289	-4.32057	1.55624e-05	0.00300078
TR75773c1_g3_i1len=1050		49.642	-1.60494	0.354213	-4.531	5.87053e-06	0.00158177
TR33768c0_g1_i1len=477		6.20651	-1.60491	0.490274	-3.27349	0.00106227	0.0450111
TR35304c0_g1_i1len=518		7.10969	-1.60402	0.496026	-3.23375	0.00122178	0.0489899
TR75151c1_g1_i1len=1708		1167.2	-1.59994	0.40882	-3.91356	9.09437e-05	0.00985079
TR64247c0_g1_i2len=1111		6.84005	-1.59512	0.489794	-3.25672	0.00112709	0.046576
TR102446c0_g1_i1len=436		20.0621	-1.58987	0.410408	-3.87387	0.000107119	0.0109507
TR53691c0_g1_i1len=1452		2197.93	-1.58534	0.429784	-3.68869	0.000225413	0.017302
TR26481c0_g1_i1len=2594		88.57	-1.57939	0.362433	-4.35775	1.31406e-05	0.00269059
TR57427c1_g1_i1len=1276		20.952	-1.57378	0.470137	-3.3475	0.000815432	0.0381701
TR75487c4_g1_i1len=1248		7.59052	-1.57052	0.413171	-3.80113	0.000144036	0.0128966
TR75991c0_g1_i1len=1766		20.8672	-1.56398	0.469468	-3.33139	0.000864133	0.0394888
TR82140c0_g1_i1len=549		59.1744	-1.55749	0.47887	-3.25242	0.00114429	0.0470113
TR69884c0_g1_i1len=1963		88.4261	-1.55663	0.315132	-4.93961	7.82775e-07	0.000354899
TR22481c0_g1_i1len=660		121.194	-1.54602	0.317587	-4.86801	1.12728e-06	0.00046463
TR71117c0_g1_i1len=3970		16.8079	-1.5412	0.440088	-3.50203	0.000461733	0.027012
TR58545c0_g1_i1len=1085		6.43567	-1.53753	0.471149	-3.26336	0.001101	0.0459164
TR73874c0_g3_i1len=3222		15.2816	-1.5367	0.455495	-3.37369	0.000741673	0.0359155
TR49301c0_g1_i1len=1360		137.771	-1.53348	0.341943	-4.48461	7.30459e-06	0.00178924
TR71650c0_g2_i1len=394		7.01158	-1.53064	0.461219	-3.31869	0.000904392	0.040713
TR75775c3_g1_i5len=1465		29.0679	-1.5216	0.39768	-3.82618	0.000130145	0.0122563
TR73235c0_g1_i1len=2356		7.14893	-1.51825	0.396977	-3.82451	0.00013103	0.0122851
TR76128c3_g1_i1len=3082		7078.65	-1.51423	0.435145	-3.47984	0.000501715	0.0285102
TR65737c0_g1_i1len=2317		589.105	-1.50278	0.44009	-3.41472	0.000638479	0.0330292
TR68736c3_g1_i1len=2612		102.138	-1.49943	0.460656	-3.25499	0.00113395	0.0467508
TR117028c0_g1_i1len=564		33.7208	-1.49799	0.368544	-4.06462	4.81104e-05	0.00650081
TR75497c0_g3_i1len=2310		6.76256	-1.49648	0.394525	-3.79312	0.000148769	0.0131885
TR70408c0_g2_i1len=1608		38.6917	-1.4801	0.332108	-4.45669	8.32333e-06	0.00192816
TR2162c0_g1_i1len=501		54.7927	-1.47909	0.329271	-4.49203	7.05481e-06	0.00174921
TR70917c2_g1_i5len=2607		41.7417	-1.47908	0.327021	-4.5229	6.09989e-06	0.00162683
TR50473c0_g2_i1len=1264		16.974	-1.4666	0.435089	-3.3708	0.000749494	0.0361512
TR62964c0_g1_i2len=2380		60.1914	-1.46469	0.383514	-3.81913	0.000133921	0.0124402
TR51062c0_g1_i1len=1941		34.3535	-1.45772	0.369089	-3.94952	7.83097e-05	0.00897187
TR52377c0_g1_i1len=1284		93.1105	-1.45756	0.365448	-3.98842	6.65148e-05	0.00807258
TR69855c0_g1_i1len=1830		54.9164	-1.45495	0.325207	-4.47391	7.68034e-06	0.00182864
TR70878c2_g8_i1len=330		12.4367	-1.43944	0.386342	-3.72582	0.000194681	0.0157617
TR73472c1_g2_i2len=2229		1480.17	-1.42906	0.322992	-4.42443	9.6695e-06	0.00213112
TR30318c0_g1_i1len=907		74.1476	-1.40185	0.359724	-3.89703	9.73803e-05	0.0103019
TR74578c3_g5_i1len=624		14.4887	-1.39853	0.379404	-3.68611	0.000227704	0.0173721
TR70816c1_g1_i1len=1734		11.7062	-1.39445	0.388379	-3.59043	0.000330127	0.0221506
TR35817c1_g1_i1len=712		17.4745	-1.38822	0.369047	-3.76165	0.000168798	0.014288
TR57775c1_g1_i1len=1500		129.37	-1.38262	0.424189	-3.25945	0.0011163	0.0463188
TR42306c0_g1_i1len=805		42.9919	-1.37997	0.343024	-4.02296	5.74704e-05	0.00736944
TR74478c0_g1_i1len=1346		171.792	-1.36293	0.32136	-4.24113	2.22401e-05	0.00384651
TR42194c0_g1_i1len=685		26.2916	-1.35772	0.263294	-5.15667	2.51383e-07	0.000152542
TR65544c2_g11_i1len=336		68.1774	-1.35251	0.403723	-3.3501	0.000807825	0.0379275
TR72591c3_g1_i1len=1124		6.72746	-1.34952	0.404178	-3.33892	0.000841042	0.0388815
TR60944c0_g1_i1len=2028		26.3525	-1.34571	0.412717	-3.26062	0.00111169	0.04625
TR69217c0_g1_i1len=346		154.279	-1.32523	0.353789	-3.74584	0.000179794	0.0149571
TR69706c0_g1_i1len=3646		240.518	-1.31758	0.323301	-4.07541	4.59341e-05	0.00631087
TR76320c4_g2_i2len=795		1454.75	-1.31448	0.361722	-3.63397	0.000279098	0.0197982
TR63716c1_g1_i1len=5591		5564	-1.31418	0.361673	-3.63362	0.000279471	0.0197982
TR69678c0_g1_i1len=1301		15.4716	-1.31149	0.372238	-3.52326	0.000426279	0.0257692
TR55782c0_g2_i1len=455		321.451	-1.29595	0.340662	-3.80423	0.000142248	0.0128288
TR65983c0_g1_i1len=2291		250.445	-1.29235	0.382639	-3.37746	0.000731586	0.0356656
TR50833c0_g1_i1len=643		69.9929	-1.28725	0.356814	-3.60761	0.000309027	0.0213203
TR13507c0_g1_i1len=570		15.326	-1.28164	0.366756	-3.49453	0.000474899	0.0275034
TR8189c0_g1_i1len=750		62.7496	-1.28145	0.343574	-3.72977	0.000191654	0.0156446
TR75377c0_g1_i2len=324		4207.09	-1.28093	0.374093	-3.42409	0.000616865	0.0323327
TR61998c0_g1_i1len=1399		23.888	-1.27819	0.36028	-3.54776	0.000388516	0.0245113
TR53419c0_g1_i2len=1387		25.371	-1.25983	0.370671	-3.39877	0.000676895	0.0340184
TR26113c0_g1_i1len=968		146.379	-1.24516	0.384827	-3.23564	0.00121372	0.0488522
TR72591c9_g1_i1len=1523		250.426	-1.24055	0.382957	-3.23939	0.00119786	0.0483056
TR75544c0_g1_i1len=4115		51.125	-1.23688	0.334381	-3.69901	0.000216445	0.0169195
TR73519c0_g1_i1len=3775		273.282	-1.2221	0.285334	-4.28306	1.84342e-05	0.0033632
TR22629c0_g1_i1len=442		32.0332	-1.22206	0.341902	-3.57429	0.000351177	0.0229371
TR55502c0_g1_i1len=1436		71.7242	-1.20253	0.342958	-3.50635	0.000454302	0.0268336
TR61583c0_g1_i1len=2020		124.954	-1.19095	0.354648	-3.35812	0.000784737	0.0373036
TR33455c0_g2_i1len=692		238.608	-1.18734	0.322386	-3.68299	0.000230517	0.0174813
TR72373c0_g1_i1len=660		511.633	-1.17981	0.350121	-3.36971	0.000752476	0.0362063
TR73935c1_g1_i1len=2224		1711.06	-1.17738	0.294674	-3.99552	6.45525e-05	0.00795819
TR63714c0_g1_i1len=2438		4532.94	-1.14772	0.336103	-3.41478	0.000638346	0.0330292
TR7171c0_g1_i1len=910		25.9017	-1.14072	0.350193	-3.2574	0.00112436	0.0465239
TR70644c0_g2_i1len=3772		37.7222	-1.10469	0.308503	-3.58082	0.00034252	0.0226104
TR75074c0_g3_i2len=3442		51.9844	-1.10044	0.231619	-4.75108	2.02336e-06	0.00070221
TR8825c0_g1_i1len=708		117.915	-1.05969	0.256788	-4.12671	3.67988e-05	0.0054574
TR31460c0_g1_i1len=915		52.7157	-1.05239	0.289072	-3.64058	0.000272023	0.0194833
TR64263c0_g10_i1len=734		354.766	-1.04985	0.276775	-3.79315	0.00014875	0.0131885
TR69720c0_g1_i1len=1572		180.869	-1.04807	0.315966	-3.31705	0.000909742	0.0408959
TR28879c0_g1_i1len=1282		645.642	-1.0433	0.273358	-3.81661	0.000135299	0.0124644
TR73979c0_g1_i7len=771		32.0328	-1.03858	0.296984	-3.49708	0.000470384	0.0273417
TR72825c4_g1_i3len=1364		688.161	-1.01565	0.253022	-4.01406	5.96822e-05	0.00761509
TR55154c1_g2_i1len=1088		123.412	-1.00446	0.299594	-3.35274	0.000800154	0.0377053
TR63915c0_g6_i4len=3373		1643.22	-1.00064	0.303911	-3.29253	0.000992902	0.0429901
TR46572c0_g1_i1len=964		35.8792	-0.993199	0.283083	-3.5085	0.000450638	0.0267076
TR60991c0_g1_i1len=470		41.384	-0.977079	0.299666	-3.26056	0.00111191	0.04625
TR60340c1_g2_i1len=675		386.941	-0.976803	0.288299	-3.38815	0.000703645	0.0349204
TR58399c0_g1_i1len=949		71.4669	-0.957007	0.28964	-3.30412	0.000952751	0.0420256
TR67699c1_g3_i1len=1409		186.732	-0.949748	0.168499	-5.63653	1.73516e-08	2.11803e-05
TR39983c0_g1_i1len=1732		234.293	-0.94597	0.264496	-3.5765	0.00034823	0.0228343
TR67683c1_g1_i5len=2605		1497.92	-0.944728	0.234212	-4.03365	5.49165e-05	0.00712837
TR71104c1_g3_i5len=888		97.0664	-0.927621	0.266558	-3.48	0.000501423	0.0285102
TR6915c0_g1_i1len=1139		117.479	-0.926468	0.21684	-4.27258	1.93223e-05	0.00346459
TR67105c1_g1_i1len=4411		810.042	-0.888421	0.268321	-3.31104	0.000929502	0.041403
TR37411c0_g1_i1len=1964		177.169	-0.832448	0.210401	-3.95649	7.60581e-05	0.00884196
TR31403c0_g1_i1len=432		97.5961	-0.830293	0.204764	-4.05488	5.01608e-05	0.00668888
TR57453c1_g1_i1len=828		43.77	-0.823382	0.217658	-3.78292	0.000154998	0.0135701
TR66515c0_g1_i1len=2526		287.993	-0.807907	0.249907	-3.23284	0.00122567	0.0490531
TR42986c0_g1_i1len=2013		537.366	-0.798764	0.122597	-6.51534	7.25244e-11	1.91809e-07
TR50042c0_g1_i1len=815		67.0645	-0.798447	0.224475	-3.55695	0.000375185	0.0239102
TR75272c1_g1_i1len=2679		489.918	-0.781841	0.231992	-3.37013	0.000751336	0.0361839
TR60696c0_g1_i1len=1097		301.762	-0.741702	0.183503	-4.0419	5.30199e-05	0.00695327
TR66054c0_g1_i1len=2650		920.649	-0.711646	0.20311	-3.50375	0.000458757	0.0269278
TR53150c0_g1_i1len=2082		169.252	-0.617858	0.136755	-4.518	6.24259e-06	0.00164802
TR112062c0_g1_i1len=1958		265.68	-0.605546	0.12563	-4.8201	1.43489e-06	0.000555354
TR39903c0_g1_i1len=827		132.188	-0.595177	0.168157	-3.53942	0.000401	0.024954
TR75086c5_g12_i1len=1455		169.879	-0.50577	0.139834	-3.61694	0.000298109	0.0208418
TR64227c0_g1_i1len=3797		1455.21	0.342754	0.0939307	3.649	0.000263258	0.0191629
TR64341c1_g1_i5len=2410		800.858	0.349202	0.0988985	3.53091	0.00041413	0.0253241
TR64481c1_g1_i1len=4081		970.41	0.35807	0.0934018	3.83365	0.000126254	0.012092
TR14762c0_g1_i1len=855		280.067	0.453373	0.123305	3.67685	0.000236128	0.0177419
TR74755c0_g1_i1len=936		734.075	0.491981	0.128543	3.82737	0.00012952	0.012237
TR64194c0_g1_i1len=3732		192.431	0.601164	0.182479	3.29442	0.000986253	0.042819
TR34160c0_g1_i1len=525		13919.4	0.626395	0.17381	3.6039	0.000313472	0.0214642
TR69143c0_g1_i1len=548		63.1887	0.647173	0.163897	3.94866	7.8589e-05	0.00897187
TR69143c0_g3_i1len=548		63.1887	0.647173	0.163897	3.94866	7.8589e-05	0.00897187
TR58985c0_g1_i1len=1227		301.815	0.655802	0.20148	3.25491	0.00113426	0.0467508
TR75372c7_g2_i3len=2548		213.3	0.655956	0.198451	3.30538	0.000948474	0.0418952
TR7266c0_g1_i1len=347		110.438	0.685585	0.14673	4.67242	2.97668e-06	0.000966135
TR76270c7_g2_i1len=337		1456.22	0.80735	0.225342	3.58278	0.000339957	0.0225716
TR72339c1_g10_i1len=596		65.6954	0.959208	0.271832	3.52868	0.000417645	0.0254655
TR56001c0_g1_i1len=898		38.7566	1.01658	0.301917	3.36707	0.0007597	0.036406
TR129154c0_g1_i1len=703		21.8386	1.07636	0.23744	4.5332	5.80965e-06	0.00158177
TR59350c0_g1_i1len=1862		403.918	1.09469	0.289532	3.78089	0.000156272	0.0136628
TR73525c3_g1_i5len=466		13.6325	1.14343	0.344852	3.3157	0.000914141	0.0410442
TR72888c3_g1_i2len=545		376.921	1.15245	0.355423	3.24246	0.00118504	0.0479731
TR71620c1_g1_i1len=3895		1001.06	1.17343	0.308446	3.80433	0.000142186	0.0128288
TR71456c3_g3_i2len=354		19.9882	1.24829	0.32702	3.81716	0.000134997	0.0124644
TR72988c1_g4_i1len=879		521.829	1.27235	0.35828	3.55126	0.00038339	0.0242867
TR64341c1_g1_i1len=2261		51.2884	1.38418	0.297906	4.64636	3.37839e-06	0.00104605
TR42847c0_g1_i3len=1386		387.331	1.38639	0.415909	3.33339	0.000857933	0.0392904
TR58330c1_g1_i1len=1307		35.6535	1.42682	0.34887	4.08982	4.31699e-05	0.00609374
TR70669c6_g2_i1len=656		17.843	1.44275	0.417994	3.4516	0.000557283	0.030318
TR112116c0_g1_i1len=711		95.0217	1.44446	0.411113	3.51354	0.000442183	0.0263009
TR73104c1_g2_i1len=665		94.8157	1.46809	0.420406	3.49207	0.000479297	0.0276572
TR56747c6_g1_i4len=691		126.183	1.4712	0.389938	3.77291	0.000161354	0.0139344
TR45444c1_g2_i1len=408		15.2266	1.48068	0.40461	3.65952	0.000252693	0.0185427
TR63908c0_g1_i1len=351		30.8456	1.50093	0.423986	3.54004	0.000400069	0.0249522
TR38600c0_g1_i1len=733		16.2267	1.51644	0.465753	3.25589	0.00113039	0.0466519
TR75610c4_g4_i19len=1268		213.589	1.56373	0.469777	3.32866	0.000872634	0.0397364
TR71709c0_g1_i1len=4512		39.3237	1.56588	0.474716	3.29857	0.000971795	0.0424807
TR13409c0_g2_i1len=581		6.91078	1.5817	0.464048	3.40848	0.000653259	0.0334126
TR59849c0_g1_i1len=1226		124.507	1.60193	0.368339	4.34907	1.36715e-05	0.00275001
TR62573c0_g1_i1len=1286		29.0572	1.61586	0.395808	4.08244	4.45654e-05	0.00617629
TR75610c4_g2_i2len=590		379.277	1.63135	0.465409	3.50519	0.000456283	0.0268471
TR70537c4_g1_i2len=802		115.614	1.68453	0.41003	4.10832	3.98555e-05	0.00576261
TR76661c15_g3_i1len=485		15.3294	1.70164	0.478891	3.55329	0.000380442	0.0241723
TR67925c0_g1_i1len=1186		16.8763	1.73802	0.435066	3.99485	6.47343e-05	0.00795819
TR60205c0_g1_i1len=637		4.96536	1.73836	0.535421	3.24671	0.00116747	0.0475329
TR63894c0_g1_i2len=2204		17.0661	1.78029	0.541399	3.28832	0.00100788	0.0434608
TR68705c0_g1_i1len=678		5.20852	1.79567	0.528185	3.39971	0.000674583	0.0339291
TR67961c0_g2_i1len=672		2253.59	1.8057	0.519663	3.47475	0.000511327	0.0287475
TR21217c0_g2_i1len=500		21.9441	1.80901	0.450802	4.01287	5.99859e-05	0.00761509
TR69794c0_g1_i1len=1519		8.18985	1.81273	0.444376	4.07926	4.51789e-05	0.00622057
TR75286c0_g1_i1len=480		7.91298	1.8351	0.555671	3.30249	0.000958309	0.0421224
TR42847c0_g1_i1len=1399		46.6653	1.84819	0.342106	5.40238	6.57613e-08	6.03928e-05
TR70513c0_g1_i2len=1797		12.4249	1.86726	0.534122	3.49595	0.000472379	0.0274325
TR74623c6_g1_i1len=636		12.612	1.89611	0.568035	3.33801	0.000843806	0.0389809
TR75291c4_g2_i1len=749		15.8677	1.89716	0.58507	3.24262	0.00118437	0.0479731
TR76661c15_g1_i2len=435		8.42698	1.92333	0.539554	3.56467	0.000364319	0.0235008
TR75610c4_g4_i10len=445		7.04939	1.93463	0.575255	3.36308	0.000770777	0.0368129
TR76661c14_g1_i1len=812		71.9135	1.93714	0.492617	3.93235	8.41185e-05	0.00932543
TR70797c3_g1_i1len=366		4.1103	1.96978	0.572591	3.44011	0.000581467	0.0310674
TR50659c0_g1_i1len=1676		9.19135	1.97694	0.572771	3.45153	0.00055741	0.030318
TR70797c3_g2_i2len=400		3.92915	2.02105	0.612909	3.29747	0.000975588	0.0425013
TR59965c0_g2_i2len=775		4.32502	2.02292	0.59754	3.38542	0.000710707	0.0351522
TR47417c0_g1_i1len=329		6.57712	2.09002	0.549348	3.80455	0.000142061	0.0128288
TR61533c0_g1_i1len=1514		6.50894	2.09365	0.480428	4.35787	1.31332e-05	0.00269059
TR73911c3_g1_i2len=643		14.6356	2.13521	0.617062	3.46028	0.000539613	0.0298087
TR43699c0_g1_i1len=556		6.94286	2.16355	0.650473	3.32612	0.000880625	0.039959
TR75291c5_g1_i1len=326		4.87536	2.17809	0.654561	3.32756	0.000876102	0.0398065
TR73229c0_g5_i2len=1367		2.92249	2.23242	0.64548	3.45854	0.000543107	0.0298211
TR40103c0_g1_i1len=940		2.94852	2.23296	0.645403	3.45979	0.000540605	0.0298087
TR74744c1_g2_i2len=1136		6.91141	2.26557	0.701929	3.22764	0.00124817	0.0496719
TR74239c6_g1_i1len=329		3.67611	2.26607	0.580492	3.9037	9.4732e-05	0.0101229
TR72253c0_g1_i4len=626		9.09742	2.27821	0.680527	3.34772	0.000814785	0.038168
TR47964c0_g1_i1len=1005		6.64437	2.33303	0.632977	3.6858	0.000227982	0.0173721
TR129425c0_g1_i1len=463		9.80944	2.342	0.670975	3.49044	0.000482228	0.0277506
TR73201c14_g6_i1len=772		11.6293	2.42694	0.703592	3.44936	0.000561919	0.0303562
TR30558c0_g1_i1len=615		45.2423	2.49138	0.55158	4.51681	6.27778e-06	0.00164802
TR43819c0_g1_i1len=520		40.149	2.49741	0.732395	3.40992	0.000649825	0.0334126
TR58484c1_g1_i1len=1942		9.99646	2.49764	0.615506	4.05786	4.9524e-05	0.00664341
TR35929c0_g1_i1len=1852		3.04398	2.50147	0.654305	3.8231	0.000131782	0.0123192
TR67527c0_g1_i1len=724		6.25346	2.5083	0.741088	3.38461	0.000712783	0.0351689
TR58887c0_g1_i2len=331		1.87641	2.53344	0.760987	3.32915	0.000871109	0.0397351
TR71186c0_g3_i1len=894		5.15706	2.55313	0.590998	4.32003	1.5601e-05	0.00300078
TR73953c4_g1_i5len=532		2.43584	2.56501	0.737723	3.47693	0.000507184	0.0286869
TR73510c2_g1_i1len=867		31.2846	2.57064	0.699521	3.67485	0.000237986	0.0178136
TR21174c0_g2_i1len=668		1.22361	2.61139	0.782036	3.33922	0.000840143	0.0388815
TR74623c6_g1_i2len=922		22.4901	2.62391	0.663871	3.95244	7.73571e-05	0.00891137
TR123273c0_g1_i1len=902		2.37122	2.62673	0.795219	3.30315	0.000956058	0.0420588
TR116692c0_g1_i1len=503		1.72785	2.62676	0.728146	3.60746	0.000309212	0.0213203
TR73594c0_g7_i1len=600		3.06189	2.64215	0.694896	3.80222	0.000143404	0.0128747
TR103843c0_g1_i1len=961		2.09085	2.64932	0.764446	3.46567	0.000528909	0.0293709
TR74623c6_g1_i4len=367		5.93339	2.65154	0.698997	3.79335	0.000148627	0.0131885
TR62600c0_g1_i2len=618		2.43085	2.66348	0.79078	3.36817	0.000756702	0.0363045
TR23195c0_g1_i1len=1587		2.31545	2.66415	0.785026	3.39371	0.000689529	0.0344314
TR73377c1_g1_i1len=1036		4.02082	2.70377	0.702069	3.85114	0.000117567	0.0116238
TR72682c2_g1_i1len=330		2.45784	2.70401	0.832093	3.24965	0.00115547	0.0472871
TR61370c0_g3_i1len=324		9.43575	2.72386	0.812281	3.35334	0.000798417	0.0376514
TR71777c1_g1_i3len=473		4.73538	2.7418	0.734227	3.73427	0.000188261	0.015475
TR117820c0_g1_i1len=465		1.19333	2.77015	0.842672	3.28733	0.0010114	0.0435831
TR50273c1_g15_i1len=1333		65.216	2.77127	0.819101	3.3833	0.000716191	0.0352805
TR68031c9_g1_i7len=475		11.4847	2.78435	0.632588	4.40153	1.07491e-05	0.0023207
TR63040c0_g1_i7len=530		4.33752	2.78712	0.791587	3.52092	0.000430051	0.0258305
TR71866c0_g1_i1len=2115		3.66145	2.82367	0.837998	3.36954	0.000752943	0.0362063
TR5696c0_g2_i1len=499		3.39499	2.82674	0.80635	3.50559	0.000455588	0.0268471
TR65849c0_g1_i2len=1059		1.38548	2.89002	0.839064	3.44435	0.000572444	0.0307146
TR69169c0_g4_i2len=693		21.6863	2.90678	0.591188	4.91685	8.79492e-07	0.000384999
TR62782c0_g1_i3len=572		2.79936	2.90957	0.822612	3.53699	0.000404718	0.025087
TR42094c0_g1_i1len=385		3.60937	2.93671	0.746942	3.93165	8.43662e-05	0.00932938
TR114316c0_g1_i1len=915		1.52026	2.96269	0.837799	3.53628	0.000405812	0.0251057
TR41574c0_g2_i2len=866		1.22639	2.98474	0.829645	3.59761	0.000321157	0.021779
TR74300c2_g16_i1len=635		1.18986	2.99829	0.829127	3.6162	0.000298962	0.0208531
TR37379c0_g2_i1len=740		1.08069	3.0041	0.824729	3.64252	0.000269978	0.0193897
TR76395c6_g9_i1len=1039		5.60875	3.00984	0.850699	3.53808	0.000403044	0.0250106
TR32707c0_g1_i1len=693		1.08298	3.02877	0.822623	3.68184	0.000231559	0.0175134
TR44303c0_g1_i1len=1030		2.71374	3.0304	0.741173	4.08866	4.33878e-05	0.00610642
TR69036c0_g1_i2len=2173		27.7041	3.06739	0.684577	4.48071	7.4396e-06	0.00180237
TR28832c0_g1_i1len=1228		5.23782	3.12845	0.730921	4.28015	1.86772e-05	0.00338718
TR72456c0_g1_i1len=902		1.66835	3.15537	0.82948	3.80403	0.000142361	0.0128288
TR65783c0_g1_i1len=1508		5.1044	3.26419	0.741773	4.40053	1.07985e-05	0.00232348
TR65502c2_g2_i1len=349		1.8479	3.30865	0.820181	4.03405	5.48233e-05	0.00712837
TR53653c0_g1_i1len=1508		3.71995	3.54364	0.828369	4.27785	1.88709e-05	0.00340288
TR64158c0_g1_i1len=1148		3.06346	3.60346	0.819357	4.39791	1.09297e-05	0.00233587
TR63040c0_g1_i1len=490		28.1432	4.10057	0.668812	6.13113	8.72572e-10	1.78663e-06

## Sheet: Table S6 b
Contig_ID	Annotation	baseMean	log2FoldChange	lfcSE	stat	pvalue	padj
TR10115c0_g2_i1len=785	gi|745999723|ref|YP_009114538.1| cytochrome c oxidase subunit II (mitochondrion) [Tyrophagus putrescentiae]	90.4093	-2.30887	0.653877	-3.53105	0.00041392	0.0253241
TR102465c0_g1_i1len=527	gi|1078807566|ref|XP_018495869.1| PREDICTED: 60S acidic ribosomal protein P2 isoform X2 [Metaseiulus occidentalis]	2.50253	-2.89341	0.849522	-3.40593	0.000659402	0.0335449
TR102532c0_g1_i1len=649	gi|751218354|ref|XP_011162206.1| PREDICTED: S-adenosylmethionine synthase-like [Solenopsis invicta]	134.348	-1.80048	0.493922	-3.64528	0.000267104	0.0193443
TR102654c0_g1_i1len=1103	gi|1036744880|ref|XP_017126735.1| PREDICTED: aldehyde reductase YahK-like [Drosophila elegans]	1.51537	-2.64084	0.808816	-3.26507	0.00109439	0.0458214
TR102959c0_g1_i1len=516	gi|391339662|ref|XP_003744166.1| PREDICTED: 40S ribosomal protein S17 [Metaseiulus occidentalis]	1.32145	-2.8685	0.842992	-3.40276	0.00066708	0.0337388
TR103043c0_g1_i1len=900	gi|350426829|ref|XP_003494556.1| PREDICTED: translation factor GUF1 homolog, chloroplastic-like [Bombus impatiens]	1.23362	-2.78308	0.845614	-3.2912	0.000997623	0.0430782
TR103797c0_g1_i1len=551	gi|676455227|ref|XP_009053936.1| hypothetical protein LOTGIDRAFT_232087 [Lottia gigantea]	1.62131	-3.14908	0.833288	-3.7791	0.000157395	0.0136938
TR103833c0_g1_i1len=662	gi|1078803379|ref|XP_018494409.1| PREDICTED: glycine-rich protein DOT1-like [Metaseiulus occidentalis]	3.2696	-3.32404	0.839051	-3.96167	7.44276e-05	0.00870349
TR10449c0_g2_i1len=490	gi|943947545|ref|XP_014356884.1| PREDICTED: 40S ribosomal protein S13 [Papilio machaon]	4.05233	-3.74731	0.82334	-4.55136	5.33014e-06	0.00151038
TR105073c0_g1_i1len=642	gi|291243335|ref|XP_002741558.1| PREDICTED: peroxisomal membrane protein PMP27-like [Saccoglossus kowalevskii]	1.12269	-2.96018	0.834992	-3.54516	0.000392371	0.0246832
TR105143c0_g1_i1len=801	gi|1048039592|ref|XP_017476648.1| PREDICTED: phospho-2-dehydro-3-deoxyheptonate aldolase, tyrosine-inhibited-like [Rhagoletis zephyria]	2.22767	-3.05176	0.843877	-3.61636	0.000298776	0.0208531
TR10858c0_g1_i1len=2516	gi|826423179|ref|XP_012526620.1| PREDICTED: b(0,+)-type amino acid transporter 1-like isoform X2 [Monomorium pharaonis]	893.734	-0.884112	0.269671	-3.27848	0.00104368	0.0445179
TR108784c0_g1_i1len=431	gi|291237487|ref|XP_002738655.1| PREDICTED: cofilin-like [Saccoglossus kowalevskii]	1.98843	-2.98219	0.844886	-3.5297	0.000416035	0.0253917
TR10893c0_g1_i1len=686	gi|1059874238|ref|XP_017792169.1| PREDICTED: 40S ribosomal protein S5 [Habropoda laboriosa]	5.93302	-3.98361	0.724184	-5.50083	3.78004e-08	3.9567e-05
TR11152c0_g1_i1len=487	gi|751455368|ref|XP_011182205.1| PREDICTED: ATP synthase subunit alpha, mitochondrial [Bactrocera cucurbitae]	1.54632	-3.14186	0.832487	-3.77407	0.000160606	0.0139077
TR11206c0_g1_i1len=927	gi|926625811|ref|XP_013778419.1| PREDICTED: 14-3-3 protein epsilon-like [Limulus polyphemus]	2.95003	-3.66656	0.818846	-4.47771	7.54471e-06	0.00181399
TR112150c0_g1_i1len=527	gi|391334661|ref|XP_003741720.1| PREDICTED: 40S ribosomal protein S13 [Metaseiulus occidentalis]	2.32104	-2.89488	0.84891	-3.41011	0.000649364	0.0334126
TR112307c0_g1_i1len=409	gi|675860194|ref|XP_009015657.1| hypothetical protein HELRODRAFT_184927 [Helobdella robusta]	1.59281	-2.93248	0.843542	-3.47639	0.000508213	0.0286995
TR114269c0_g1_i1len=809	gi|1048046666|ref|XP_017494870.1| PREDICTED: mitochondrial peroxiredoxin PRX1-like [Rhagoletis zephyria]	1.6871	-3.45566	0.813303	-4.24891	2.14809e-05	0.00375615
TR115977c0_g1_i1len=628	gi|1005942682|ref|XP_015794685.1| PREDICTED: eukaryotic translation initiation factor 5A-1-like [Tetranychus urticae]	2.26056	-3.75959	0.801181	-4.69256	2.69809e-06	0.000901952
TR116295c0_g1_i1len=376	gi|196004758|ref|XP_002112246.1| expressed hypothetical protein [Trichoplax adhaerens]	2.22002	-3.34808	0.830035	-4.03366	5.49151e-05	0.00712837
TR11674c0_g1_i1len=754	gi|1070604184|ref|XP_018399619.1| PREDICTED: uncharacterized protein LOC108777277, partial [Cyphomyrmex costatus]	1.86003	-3.26786	0.751861	-4.34636	1.38417e-05	0.00276286
TR117212c0_g1_i1len=874	gi|391340619|ref|XP_003744636.1| PREDICTED: profilin-A [Metaseiulus occidentalis]	1.31499	-2.79167	0.84601	-3.29981	0.000967504	0.042406
TR1180c0_g1_i1len=657	gi|196006053|ref|XP_002112893.1| expressed hypothetical protein [Trichoplax adhaerens]	6.69115	-2.93464	0.795316	-3.68991	0.000224335	0.017302
TR118437c0_g1_i1len=456	gi|1059210973|ref|XP_017752500.1| PREDICTED: 60S ribosomal protein L31 [Eufriesea mexicana]	3.14229	-3.49169	0.830709	-4.20327	2.63088e-05	0.00431506
TR119298c0_g1_i1len=481	gi|1035609941|ref|XP_016912595.1| PREDICTED: cytochrome c oxidase subunit 6A1, mitochondrial-like [Apis cerana]	1.62919	-2.81048	0.847997	-3.31426	0.000918869	0.0411024
TR121135c0_g1_i1len=957	gi|780139858|ref|XP_011680494.1| PREDICTED: translational activator GCN1, partial [Strongylocentrotus purpuratus]	2.01053	-2.84995	0.819499	-3.47767	0.00050579	0.0286392
TR122360c0_g1_i1len=614	gi|1069780548|ref|XP_018322832.1| PREDICTED: NFU1 iron-sulfur cluster scaffold homolog, mitochondrial-like isoform X3 [Agrilus planipennis]	1.34115	-3.0322	0.835222	-3.63041	0.000282974	0.0199572
TR12403c0_g1_i1len=735	gi|1070607989|ref|XP_018401693.1| PREDICTED: putative nuclease HARBI1 [Cyphomyrmex costatus]	2.58616	-2.84541	0.710804	-4.00308	6.25223e-05	0.00778145
TR124443c0_g1_i1len=591	gi|391333194|ref|XP_003741005.1| PREDICTED: 40S ribosomal protein S2 [Metaseiulus occidentalis]	2.4995	-2.87415	0.849926	-3.38165	0.000720511	0.0353429
TR124789c0_g1_i1len=378	gi|780697711|ref|XP_011701212.1| PREDICTED: fatty acyl-CoA reductase 1-like [Wasmannia auropunctata]	230.726	-4.01362	0.684014	-5.86774	4.41778e-09	7.19011e-06
TR124899c0_g1_i1len=378	gi|221111979|ref|XP_002161180.1| PREDICTED: 60S ribosomal protein L44 [Hydra vulgaris]	3.28794	-2.87389	0.802539	-3.58099	0.000342294	0.0226104
TR12632c0_g1_i1len=468	gi|759061466|ref|XP_011340063.1| PREDICTED: uncharacterized protein LOC105280894 [Cerapachys biroi]	1.2904	-3.10161	0.829753	-3.73799	0.000185495	0.0153136
TR126426c0_g1_i1len=392	gi|156331380|ref|XP_001619209.1| hypothetical protein NEMVEDRAFT_v1g152068, partial [Nematostella vectensis]	1.58939	-2.81871	0.847454	-3.3261	0.000880717	0.039959
TR127158c0_g1_i1len=343	gi|970883124|ref|XP_015125080.1| PREDICTED: 60S ribosomal protein L9 [Diachasma alloeum]	2.02463	-2.86973	0.848476	-3.38221	0.000719049	0.0353258
TR12782c0_g1_i1len=873	gi|1032742428|ref|XP_016842241.1| PREDICTED: uncharacterized protein LOC103318168 isoform X2 [Nasonia vitripennis]	3.61392	-2.53973	0.715022	-3.55196	0.000382368	0.0242462
TR12795c0_g1_i1len=1352	gi|195494710|ref|XP_002094955.1| uncharacterized protein Dyak_GE19931 [Drosophila yakuba]	2.12722	-2.91139	0.847783	-3.43413	0.000594463	0.0314703
TR128635c0_g1_i1len=1686	gi|1078803397|ref|XP_018494413.1| PREDICTED: uncharacterized protein LOC100897439 [Metaseiulus occidentalis]	1.29352	-2.81798	0.844818	-3.3356	0.000851143	0.0391773
TR129286c0_g1_i1len=1328	gi|954577768|ref|XP_014613359.1| PREDICTED: inosine-5'-monophosphate dehydrogenase 1b [Polistes canadensis]	3.43107	-3.522	0.831138	-4.23757	2.25953e-05	0.00389732
TR129543c0_g1_i1len=504	gi|1078810086|ref|XP_018496697.1| PREDICTED: V-type proton ATPase 16 kDa proteolipid subunit [Metaseiulus occidentalis]	1.38512	-2.86244	0.844046	-3.39133	0.000695538	0.0346535
TR13317c0_g1_i1len=622	gi|910314874|ref|XP_013181672.1| PREDICTED: uncharacterized protein C589.06c-like [Papilio xuthus]	1.34262	-2.80323	0.845951	-3.31371	0.000920684	0.0411546
TR13941c0_g1_i1len=458	gi|1078809514|ref|XP_018496510.1| PREDICTED: 60S ribosomal protein L28 [Metaseiulus occidentalis]	0.979947	-2.73908	0.843394	-3.24769	0.00116346	0.047461
TR14154c0_g1_i1len=659	gi|762155366|ref|XP_011415782.1| PREDICTED: 40S ribosomal protein S7-like [Crassostrea gigas]	1.85384	-2.98693	0.843698	-3.54029	0.000399691	0.0249522
TR14394c0_g1_i1len=453	gi|926648505|ref|XP_013790673.1| PREDICTED: 40S ribosomal protein S17-like [Limulus polyphemus]	3.23652	-2.78193	0.81381	-3.4184	0.000629898	0.0327454
TR14467c0_g1_i1len=821	gi|913323931|ref|XP_013193255.1| PREDICTED: ATP synthase subunit gamma, mitochondrial [Amyelois transitella]	2.09626	-3.32635	0.829893	-4.00817	6.11914e-05	0.0077218
TR15054c0_g1_i1len=427	gi|156382415|ref|XP_001632549.1| predicted protein [Nematostella vectensis]	2.4784	-2.69466	0.790576	-3.40848	0.000653259	0.0334126
TR15165c0_g1_i1len=337	gi|241781184|ref|XP_002400257.1| ribosomal protein L39, putative [Ixodes scapularis]	1.60103	-2.75426	0.849339	-3.24283	0.00118351	0.0479731
TR16031c0_g1_i1len=657	gi|817077134|ref|XP_012260875.1| PREDICTED: superoxide dismutase [Cu-Zn] [Athalia rosae]	8.05497	-2.4604	0.6843	-3.59551	0.000323762	0.0219322
TR16872c0_g1_i1len=574	gi|512900831|ref|XP_004924987.1| PREDICTED: probable NADH dehydrogenase [ubiquinone] 1 alpha subcomplex subunit 12 [Bombyx mori]	2.28371	-3.31374	0.832733	-3.97935	6.91043e-05	0.00824388
TR19020c0_g1_i1len=577	gi|684396583|ref|XP_009171572.1| hypothetical protein T265_07712 [Opisthorchis viverrini]	1.44605	-2.86417	0.844784	-3.39042	0.000697867	0.0346971
TR19024c0_g1_i1len=531	gi|391346705|ref|XP_003747609.1| PREDICTED: pyruvate dehydrogenase E1 component subunit alpha, mitochondrial [Metaseiulus occidentalis]	1.41737	-3.27697	0.820448	-3.99413	6.49336e-05	0.00795819
TR19701c0_g1_i1len=643	gi|675874354|ref|XP_009022737.1| hypothetical protein HELRODRAFT_155894 [Helobdella robusta]	4.92808	-2.97437	0.773887	-3.84342	0.000121334	0.0118832
TR1973c0_g1_i1len=731	gi|72058324|ref|XP_798304.1| PREDICTED: 40S ribosomal protein S3 [Strongylocentrotus purpuratus]	3.40249	-3.21452	0.843546	-3.81073	0.000138559	0.0126546
TR19799c0_g1_i1len=556	gi|844871332|ref|XP_012800481.1| Translational activator GCN1 [Schistosoma haematobium]	1.48914	-3.13302	0.832246	-3.76453	0.000166862	0.0141785
TR19886c0_g1_i1len=1174	gi|908441203|ref|XP_013079144.1| PREDICTED: transcription factor AP-1-like [Biomphalaria glabrata]	3.20212	-2.85545	0.809884	-3.52575	0.000422281	0.0256496
TR2019c0_g1_i1len=526	gi|1048064443|ref|XP_017463165.1| PREDICTED: TATA-box-binding protein, partial [Rhagoletis zephyria]	1.35499	-2.89602	0.842316	-3.43817	0.000585666	0.0312391
TR21431c0_g1_i1len=842	gi|391346773|ref|XP_003747643.1| PREDICTED: 60S ribosomal protein L6 [Metaseiulus occidentalis]	2.81632	-3.04304	0.846743	-3.59382	0.000325871	0.0219644
TR21550c0_g1_i1len=960	gi|391344942|ref|XP_003746753.1| PREDICTED: eukaryotic translation initiation factor 5A-1 [Metaseiulus occidentalis]	1.06181	-2.90064	0.836529	-3.46747	0.000525383	0.0292785
TR21753c0_g2_i1len=442	gi|499007285|ref|XP_004536033.1| PREDICTED: alcohol dehydrogenase [NADP(+)] [Ceratitis capitata]	1.11702	-2.84995	0.840608	-3.39034	0.000698052	0.0346971
TR22154c0_g1_i1len=1308	gi|241725531|ref|XP_002412211.1| ammonium transporter, putative, partial [Ixodes scapularis]	3.03615	-2.89815	0.850569	-3.40731	0.000656072	0.0334755
TR23115c0_g1_i1len=568	gi|196007616|ref|XP_002113674.1| expressed hypothetical protein [Trichoplax adhaerens]	3.82389	-3.71677	0.823528	-4.51323	6.38483e-06	0.00166144
TR2409c0_g1_i1len=1352	gi|768449829|ref|XP_011567019.1| PREDICTED: acetyl-CoA hydrolase-like [Plutella xylostella]	2.68492	-2.98976	0.828742	-3.60758	0.000309062	0.0213203
TR24134c0_g1_i1len=603	gi|762155366|ref|XP_011415782.1| PREDICTED: 40S ribosomal protein S7-like [Crassostrea gigas]	5.4466	-3.67328	0.749379	-4.90176	9.49821e-07	0.000407358
TR24464c0_g1_i1len=888	gi|156378536|ref|XP_001631198.1| predicted protein [Nematostella vectensis]	2.71111	-2.83587	0.729591	-3.88694	0.000101517	0.0106507
TR24724c0_g1_i1len=960	gi|1060252467|ref|XP_017846171.1| PREDICTED: Golgi-associated plant pathogenesis-related protein 1-like isoform X2 [Drosophila busckii]	4.00955	-3.41684	0.811206	-4.21205	2.53065e-05	0.00419401
TR25001c0_g1_i1len=434	gi|156372342|ref|XP_001628997.1| predicted protein [Nematostella vectensis]	3.86529	-3.11746	0.79737	-3.90968	9.24184e-05	0.009937
TR25660c0_g1_i1len=1732	gi|759042839|ref|XP_011330279.1| PREDICTED: ATP-binding cassette sub-family F member 3 isoform X2 [Cerapachys biroi]	4.58696	-2.64568	0.814324	-3.24893	0.0011584	0.047307
TR26301c0_g2_i1len=510	gi|391342986|ref|XP_003745796.1| PREDICTED: 40S ribosomal protein S20 [Metaseiulus occidentalis]	1.51939	-3.04643	0.83726	-3.63858	0.00027415	0.0195962
TR26964c2_g1_i1len=336	gi|1078804013|ref|XP_018494648.1| PREDICTED: ubiquitin-40S ribosomal protein S27a isoform X2 [Metaseiulus occidentalis]	1.0787	-2.7282	0.845385	-3.22717	0.00125021	0.0496904
TR26979c0_g2_i1len=2807	gi|795081140|ref|XP_011877392.1| PREDICTED: protein henna isoform X1 [Vollenhovia emeryi]	1565.15	-2.59119	0.351581	-7.37011	1.70493e-13	1.54598e-09
TR27001c0_g1_i1len=909	gi|820844692|ref|XP_003692690.2| PREDICTED: voltage-dependent L-type calcium channel subunit beta-2-like [Apis florea]	4.71056	-2.53167	0.70421	-3.59505	0.000324327	0.0219398
TR27364c0_g1_i1len=330	gi|339262230|ref|XP_003367510.1| putative ubiquitin family protein, partial [Trichinella spiralis]	1.23137	-2.75899	0.846324	-3.25997	0.00111425	0.0463167
TR27617c0_g1_i1len=495	gi|291225304|ref|XP_002732640.1| PREDICTED: 60S ribosomal protein L24-like [Saccoglossus kowalevskii]	5.22249	-2.94003	0.800645	-3.67208	0.000240581	0.0179444
TR28209c0_g1_i1len=918	gi|1036802709|ref|XP_017111754.1| PREDICTED: alcohol dehydrogenase [NADP(+)] [Drosophila elegans]	2.26145	-2.93586	0.824384	-3.56128	0.000369058	0.0236026
TR28419c0_g1_i1len=584	gi|780684278|ref|XP_011698212.1| PREDICTED: acyl-CoA Delta(11) desaturase-like [Wasmannia auropunctata]	34.6993	-2.75237	0.569425	-4.83359	1.34094e-06	0.000525399
TR28854c0_g1_i1len=900	gi|926622535|ref|XP_013776656.1| PREDICTED: dnaJ homolog subfamily A member 2-like [Limulus polyphemus]	2.74492	-3.07102	0.845724	-3.63123	0.000282075	0.0199381
TR29011c0_g1_i1len=1013	gi|919091101|ref|XP_013382585.1| PREDICTED: NADH-cytochrome b5 reductase 3-like isoform X2 [Lingula anatina]	3.06062	-3.05601	0.761552	-4.01287	5.99854e-05	0.00761509
TR29014c0_g1_i1len=1097	gi|391334400|ref|XP_003741592.1| PREDICTED: cofilin/actin-depolymerizing factor homolog [Metaseiulus occidentalis]	1.1793	-2.93918	0.837113	-3.51108	0.000446283	0.0264989
TR29676c0_g1_i1len=370	gi|221107007|ref|XP_002161509.1| PREDICTED: 60S ribosomal protein L30-like [Hydra vulgaris]	1.39418	-3.066	0.834317	-3.67486	0.000237976	0.0178136
TR29761c0_g1_i1len=765	gi|961109157|ref|XP_014778258.1| PREDICTED: acetyl-coenzyme A synthetase 2-like, mitochondrial [Octopus bimaculoides]	1.32666	-3.10752	0.830407	-3.74216	0.000182443	0.0151576
TR29979c0_g1_i1len=406	gi|762100311|ref|XP_011432603.1| PREDICTED: gamma-aminobutyric acid receptor-associated protein-like 2 [Crassostrea gigas]	1.18053	-2.97737	0.834889	-3.56618	0.000362222	0.0233893
TR30013c0_g1_i1len=940	gi|910334043|ref|XP_013170437.1| PREDICTED: putative subtilisin-like proteinase 1, partial [Papilio xuthus]	1.52588	-2.74165	0.849304	-3.22811	0.00124611	0.049621
TR30159c0_g1_i1len=1022	gi|919061050|ref|XP_013412182.1| PREDICTED: putative ascorbate peroxidase [Lingula anatina]	2.58338	-3.51193	0.824583	-4.25903	2.05312e-05	0.00366066
TR30189c0_g1_i1len=461	gi|1005968298|ref|XP_015791950.1| PREDICTED: 60S acidic ribosomal protein P0-like [Tetranychus urticae]	2.40304	-3.02854	0.804085	-3.76645	0.000165586	0.014089
TR30331c0_g1_i1len=414	gi|1068381086|ref|XP_018057156.1| PREDICTED: uncharacterized protein LOC108693023 isoform X1 [Atta colombica]	15.4395	-1.0342	0.29808	-3.46954	0.000521353	0.0291306
TR30446c0_g3_i1len=2570	gi|1069681713|ref|XP_018302283.1| PREDICTED: ETS-like protein pointed isoform X3 [Trachymyrmex zeteki]	699.738	-1.37766	0.398401	-3.45797	0.000544269	0.02985
TR30804c0_g1_i1len=795	gi|1067095212|ref|XP_018009515.1| PREDICTED: 2-isopropylmalate synthase-like [Hyalella azteca]	2.14712	-3.49056	0.820234	-4.25557	2.08517e-05	0.00370739
TR31418c0_g1_i1len=2326	gi|751237632|ref|XP_011172719.1| PREDICTED: DNA-directed RNA polymerase I subunit RPA1 [Solenopsis invicta]	8302.83	-1.08376	0.186275	-5.81807	5.953e-09	9.21612e-06
TR31437c0_g1_i1len=1164	gi|961077343|ref|XP_014791243.1| PREDICTED: glyceraldehyde-3-phosphate dehydrogenase-like isoform X1 [Octopus bimaculoides]	25.2457	-3.07909	0.741415	-4.15299	3.28159e-05	0.00505571
TR31515c0_g1_i1len=729	gi|196011293|ref|XP_002115510.1| hypothetical protein TRIADDRAFT_64190 [Trichoplax adhaerens]	1.65922	-2.71664	0.816222	-3.32831	0.000873748	0.0397565
TR31671c0_g1_i1len=872	gi|1070195450|ref|XP_018353514.1| PREDICTED: la-related protein 1 [Trachymyrmex septentrionalis]	98.5522	-0.999844	0.305218	-3.27584	0.00105349	0.0447285
TR31791c0_g1_i1len=1590	gi|1009538564|ref|XP_015905822.1| PREDICTED: heat shock 70 kDa protein 4-like [Parasteatoda tepidariorum]	3.13134	-2.84503	0.772364	-3.68354	0.000230014	0.0174813
TR32204c0_g1_i1len=461	gi|17535693|ref|NP_495823.1| 60S ribosomal protein L26 [Caenorhabditis elegans]	2.77768	-2.95284	0.848941	-3.47826	0.000504671	0.0286017
TR32223c0_g1_i1len=864	gi|684400900|ref|XP_009172981.1| hypothetical protein T265_08810 [Opisthorchis viverrini]	3.08101	-3.18191	0.812851	-3.9145	9.05901e-05	0.00982926
TR32446c0_g1_i1len=429	gi|1000765946|ref|XP_015606083.1| PREDICTED: proteasome maturation protein [Cephus cinctus]	1.4211	-2.89683	0.843107	-3.4359	0.000590585	0.0313434
TR3263c0_g1_i1len=343	gi|340371588|ref|XP_003384327.1| PREDICTED: 40S ribosomal protein S21-like [Amphimedon queenslandica]	4.37964	-2.8639	0.798514	-3.58654	0.000335093	0.0223421
TR33393c1_g1_i1len=468	gi|768449987|ref|XP_011567107.1| PREDICTED: heat shock 70 kDa protein 4-like, partial [Plutella xylostella]	1.41098	-2.83012	0.845773	-3.3462	0.000819287	0.0382378
TR33491c0_g1_i1len=554	gi|795093946|ref|XP_011879880.1| PREDICTED: uncharacterized protein LOC105568656 [Vollenhovia emeryi]	9.16098	-1.90301	0.515476	-3.69175	0.000222712	0.0172396
TR33553c0_g1_i1len=425	gi|390336730|ref|XP_795093.3| PREDICTED: cytochrome b-c1 complex subunit 6, mitochondrial [Strongylocentrotus purpuratus]	3.66863	-2.78897	0.840691	-3.31747	0.000908362	0.0408628
TR34046c0_g1_i1len=1275	gi|156386647|ref|XP_001634023.1| predicted protein [Nematostella vectensis]	1.76239	-2.98963	0.842867	-3.54697	0.000389687	0.0245387
TR34313c0_g2_i1len=435	gi|17563670|ref|NP_506690.1| 40S ribosomal protein S16 [Caenorhabditis elegans]	2.81281	-3.32529	0.795077	-4.18235	2.88512e-05	0.0045717
TR35187c0_g1_i1len=652	gi|762070330|ref|XP_011444203.1| PREDICTED: 40S ribosomal protein S8-like [Crassostrea gigas]	5.67607	-3.23981	0.74988	-4.32044	1.55721e-05	0.00300078
TR35553c0_g1_i1len=833	gi|780019718|ref|XP_011664947.1| PREDICTED: NADH-ubiquinone oxidoreductase 75 kDa subunit, mitochondrial isoform X1 [Strongylocentrotus purpuratus]	1.66793	-3.19746	0.83126	-3.84652	0.000119807	0.0118084
TR35654c0_g1_i1len=450	gi|1067088161|ref|XP_018028473.1| PREDICTED: glutathione peroxidase-like [Hyalella azteca]	1.47449	-3.17954	0.828802	-3.83631	0.000124899	0.0120301
TR35760c0_g1_i1len=1814	gi|196019446|ref|XP_002118981.1| hypothetical protein TRIADDRAFT_35024 [Trichoplax adhaerens]	3.65137	-2.67527	0.823408	-3.24902	0.00115804	0.047307
TR35808c0_g2_i1len=351	gi|1000723048|ref|XP_015610080.1| PREDICTED: acidic amino acid decarboxylase GADL1 [Cephus cinctus]	18.1738	-2.51814	0.675171	-3.72964	0.000191756	0.0156446
TR35866c0_g1_i1len=975	gi|795051610|ref|XP_011870252.1| PREDICTED: growth/differentiation factor 8 isoform X1 [Vollenhovia emeryi]	4.57869	-2.58255	0.782687	-3.2996	0.000968242	0.042406
TR35980c0_g1_i1len=329	gi|762094446|ref|XP_011429705.1| PREDICTED: 60S acidic ribosomal protein P1-like [Crassostrea gigas]	1.73347	-3.23329	0.830169	-3.89473	9.83064e-05	0.0103653
TR36747c0_g1_i1len=1502	gi|17569137|ref|NP_508778.1| Protein disulfide-isomerase 2 [Caenorhabditis elegans]	2.94612	-3.73434	0.735992	-5.07389	3.89765e-07	0.000204462
TR36922c0_g1_i2len=946	gi|759050434|ref|XP_011334294.1| PREDICTED: elongation factor 1-gamma [Cerapachys biroi]	3.49995	-2.99966	0.849409	-3.53147	0.000413265	0.0253241
TR37214c0_g1_i1len=1126	gi|752871149|ref|XP_011252764.1| PREDICTED: inosine-5'-monophosphate dehydrogenase [Camponotus floridanus]	3.08651	-3.12358	0.845318	-3.69515	0.000219756	0.0170523
TR3743c0_g1_i1len=506	gi|1078801161|ref|XP_018493628.1| PREDICTED: fatty acid-binding protein, heart isoform X1 [Metaseiulus occidentalis]	2.02891	-3.10535	0.840277	-3.69563	0.000219345	0.0170413
TR37566c0_g1_i1len=857	gi|751199869|ref|XP_011159086.1| PREDICTED: pleckstrin homology domain-containing family G member 5 isoform X3 [Solenopsis invicta]	2.6054	-3.73918	0.809374	-4.61984	3.84032e-06	0.00115673
TR37705c0_g1_i1len=346	gi|815788629|ref|XP_012214839.1| PREDICTED: putative golgin subfamily A member 6-like protein 6 [Linepithema humile]	8.53276	-1.97411	0.528951	-3.73213	0.000189868	0.0155505
TR39161c0_g1_i1len=404	gi|156372342|ref|XP_001628997.1| predicted protein [Nematostella vectensis]	2.62203	-3.08597	0.808814	-3.81542	0.00013595	0.0124881
TR39343c0_g1_i1len=1619	gi|340381606|ref|XP_003389312.1| PREDICTED: serine carboxypeptidase S10 family member 1-like [Amphimedon queenslandica]	4.45067	-4.07877	0.80552	-5.06353	4.11572e-07	0.000214132
TR39486c0_g1_i1len=465	gi|675880188|ref|XP_009025602.1| hypothetical protein HELRODRAFT_163501 [Helobdella robusta]	1.16567	-2.78344	0.844767	-3.29492	0.000984482	0.0427714
TR39527c0_g1_i1len=794	gi|780041859|ref|XP_011668205.1| PREDICTED: heat shock 70 kDa protein IV [Strongylocentrotus purpuratus]	5.13262	-2.99331	0.711357	-4.20789	2.57766e-05	0.00424972
TR39863c0_g1_i1len=833	gi|1061119425|ref|XP_017885504.1| PREDICTED: malate dehydrogenase, mitochondrial [Ceratina calcarata]	3.0809	-3.08064	0.815148	-3.77924	0.000157311	0.0136938
TR40064c0_g1_i1len=453	gi|765826499|ref|NP_001292298.1| 40S ribosomal protein S10-like [Crassostrea gigas]	3.29502	-3.13904	0.814149	-3.8556	0.000115444	0.0114854
TR40286c0_g1_i1len=366	gi|1070190805|ref|XP_018352169.1| PREDICTED: uncharacterized protein LOC108754413 [Trachymyrmex septentrionalis]	3.53728	-2.5391	0.572274	-4.43687	9.12779e-06	0.00204942
TR41203c0_g1_i1len=1022	gi|780616036|ref|XP_011696440.1| PREDICTED: uncharacterized protein LOC105455077 isoform X2 [Wasmannia auropunctata]	1.98187	-3.28783	0.830457	-3.95906	7.52464e-05	0.00876366
TR41231c0_g1_i1len=354	gi|961134489|ref|XP_014787191.1| PREDICTED: 60S ribosomal protein L37a [Octopus bimaculoides]	3.95603	-3.36419	0.816105	-4.12226	3.75178e-05	0.00553815
TR41232c0_g2_i1len=1806	gi|769866322|ref|XP_011645140.1| PREDICTED: uncharacterized protein LOC105432167 [Pogonomyrmex barbatus]	2777.09	-2.53231	0.735304	-3.4439	0.000573389	0.0307393
TR41359c0_g1_i1len=485	gi|826485827|ref|XP_012539065.1| PREDICTED: serine protease inhibitor 3/4-like isoform X5 [Monomorium pharaonis]	261.74	-1.37128	0.353474	-3.87942	0.000104705	0.0108773
TR41928c0_g1_i2len=740	gi|1070164330|ref|XP_018361044.1| PREDICTED: patatin-like phospholipase domain-containing protein 3 isoform X3 [Trachymyrmex cornetzi]	2.0934	-2.89041	0.756718	-3.81966	0.000133635	0.0124374
TR42620c0_g1_i1len=541	gi|1035585915|ref|XP_016921842.1| PREDICTED: translationally-controlled tumor protein homolog [Apis cerana]	3.48915	-2.7096	0.782705	-3.46184	0.000536487	0.0296653
TR42943c0_g1_i1len=877	gi|391336637|ref|XP_003742685.1| PREDICTED: 40S ribosomal protein SA [Metaseiulus occidentalis]	1.68	-2.85661	0.846946	-3.37283	0.000743994	0.0359617
TR42950c0_g2_i1len=432	gi|195999246|ref|XP_002109491.1| conserved hypothetical protein, partial [Trichoplax adhaerens]	3.12983	-2.93173	0.798768	-3.67032	0.000242248	0.0180264
TR43562c0_g1_i1len=414	gi|1084294515|ref|XP_018650358.1| putative histone H2A [Schistosoma mansoni]	1.78761	-3.24596	0.830295	-3.90941	9.25224e-05	0.009937
TR43970c0_g1_i2len=2249	gi|1070188251|ref|XP_018351353.1| PREDICTED: mannosyl-oligosaccharide 1,2-alpha-mannosidase IA isoform X2 [Trachymyrmex septentrionalis]	344.028	-0.948326	0.238495	-3.97629	6.99986e-05	0.00830484
TR43975c0_g1_i1len=1870	gi|795053847|ref|XP_011870980.1| PREDICTED: glutathione-specific gamma-glutamylcyclotransferase 1 [Vollenhovia emeryi]	309.336	-1.23459	0.368382	-3.35139	0.000804076	0.0378058
TR44137c0_g1_i2len=482	gi|328715393|ref|XP_001951579.2| PREDICTED: serine-threonine kinase receptor-associated protein-like [Acyrthosiphon pisum]	2.06295	-3.45673	0.820838	-4.21122	2.53999e-05	0.00419852
TR44161c0_g1_i1len=1054	gi|795068502|ref|XP_011874822.1| PREDICTED: 15-hydroxyprostaglandin dehydrogenase [NAD(+)]-like [Vollenhovia emeryi]	12083.7	-1.92492	0.438963	-4.38515	1.15905e-05	0.00245232
TR4465c1_g1_i1len=395	gi|751227183|ref|XP_011167059.1| PREDICTED: ataxin-2 homolog [Solenopsis invicta]	1.04461	-2.8139	0.841048	-3.34571	0.000820729	0.038277
TR45026c0_g1_i1len=564	gi|449671234|ref|XP_002156348.2| PREDICTED: cytochrome c oxidase subunit 4 isoform 2, mitochondrial-like [Hydra vulgaris]	2.63277	-2.72986	0.804767	-3.39211	0.000693554	0.0345818
TR45402c0_g1_i1len=1767	gi|826499604|ref|XP_012541745.1| PREDICTED: serine protease snake-like isoform X2 [Monomorium pharaonis]	1989.79	-1.09328	0.324143	-3.37284	0.000743978	0.0359617
TR4594c0_g1_i1len=1143	gi|762130447|ref|XP_011448359.1| PREDICTED: LOW QUALITY PROTEIN: putative uncharacterized oxidoreductase YDR541C [Crassostrea gigas]	2.21257	-3.31248	0.76931	-4.30579	1.66394e-05	0.00313677
TR46019c0_g1_i1len=422	gi|1005453132|ref|XP_015763719.1| PREDICTED: 60S acidic ribosomal protein P2-like [Acropora digitifera]	3.95722	-3.22934	0.816667	-3.95429	7.67635e-05	0.00887521
TR46350c0_g1_i1len=602	gi|746859956|ref|XP_011060800.1| PREDICTED: serine/arginine repetitive matrix protein 1 [Acromyrmex echinatior]	1.75978	-3.50277	0.811222	-4.3179	1.57524e-05	0.00301164
TR46388c0_g1_i1len=800	gi|795110973|ref|XP_011882404.1| PREDICTED: multiple epidermal growth factor-like domains protein 10 isoform X1 [Vollenhovia emeryi]	84.1559	-1.6361	0.459225	-3.56273	0.000367017	0.0235739
TR46791c0_g1_i1len=665	gi|749779447|ref|XP_011144285.1| PREDICTED: transferrin-like, partial [Harpegnathos saltator]	14.4686	-3.87812	0.584101	-6.63947	3.14821e-11	1.05173e-07
TR46870c0_g1_i1len=576	gi|1036671102|ref|XP_016947327.1| PREDICTED: acetolactate synthase small subunit-like [Drosophila biarmipes]	1.61771	-2.83288	0.847328	-3.34331	0.000827865	0.0384684
TR46998c0_g1_i1len=473	gi|390352504|ref|XP_793193.3| PREDICTED: inorganic pyrophosphatase [Strongylocentrotus purpuratus]	1.38015	-2.81467	0.795131	-3.53989	0.0004003	0.0249522
TR47423c0_g1_i1len=978	gi|1036670639|ref|XP_016968439.1| PREDICTED: probable NADP-dependent mannitol dehydrogenase [Drosophila biarmipes]	4.66358	-3.11988	0.748688	-4.16713	3.0846e-05	0.00480087
TR48006c0_g1_i1len=2578	gi|746851451|ref|XP_011056250.1| PREDICTED: uncharacterized protein LOC105147137 isoform X1 [Acromyrmex echinatior]	766.06	-3.24121	0.34839	-9.3034	1.36027e-20	2.87806e-16
TR48017c0_g1_i1len=759	gi|221131162|ref|XP_002163780.1| PREDICTED: ATP synthase subunit alpha, mitochondrial [Hydra vulgaris]	4.4563	-2.71663	0.76828	-3.53599	0.000406253	0.0251086
TR48066c0_g1_i1len=575	gi|196010349|ref|XP_002115039.1| conserved hypothetical protein [Trichoplax adhaerens]	4.40139	-3.74217	0.825581	-4.53277	5.82163e-06	0.00158177
TR48266c0_g3_i1len=1493	gi|339244731|ref|XP_003378291.1| chaperone protein DnaK [Trichinella spiralis]	7.00452	-3.3504	0.751501	-4.45828	8.26192e-06	0.00192816
TR48352c0_g1_i1len=770	gi|939655534|ref|XP_014276274.1| PREDICTED: 40S ribosomal protein S3-like [Halyomorpha halys]	5.4991	-3.36896	0.821413	-4.10142	4.10626e-05	0.00589684
TR48598c0_g1_i1len=702	gi|157136710|ref|XP_001656886.1| AAEL013625-PD [Aedes aegypti]	3.05291	-3.31463	0.799341	-4.1467	3.37305e-05	0.00517487
TR49125c0_g1_i1len=1284	gi|985402962|ref|XP_015369273.1| PREDICTED: carnitine O-palmitoyltransferase 1, liver isoform isoform X2 [Diuraphis noxia]	1.95366	-3.47776	0.817778	-4.25269	2.11215e-05	0.00372408
TR49125c0_g2_i1len=1284	gi|985402962|ref|XP_015369273.1| PREDICTED: carnitine O-palmitoyltransferase 1, liver isoform isoform X2 [Diuraphis noxia]	1.40308	-2.90666	0.842513	-3.44999	0.000560604	0.0303562
TR49150c0_g1_i1len=1330	gi|1084289723|ref|XP_018647965.1| putative dead box ATP-dependent RNA helicase [Schistosoma mansoni]	1.23626	-2.85915	0.842006	-3.39564	0.000684687	0.0343284
TR49180c0_g1_i1len=1051	gi|1078805871|ref|XP_018495283.1| PREDICTED: catalase isoform X2 [Metaseiulus occidentalis]	11.8043	-3.16235	0.684088	-4.62272	3.78738e-06	0.00115024
TR4923c0_g1_i1len=336	gi|957843789|ref|XP_014672273.1| PREDICTED: high mobility group protein DSP1-like [Priapulus caudatus]	1.91829	-3.14904	0.837257	-3.76113	0.000169145	0.014288
TR49448c0_g1_i1len=446	gi|871225080|ref|XP_005095954.2| PREDICTED: nucleoside diphosphate kinase B [Aplysia californica]	2.97956	-3.23241	0.841282	-3.84225	0.000121913	0.0118832
TR49583c0_g1_i1len=372	gi|675851744|ref|XP_009011432.1| hypothetical protein HELRODRAFT_92888, partial [Helobdella robusta]	1.58368	-3.2533	0.826259	-3.93738	8.23747e-05	0.00924654
TR49600c0_g1_i1len=693	gi|795035379|ref|XP_011864921.1| PREDICTED: probable tubulin polyglutamylase TTLL9 [Vollenhovia emeryi]	1.85722	-2.272	0.661476	-3.43474	0.00059313	0.031426
TR49821c0_g1_i1len=359	gi|312077659|ref|XP_003141401.1| 60S ribosomal protein L30 [Loa loa]	2.74925	-3.01728	0.813783	-3.70771	0.000209139	0.0165522
TR50070c1_g1_i1len=1719	gi|780714693|ref|XP_011705397.1| PREDICTED: reticulon-1-A [Wasmannia auropunctata]	30.7147	-2.04184	0.457469	-4.46333	8.06949e-06	0.00189705
TR50228c0_g1_i1len=493	gi|826414069|ref|XP_012521699.1| PREDICTED: probable ketol-acid reductoisomerase, mitochondrial, partial [Monomorium pharaonis]	1.44432	-2.76818	0.848047	-3.26418	0.00109782	0.0459045
TR50471c0_g1_i1len=3852	gi|1070587417|ref|XP_018406161.1| PREDICTED: uncharacterized protein LOC108782385, partial [Cyphomyrmex costatus]	143.903	-1.76447	0.323643	-5.4519	4.98348e-08	4.79275e-05
TR50583c0_g1_i1len=749	gi|752896355|ref|XP_011266431.1| PREDICTED: GRAM domain-containing protein 1B-like isoform X3 [Camponotus floridanus]	4.39718	-3.3429	0.813094	-4.11134	3.93374e-05	0.00571373
TR51237c0_g1_i1len=984	gi|291230121|ref|XP_002735015.1| PREDICTED: guanine nucleotide-binding protein subunit beta-2-like 1-like [Saccoglossus kowalevskii]	4.57113	-2.79201	0.810431	-3.44509	0.000570862	0.03069
TR51768c0_g1_i1len=586	gi|340381632|ref|XP_003389325.1| PREDICTED: ATP synthase subunit d, mitochondrial-like [Amphimedon queenslandica]	3.68522	-3.20824	0.776906	-4.12951	3.63539e-05	0.00541909
TR51790c0_g1_i1len=3107	gi|1069702610|ref|XP_018309885.1| PREDICTED: proton-coupled amino acid transporter-like protein pathetic [Trachymyrmex zeteki]	4598.14	-1.10059	0.290277	-3.7915	0.000149738	0.013219
TR52081c0_g1_i2len=2918	gi|746838278|ref|XP_011049655.1| PREDICTED: cytohesin-1 isoform X1 [Acromyrmex echinatior]	593.284	-0.68227	0.147691	-4.61958	3.84519e-06	0.00115673
TR52112c0_g1_i1len=1667	gi|780614698|ref|XP_011693149.1| PREDICTED: uncharacterized protein LOC105453126 [Wasmannia auropunctata]	16.935	-1.85738	0.442349	-4.1989	2.68215e-05	0.0043878
TR52188c0_g1_i1len=2075	gi|795025092|ref|XP_011861491.1| PREDICTED: UDP-galactose translocator isoform X2 [Vollenhovia emeryi]	406.553	-0.979846	0.278894	-3.51333	0.000442533	0.0263009
TR52372c0_g1_i1len=1534	gi|795069641|ref|XP_011875054.1| PREDICTED: uncharacterized protein LOC105566004 isoform X2 [Vollenhovia emeryi]	13.8576	-0.914146	0.264659	-3.45406	0.000552217	0.0301388
TR52379c0_g1_i1len=2918	gi|780675005|ref|XP_011696169.1| PREDICTED: leukotriene A-4 hydrolase [Wasmannia auropunctata]	205.615	-1.19747	0.200676	-5.96721	2.41345e-09	4.50563e-06
TR52390c0_g1_i3len=2130	gi|795111726|ref|XP_011882518.1| PREDICTED: myb-like protein AA [Vollenhovia emeryi]	562.453	-2.54972	0.440468	-5.78865	7.09526e-09	1.0346e-05
TR52438c0_g1_i1len=3303	gi|1070131278|ref|XP_018355928.1| PREDICTED: uncharacterized protein LOC108756522 isoform X4 [Trachymyrmex septentrionalis]	2497.08	-2.51119	0.210488	-11.9303	8.22468e-33	5.22053e-28
TR53260c0_g1_i1len=2450	gi|826453757|ref|XP_012532776.1| PREDICTED: growth/differentiation factor 11 [Monomorium pharaonis]	335.52	-1.32076	0.299939	-4.40342	1.06556e-05	0.00230836
TR53437c0_g1_i1len=1196	gi|498998658|ref|XP_004533902.1| PREDICTED: NADH-ubiquinone oxidoreductase 49 kDa subunit [Ceratitis capitata]	2.5619	-3.34594	0.833706	-4.01333	5.98678e-05	0.00761509
TR53532c0_g1_i2len=512	gi|926619302|ref|XP_013774894.1| PREDICTED: 60S ribosomal protein L21-like [Limulus polyphemus]	1.56234	-3.26433	0.825181	-3.95589	7.62497e-05	0.00884803
TR53711c0_g1_i1len=4491	gi|795039676|ref|XP_011866350.1| PREDICTED: cyclin-G-associated kinase [Vollenhovia emeryi]	167.973	-0.933477	0.284876	-3.27678	0.00104998	0.0446092
TR53838c0_g1_i1len=1432	gi|762112709|ref|XP_011439096.1| PREDICTED: alcohol dehydrogenase class-3-like [Crassostrea gigas]	4.08631	-2.77444	0.779628	-3.55867	0.000372741	0.0237782
TR54458c0_g1_i1len=1043	gi|751209175|ref|XP_011157236.1| PREDICTED: heat shock protein 67B2-like isoform X1 [Solenopsis invicta]	195.411	-1.36329	0.3163	-4.3101	1.63178e-05	0.00309192
TR54458c0_g1_i3len=908	gi|751209175|ref|XP_011157236.1| PREDICTED: heat shock protein 67B2-like isoform X1 [Solenopsis invicta]	370.121	-1.19867	0.345129	-3.4731	0.000514475	0.0288623
TR54657c0_g1_i5len=1791	gi|769859165|ref|XP_011641283.1| PREDICTED: zinc transporter 2-like isoform X1 [Pogonomyrmex barbatus]	325.056	-1.4229	0.283799	-5.01378	5.33723e-07	0.000261374
TR54730c0_g1_i1len=741	gi|820843845|ref|XP_012340118.1| PREDICTED: LOW QUALITY PROTEIN: phosphoglycerate mutase-like [Apis florea]	2.80647	-3.53881	0.825376	-4.28752	1.8068e-05	0.00333386
TR54996c2_g1_i1len=1582	gi|795105028|ref|XP_011881517.1| PREDICTED: protein sprouty-like [Vollenhovia emeryi]	422.883	-1.2905	0.325868	-3.9602	7.48866e-05	0.00873778
TR5520c0_g1_i1len=649	gi|751202263|ref|XP_011171206.1| PREDICTED: alpha-2-macroglobulin-like protein 1 isoform X2 [Solenopsis invicta]	49.3793	-1.37594	0.402503	-3.41847	0.000629735	0.0327454
TR55213c0_g1_i1len=3706	gi|795051613|ref|XP_011870253.1| PREDICTED: inhibin beta A chain isoform X2 [Vollenhovia emeryi]	1628.22	-1.85808	0.564282	-3.29282	0.000991876	0.0429901
TR55338c1_g1_i3len=3539	gi|826467659|ref|XP_012535489.1| PREDICTED: putative aminopeptidase W07G4.4 isoform X2 [Monomorium pharaonis]	625.16	-1.15247	0.348267	-3.30915	0.000935795	0.0416541
TR55386c0_g1_i1len=1021	gi|939651158|ref|XP_014274690.1| PREDICTED: isocitrate dehydrogenase [NADP], mitochondrial-like [Halyomorpha halys]	2.77981	-2.74468	0.839287	-3.27025	0.00107452	0.0453181
TR55630c0_g1_i1len=773	gi|268571885|ref|XP_002648831.1| C. briggsae CBR-EFT-2 protein, partial [Caenorhabditis briggsae]	3.14711	-2.71587	0.802962	-3.38231	0.000718784	0.0353258
TR55759c0_g1_i1len=1222	gi|308482016|ref|XP_003103212.1| hypothetical protein CRE_26702 [Caenorhabditis remanei]	22.6351	-2.61865	0.58307	-4.49114	7.08431e-06	0.00174969
TR55796c2_g1_i3len=880	gi|795105028|ref|XP_011881517.1| PREDICTED: protein sprouty-like [Vollenhovia emeryi]	95.7094	-1.36613	0.386527	-3.53435	0.000408772	0.0251907
TR55820c0_g1_i1len=3107	gi|780657091|ref|XP_011691874.1| PREDICTED: solute carrier organic anion transporter family member 4A1 isoform X1 [Wasmannia auropunctata]	233.192	-1.01391	0.301021	-3.36825	0.000756468	0.0363045
TR55820c0_g1_i4len=4100	gi|751232050|ref|XP_011169621.1| PREDICTED: solute carrier organic anion transporter family member 4A1 isoform X1 [Solenopsis invicta]	594.365	-1.58358	0.399734	-3.96158	7.44556e-05	0.00870349
TR56235c0_g3_i1len=433	gi|1084299799|ref|XP_018652992.1| putative 40s ribosomal protein S24 [Schistosoma mansoni]	1.1768	-3.16835	0.821394	-3.85729	0.000114652	0.0114425
TR56342c0_g1_i2len=638	gi|769839202|ref|XP_011630762.1| PREDICTED: abhydrolase domain-containing protein 2 isoform X1 [Pogonomyrmex barbatus]	47.9387	-2.08137	0.464611	-4.47981	7.4709e-06	0.00180307
TR56539c1_g1_i1len=1238	gi|795089210|ref|XP_011879075.1| PREDICTED: uncharacterized protein LOC105568212 [Vollenhovia emeryi]	10164.7	-1.83347	0.418984	-4.37599	1.20883e-05	0.00253233
TR56794c0_g1_i1len=832	gi|391332403|ref|XP_003740624.1| PREDICTED: ras-like GTP-binding protein Rho1 isoform X2 [Metaseiulus occidentalis]	3.91682	-2.70096	0.772173	-3.49787	0.000468985	0.027311
TR57130c0_g1_i1len=397	gi|780684278|ref|XP_011698212.1| PREDICTED: acyl-CoA Delta(11) desaturase-like [Wasmannia auropunctata]	8.67197	-2.57586	0.588628	-4.37604	1.20853e-05	0.00253233
TR57130c0_g1_i2len=1083	gi|801371934|ref|XP_012062680.1| PREDICTED: acyl-CoA desaturase-like [Atta cephalotes]	27.4683	-3.08502	0.769902	-4.00703	6.14873e-05	0.00774374
TR57506c0_g1_i2len=594	gi|156364314|ref|XP_001626294.1| predicted protein [Nematostella vectensis]	3.55934	-4.017	0.80107	-5.01454	5.31591e-07	0.000261374
TR57533c0_g1_i1len=687	gi|908479196|ref|XP_013091361.1| PREDICTED: polyubiquitin-like [Biomphalaria glabrata]	11.5984	-4.12795	0.742647	-5.55843	2.72215e-08	3.08546e-05
TR57740c1_g1_i2len=4733	gi|795044985|ref|XP_011868093.1| PREDICTED: ubinuclein-2 isoform X1 [Vollenhovia emeryi]	1424.14	-0.48169	0.115595	-4.16703	3.08592e-05	0.00480087
TR57857c0_g1_i1len=565	gi|1048047573|ref|XP_017478800.1| PREDICTED: protein transport protein Sec61 subunit alpha [Rhagoletis zephyria]	1.38384	-3.00277	0.837429	-3.5857	0.000336171	0.0223905
TR57929c2_g1_i1len=806	gi|780603828|ref|XP_011686217.1| PREDICTED: uncharacterized protein LOC105448965 [Wasmannia auropunctata]	718176	-0.96373	0.292692	-3.29264	0.000992526	0.0429901
TR58017c0_g1_i1len=495	gi|780650473|ref|XP_011690245.1| PREDICTED: serine/threonine-protein phosphatase Pgam5, mitochondrial-like isoform X3 [Wasmannia auropunctata]	3.38565	-2.3607	0.707786	-3.33533	0.000851977	0.0391872
TR58562c0_g1_i2len=577	gi|1070133589|ref|XP_018371635.1| PREDICTED: putative nuclease HARBI1 [Trachymyrmex cornetzi]	1.37266	-3.17459	0.826636	-3.84038	0.000122846	0.0119047
TR58792c2_g3_i1len=823	gi|919101583|ref|XP_013387160.1| PREDICTED: ATP synthase subunit beta, mitochondrial [Lingula anatina]	4.4571	-4.07437	0.805923	-5.05554	4.29179e-07	0.000221477
TR58825c0_g1_i1len=987	gi|1069688372|ref|XP_018304605.1| PREDICTED: acyl-CoA desaturase-like [Trachymyrmex zeteki]	14.8045	-2.73349	0.737885	-3.70449	0.000211819	0.0167019
TR58901c0_g1_i1len=1239	gi|780662146|ref|XP_011693103.1| PREDICTED: protein Tob1-like [Wasmannia auropunctata]	87.6594	-1.3036	0.365088	-3.57066	0.000356087	0.0231581
TR58914c0_g2_i1len=957	gi|1070176111|ref|XP_018347599.1| PREDICTED: uncharacterized protein LOC108751734 isoform X2 [Trachymyrmex septentrionalis]	1.38864	-3.14968	0.828624	-3.8011	0.000144054	0.0128966
TR59067c0_g1_i1len=2154	gi|1070604520|ref|XP_018399802.1| PREDICTED: uncharacterized protein LOC108777424 [Cyphomyrmex costatus]	20.1404	-0.956884	0.275935	-3.46778	0.00052477	0.02927
TR59515c0_g1_i1len=555	gi|926626363|ref|XP_013778714.1| PREDICTED: peroxiredoxin-5, mitochondrial-like [Limulus polyphemus]	1.80743	-2.81122	0.848976	-3.31131	0.000928619	0.041403
TR59718c0_g1_i2len=2579	gi|795059416|ref|XP_011872842.1| PREDICTED: uncharacterized protein LOC105564788 isoform X1 [Vollenhovia emeryi]	368.231	-1.74687	0.417552	-4.18358	2.86948e-05	0.00456485
TR59836c0_g1_i2len=2743	gi|1048039901|ref|XP_017476812.1| PREDICTED: plasma membrane ATPase-like [Rhagoletis zephyria]	11.0563	-2.50109	0.773959	-3.23155	0.00123121	0.0491818
TR59995c0_g1_i1len=873	gi|675866134|ref|XP_009018627.1| hypothetical protein HELRODRAFT_80560 [Helobdella robusta]	3.44933	-2.72295	0.815506	-3.33897	0.000840909	0.0388815
TR60116c0_g1_i1len=796	gi|936600700|ref|XP_014213995.1| PREDICTED: 40S ribosomal protein S2 [Copidosoma floridanum]	5.97407	-2.64301	0.801316	-3.29833	0.000972617	0.0424807
TR60163c1_g1_i1len=1762	gi|1070598434|ref|XP_018396495.1| PREDICTED: adhesive plaque matrix protein 2-like [Cyphomyrmex costatus]	1242.83	-1.20843	0.316997	-3.81213	0.000137777	0.0126194
TR60178c0_g1_i1len=648	gi|985424532|ref|XP_015377784.1| PREDICTED: acetyl-coenzyme A synthetase [Diuraphis noxia]	1.48823	-3.22219	0.826542	-3.89839	9.68327e-05	0.0102782
TR60215c0_g1_i1len=2947	gi|751226551|ref|XP_011166714.1| PREDICTED: uncharacterized protein LOC105200726 [Solenopsis invicta]	564.095	-1.49992	0.330543	-4.53774	5.68597e-06	0.00158177
TR60274c0_g1_i1len=679	gi|762070330|ref|XP_011444203.1| PREDICTED: 40S ribosomal protein S8-like [Crassostrea gigas]	1.77431	-2.86082	0.84733	-3.37628	0.000734737	0.035737
TR60376c1_g1_i1len=750	gi|908506114|ref|XP_013064049.1| PREDICTED: 60S ribosomal protein L15-like [Biomphalaria glabrata]	2.45344	-2.86817	0.849941	-3.37455	0.000739364	0.0358795
TR60463c0_g2_i1len=548	gi|1048067348|ref|XP_017463771.1| PREDICTED: LOW QUALITY PROTEIN: 60S ribosomal protein L20-A-like [Rhagoletis zephyria]	4.28221	-4.24729	0.791215	-5.36806	7.95887e-08	6.665e-05
TR61096c0_g1_i1len=395	gi|1070154429|ref|XP_018358832.1| PREDICTED: fumarylacetoacetate hydrolase domain-containing protein 2 isoform X2 [Trachymyrmex cornetzi]	4.51312	-2.001	0.565253	-3.54001	0.000400111	0.0249522
TR61240c0_g1_i1len=513	gi|1032741987|ref|XP_016844543.1| PREDICTED: uncharacterized protein LOC107981995 [Nasonia vitripennis]	2.91778	-3.49894	0.828608	-4.22268	2.41415e-05	0.00406461
TR61252c0_g1_i1len=1180	gi|768449829|ref|XP_011567019.1| PREDICTED: acetyl-CoA hydrolase-like [Plutella xylostella]	3.89348	-2.856	0.801991	-3.56114	0.000369244	0.0236026
TR61461c0_g1_i2len=3622	gi|769869011|ref|XP_011646570.1| PREDICTED: LOW QUALITY PROTEIN: mediator of RNA polymerase II transcription subunit 13-like [Pogonomyrmex barbatus]	320.346	-0.710039	0.212782	-3.33694	0.000847067	0.0390747
TR61575c0_g1_i1len=1784	gi|795051731|ref|XP_011870293.1| PREDICTED: calmodulin-binding transcription activator 2 isoform X3 [Vollenhovia emeryi]	67.5046	-1.61764	0.438543	-3.68867	0.000225428	0.017302
TR6199c0_g1_i1len=857	gi|345487443|ref|XP_003425691.1| PREDICTED: acyl-CoA Delta(11) desaturase-like [Nasonia vitripennis]	1.42845	-2.94675	0.840966	-3.50401	0.00045831	0.0269278
TR62110c0_g1_i1len=4294	gi|1069685873|ref|XP_018303711.1| PREDICTED: cationic amino acid transporter 2 [Trachymyrmex zeteki]	9.34102	-2.39169	0.605011	-3.95313	7.71346e-05	0.00890189
TR6248c0_g1_i1len=463	gi|118779554|ref|XP_564212.2| AGAP011284-PA [Anopheles gambiae str. PEST]	4.54565	-3.00628	0.799343	-3.76094	0.000169276	0.014288
TR62588c0_g3_i1len=601	gi|746868813|ref|XP_011065542.1| PREDICTED: prohormone-4 [Acromyrmex echinatior]	1.00655	-2.73036	0.844463	-3.23325	0.00122388	0.0490338
TR62746c0_g1_i1len=762	gi|762135062|ref|XP_011450773.1| PREDICTED: 60S ribosomal protein L7-like [Crassostrea gigas]	7.14667	-3.1704	0.808712	-3.92031	8.84367e-05	0.00964507
TR62806c0_g1_i1len=566	gi|780684460|ref|XP_011698252.1| PREDICTED: acyl-CoA Delta(11) desaturase-like [Wasmannia auropunctata]	12.0522	-3.57827	0.749486	-4.7743	1.80333e-06	0.000654085
TR63063c0_g1_i1len=482	gi|157136377|ref|XP_001663729.1| AAEL013536-PA [Aedes aegypti]	7.77612	-4.02727	0.823779	-4.88878	1.01464e-06	0.000432239
TR63063c0_g1_i2len=491	gi|157136377|ref|XP_001663729.1| AAEL013536-PA [Aedes aegypti]	1.47582	-2.76125	0.848509	-3.25423	0.00113698	0.0468325
TR63142c0_g1_i1len=1787	gi|1069685321|ref|XP_018303512.1| PREDICTED: uncharacterized protein LOC108722739 isoform X1 [Trachymyrmex zeteki]	4167.48	-2.07045	0.519994	-3.98168	6.84306e-05	0.0081954
TR63142c0_g1_i2len=2201	gi|1069685321|ref|XP_018303512.1| PREDICTED: uncharacterized protein LOC108722739 isoform X1 [Trachymyrmex zeteki]	1281.14	-1.44693	0.416629	-3.47296	0.000514759	0.0288623
TR63142c0_g1_i3len=1820	gi|1069685321|ref|XP_018303512.1| PREDICTED: uncharacterized protein LOC108722739 isoform X1 [Trachymyrmex zeteki]	1087.86	-1.94392	0.50811	-3.82579	0.000130353	0.0122563
TR63526c0_g1_i1len=4183	gi|1070600058|ref|XP_018397380.1| PREDICTED: carbohydrate sulfotransferase 11-like [Cyphomyrmex costatus]	8818.49	-1.20628	0.359227	-3.35797	0.000785167	0.0373036
TR63584c0_g1_i1len=3095	gi|759049105|ref|XP_011333607.1| PREDICTED: protein lethal(2)essential for life-like [Cerapachys biroi]	41.9134	-1.87359	0.545097	-3.43717	0.000587816	0.031275
TR63592c0_g1_i1len=2014	gi|780638756|ref|XP_011687454.1| PREDICTED: uncharacterized protein LOC105449769 [Wasmannia auropunctata]	337.103	-3.02268	0.406178	-7.44176	9.93512e-14	1.05104e-09
TR63706c0_g2_i2len=4179	gi|795090901|ref|XP_011879433.1| PREDICTED: uncharacterized protein LOC105568395 isoform X2 [Vollenhovia emeryi]	67.5445	-1.94691	0.558285	-3.4873	0.000487927	0.0279836
TR63714c0_g1_i1len=2438	gi|795104639|ref|XP_011881461.1| PREDICTED: flavin-containing monooxygenase FMO GS-OX-like 3 [Vollenhovia emeryi]	4532.94	-1.14772	0.336103	-3.41478	0.000638346	0.0330292
TR63716c1_g1_i1len=5591	gi|826424677|ref|XP_012527079.1| PREDICTED: acyl-CoA Delta(11) desaturase-like [Monomorium pharaonis]	5564	-1.31418	0.361673	-3.63362	0.000279471	0.0197982
TR63810c0_g1_i4len=2804	gi|769843967|ref|XP_011633216.1| PREDICTED: post-GPI attachment to proteins factor 2-like [Pogonomyrmex barbatus]	55.6442	-1.83195	0.487652	-3.75667	0.000172188	0.0144378
TR63833c1_g2_i5len=1387	gi|780675005|ref|XP_011696169.1| PREDICTED: leukotriene A-4 hydrolase [Wasmannia auropunctata]	5.30385	-3.29744	0.790956	-4.16893	3.06038e-05	0.00478459
TR63915c0_g6_i4len=3373	gi|1070590678|ref|XP_018392243.1| PREDICTED: serpin B6-like isoform X13 [Cyphomyrmex costatus]	1643.22	-1.00064	0.303911	-3.29253	0.000992902	0.0429901
TR64509c0_g2_i2len=697	gi|1005945326|ref|XP_015796005.1| PREDICTED: 60S ribosomal protein L10-like [Tetranychus urticae]	9.24053	-3.71234	0.809966	-4.58333	4.57623e-06	0.00133244
TR64575c0_g1_i1len=4157	gi|795048021|ref|XP_011869095.1| PREDICTED: cytochrome P450 CYP12A2-like [Vollenhovia emeryi]	3140.61	-2.03596	0.591099	-3.44436	0.000572408	0.0307146
TR64602c0_g1_i1len=2419	gi|795084499|ref|XP_011878092.1| PREDICTED: DNA-binding protein D-ETS-4 [Vollenhovia emeryi]	137.136	-1.29226	0.340753	-3.79238	0.000149211	0.0131941
TR64630c0_g1_i1len=3033	gi|795037202|ref|XP_011865535.1| PREDICTED: sushi, von Willebrand factor type A, EGF and pentraxin domain-containing protein 1 isoform X2 [Vollenhovia emeryi]	36.9053	-2.13636	0.622661	-3.43102	0.000601319	0.0317398
TR64658c0_g1_i1len=4479	gi|780628624|ref|XP_011684935.1| PREDICTED: venom dipeptidyl peptidase 4 isoform X2 [Wasmannia auropunctata]	2314.15	-1.10667	0.236888	-4.6717	2.98723e-06	0.000966135
TR64853c0_g1_i2len=1318	gi|768448599|ref|XP_011566340.1| PREDICTED: probable inositol transporter 2 [Plutella xylostella]	0.981201	-2.85852	0.837678	-3.41244	0.000643841	0.0332466
TR64919c0_g1_i1len=2286	gi|951557311|ref|XP_014478028.1| PREDICTED: TLD domain-containing protein 2 isoform X10 [Dinoponera quadriceps]	308.171	-1.43405	0.305525	-4.69372	2.68282e-06	0.000901952
TR65137c0_g1_i1len=569	gi|795008637|ref|XP_011858482.1| PREDICTED: uncharacterized protein LOC105556035, partial [Vollenhovia emeryi]	1.44555	-2.7439	0.848683	-3.23313	0.00122442	0.0490338
TR65244c0_g1_i4len=1850	gi|826491711|ref|XP_012540226.1| PREDICTED: DNA-binding protein D-ETS-3-like isoform X1 [Monomorium pharaonis]	49.2396	-2.62598	0.770895	-3.40641	0.000658229	0.0335449
TR65292c0_g1_i3len=5141	gi|746836614|ref|XP_011069025.1| PREDICTED: potassium/sodium hyperpolarization-activated cyclic nucleotide-gated channel 2 isoform X4 [Acromyrmex echinatior]	1380.42	-1.68124	0.340618	-4.93584	7.98052e-07	0.000359259
TR65417c0_g1_i1len=5819	gi|795090896|ref|XP_011879432.1| PREDICTED: uncharacterized protein LOC105568395 isoform X1 [Vollenhovia emeryi]	2605.6	-2.68878	0.404941	-6.63992	3.13847e-11	1.05173e-07
TR65554c0_g2_i1len=915	gi|336455080|ref|NP_001229598.1| C-4 methylsterol oxidase-like [Strongylocentrotus purpuratus]	2.51328	-3.34456	0.788423	-4.24209	2.21448e-05	0.00384049
TR65777c1_g1_i3len=2034	gi|972186313|ref|XP_015174688.1| PREDICTED: heat shock 70 kDa protein cognate 4-like [Polistes dominula]	4.78872	-4.14286	0.803736	-5.15451	2.54296e-07	0.000152542
TR65777c1_g1_i4len=1890	gi|1070196468|ref|XP_018368598.1| PREDICTED: heat shock 70 kDa protein cognate 4 [Trachymyrmex cornetzi]	3.78857	-3.13247	0.757036	-4.1378	3.5065e-05	0.00533744
TR65871c1_g1_i1len=1573	gi|746854938|ref|XP_011058115.1| PREDICTED: uncharacterized protein LOC105148226 isoform X3 [Acromyrmex echinatior]	446.437	-1.19775	0.173054	-6.92122	4.47781e-12	2.18634e-08
TR65926c1_g1_i1len=8746	gi|795068081|ref|XP_011874735.1| PREDICTED: alpha-2-macroglobulin-like protein 1 isoform X2 [Vollenhovia emeryi]	29537.9	-1.32557	0.337546	-3.92707	8.59878e-05	0.00943491
TR65926c1_g1_i2len=8995	gi|795068081|ref|XP_011874735.1| PREDICTED: alpha-2-macroglobulin-like protein 1 isoform X2 [Vollenhovia emeryi]	17474.1	-1.39493	0.338968	-4.11523	3.86801e-05	0.0056571
TR65927c0_g1_i1len=4120	gi|795028460|ref|XP_011862620.1| PREDICTED: uncharacterized protein LOC105559141 [Vollenhovia emeryi]	102610	-1.89395	0.538766	-3.51535	0.000439182	0.0262245
TR66014c0_g1_i4len=1510	gi|826493820|ref|XP_012540641.1| PREDICTED: tubulin beta chain-like [Monomorium pharaonis]	64.0351	-1.74883	0.432022	-4.04801	5.16555e-05	0.0068308
TR6614c0_g1_i1len=417	gi|156376672|ref|XP_001630483.1| predicted protein [Nematostella vectensis]	1.98236	-3.31374	0.829251	-3.99606	6.44055e-05	0.00795819
TR66323c0_g1_i1len=2181	gi|795051716|ref|XP_011870288.1| PREDICTED: prohormone-3 isoform X2 [Vollenhovia emeryi]	5055.8	-1.70336	0.489618	-3.47896	0.000503366	0.0285784
TR66393c0_g13_i1len=1894	gi|751202656|ref|XP_011172991.1| PREDICTED: lysine-specific demethylase 7A-like [Solenopsis invicta]	159.132	-1.01358	0.261373	-3.8779	0.000105363	0.0108922
TR6641c0_g1_i1len=378	gi|752896992|ref|XP_011266779.1| PREDICTED: putative nuclease HARBI1, partial [Camponotus floridanus]	2.18259	-3.29491	0.769933	-4.27947	1.87338e-05	0.00338778
TR66513c0_g1_i1len=3176	gi|751232975|ref|XP_011170137.1| PREDICTED: uncharacterized protein LOC105203080 [Solenopsis invicta]	27900.5	-1.29999	0.330802	-3.92981	8.5013e-05	0.00936826
TR66604c1_g3_i1len=1386	gi|241647495|ref|XP_002411147.1| translation elongation factor EF-1 alpha/Tu, putative [Ixodes scapularis]	36.1757	-2.82349	0.737089	-3.8306	0.00012783	0.012183
TR66672c0_g1_i1len=1259	gi|780635004|ref|XP_011686431.1| PREDICTED: uncharacterized protein LOC105449128 [Wasmannia auropunctata]	3.78131	-2.88285	0.799806	-3.60444	0.000312833	0.0214533
TR66719c0_g1_i1len=4345	gi|795070120|ref|XP_011875153.1| PREDICTED: centromere-associated protein E isoform X3 [Vollenhovia emeryi]	4131.14	-0.986171	0.250745	-3.93297	8.39035e-05	0.00932543
TR66836c0_g1_i1len=696	gi|936682954|ref|XP_014238521.1| PREDICTED: catalase-like [Trichogramma pretiosum]	1.20776	-2.92739	0.83852	-3.49114	0.000480964	0.0277282
TR66855c0_g1_i1len=1303	gi|1070214633|ref|XP_018376643.1| PREDICTED: purine nucleoside phosphorylase isoform X2 [Trachymyrmex cornetzi]	1564.86	-3.26211	0.627794	-5.19614	2.03467e-07	0.000131785
TR66855c0_g2_i1len=2424	gi|749755002|ref|XP_011139961.1| PREDICTED: purine nucleoside phosphorylase isoform X3 [Harpegnathos saltator]	515.209	-3.16514	0.630407	-5.02079	5.14605e-07	0.000261312
TR66855c0_g2_i2len=540	gi|749755002|ref|XP_011139961.1| PREDICTED: purine nucleoside phosphorylase isoform X3 [Harpegnathos saltator]	58.9235	-2.43376	0.753762	-3.22882	0.00124303	0.0495294
TR66855c0_g3_i1len=333	gi|751223532|ref|XP_011165056.1| PREDICTED: purine nucleoside phosphorylase-like [Solenopsis invicta]	97.8039	-3.45094	0.647403	-5.33044	9.79739e-08	7.7735e-05
TR66956c0_g1_i1len=498	gi|1005490439|ref|XP_015747922.1| PREDICTED: enoyl-CoA delta isomerase 2, mitochondrial-like [Acropora digitifera]	1.7098	-3.17175	0.833288	-3.80631	0.000141056	0.0128272
TR66969c0_g1_i1len=4052	gi|795041065|ref|XP_011866811.1| PREDICTED: sodium/calcium exchanger 1 isoform X1 [Vollenhovia emeryi]	64.6947	-1.76404	0.495167	-3.56252	0.000367312	0.0235739
TR66992c0_g1_i2len=4630	gi|780622112|ref|XP_011707580.1| PREDICTED: facilitated trehalose transporter Tret1-2 homolog isoform X1 [Wasmannia auropunctata]	4368.41	-3.15086	0.611321	-5.15418	2.54742e-07	0.000152542
TR67145c2_g3_i1len=5861	gi|780644138|ref|XP_011688737.1| PREDICTED: S-adenosylmethionine synthase isoform X5 [Wasmannia auropunctata]	2382.73	-1.91599	0.39049	-4.90665	9.26465e-07	0.000400044
TR67145c2_g3_i3len=5038	gi|795108687|ref|XP_011882067.1| PREDICTED: S-adenosylmethionine synthase isoform X2 [Vollenhovia emeryi]	14992.5	-1.65257	0.380085	-4.34791	1.37444e-05	0.00275208
TR67145c2_g3_i4len=5010	gi|795108680|ref|XP_011882066.1| PREDICTED: S-adenosylmethionine synthase isoform X1 [Vollenhovia emeryi]	2209.18	-1.31287	0.310489	-4.22839	2.35373e-05	0.00402457
TR67163c2_g1_i2len=1026	gi|1078799861|ref|XP_018497307.1| PREDICTED: cathepsin L1-like [Metaseiulus occidentalis]	2.80344	-2.9159	0.849773	-3.43138	0.000600513	0.0317398
TR67209c0_g1_i1len=7120	gi|780662918|ref|XP_011693296.1| PREDICTED: semaphorin-5B [Wasmannia auropunctata]	22737.6	-2.31838	0.35322	-6.56355	5.25429e-11	1.5671e-07
TR67265c0_g1_i3len=2075	gi|795022033|ref|XP_011860459.1| PREDICTED: uncharacterized protein LOC105557752 [Vollenhovia emeryi]	54.8632	-1.45619	0.395374	-3.68306	0.000230449	0.0174813
TR67631c0_g1_i8len=1050	gi|795098165|ref|XP_011880519.1| PREDICTED: lachesin-like [Vollenhovia emeryi]	1.46706	-2.781	0.847882	-3.27993	0.00103831	0.0444109
TR67680c0_g1_i1len=4906	gi|795040174|ref|XP_011866515.1| PREDICTED: uncharacterized protein LOC105561283 isoform X2 [Vollenhovia emeryi]	81.0556	-1.53475	0.418679	-3.6657	0.000246661	0.0182477
TR67865c0_g1_i2len=547	gi|820855190|ref|XP_012344841.1| PREDICTED: pancreatic lipase-related protein 2-like isoform X1 [Apis florea]	1.87558	-2.93265	0.804096	-3.64714	0.000265177	0.0192804
TR67888c0_g12_i7len=5450	gi|746854446|ref|XP_011057864.1| PREDICTED: uncharacterized protein LOC105148068 isoform X3 [Acromyrmex echinatior]	59.4349	-2.62314	0.488916	-5.36522	8.08528e-08	6.665e-05
TR67890c0_g2_i3len=2081	gi|826469682|ref|XP_012535868.1| PREDICTED: beta-1,3-galactosyltransferase 5 [Monomorium pharaonis]	143.972	-1.27876	0.330127	-3.87353	0.000107269	0.0109507
TR67953c0_g2_i1len=2418	gi|746850486|ref|XP_011055725.1| PREDICTED: solute carrier family 2, facilitated glucose transporter member 1-like isoform X5 [Acromyrmex echinatior]	3522.98	-3.04002	0.555274	-5.47481	4.37982e-08	4.41277e-05
TR67957c0_g1_i1len=4257	gi|780649644|ref|XP_011690064.1| PREDICTED: protein FAM13A [Wasmannia auropunctata]	1905.1	-1.11586	0.247929	-4.50071	6.77282e-06	0.0017265
TR68098c0_g1_i4len=3038	gi|746841268|ref|XP_011050818.1| PREDICTED: protein hu-li tai shao isoform X1 [Acromyrmex echinatior]	641.586	-0.691367	0.179011	-3.86215	0.000112391	0.0113498
TR68101c1_g1_i1len=3432	gi|795013886|ref|XP_011883688.1| PREDICTED: uncharacterized protein LOC105570848, partial [Vollenhovia emeryi]	179.416	-3.61398	0.732499	-4.93377	8.06561e-07	0.000360533
TR68162c0_g1_i4len=6924	gi|780649595|ref|XP_011690054.1| PREDICTED: 2-oxoglutarate dehydrogenase, mitochondrial isoform X3 [Wasmannia auropunctata]	865.35	-1.00498	0.25558	-3.93217	8.41836e-05	0.00932543
TR68183c0_g1_i1len=2563	gi|795027745|ref|XP_011862380.1| PREDICTED: uncharacterized protein LOC105559004 [Vollenhovia emeryi]	12.4842	-4.23697	0.680169	-6.2293	4.68539e-10	9.91334e-07
TR68250c0_g1_i1len=1730	gi|751240451|ref|XP_011174264.1| PREDICTED: protein shisa-5-like, partial [Solenopsis invicta]	3102.38	-0.852317	0.154293	-5.52402	3.31325e-08	3.62595e-05
TR68540c2_g1_i2len=2524	gi|1070201616|ref|XP_018355248.1| PREDICTED: sn1-specific diacylglycerol lipase alpha [Trachymyrmex septentrionalis]	69.8453	-1.5886	0.49111	-3.23471	0.00121768	0.0489304
TR68643c1_g1_i1len=1178	gi|780665990|ref|XP_011694057.1| PREDICTED: kunitz-type protease inhibitor AFAPI-I-like [Wasmannia auropunctata]	1141.67	-2.05449	0.462496	-4.44218	8.90539e-06	0.0020116
TR68643c1_g1_i2len=1840	gi|780665990|ref|XP_011694057.1| PREDICTED: kunitz-type protease inhibitor AFAPI-I-like [Wasmannia auropunctata]	8448.03	-1.56411	0.377327	-4.14523	3.3947e-05	0.00519217
TR68643c1_g1_i3len=1294	gi|780665990|ref|XP_011694057.1| PREDICTED: kunitz-type protease inhibitor AFAPI-I-like [Wasmannia auropunctata]	1849.56	-1.68775	0.47899	-3.52356	0.000425791	0.0257692
TR68643c1_g2_i1len=462	gi|780665990|ref|XP_011694057.1| PREDICTED: kunitz-type protease inhibitor AFAPI-I-like [Wasmannia auropunctata]	1011.52	-1.90645	0.370986	-5.13886	2.76408e-07	0.000159497
TR68736c4_g1_i6len=1699	gi|1070213775|ref|XP_018376180.1| PREDICTED: electroneutral sodium bicarbonate exchanger 1 isoform X1 [Trachymyrmex cornetzi]	557.676	-1.75028	0.387314	-4.519	6.21314e-06	0.00164802
TR68736c4_g5_i3len=6826	gi|826490423|ref|XP_012539978.1| PREDICTED: sodium-driven chloride bicarbonate exchanger isoform X10 [Monomorium pharaonis]	46.0185	-1.76274	0.419278	-4.20423	2.61974e-05	0.00430792
TR68736c4_g5_i4len=4946	gi|826490413|ref|XP_012539976.1| PREDICTED: sodium-driven chloride bicarbonate exchanger isoform X8 [Monomorium pharaonis]	2711.15	-1.32559	0.361837	-3.6635	0.000248791	0.0183199
TR68911c0_g1_i2len=1842	gi|1069692583|ref|XP_018306117.1| PREDICTED: LOW QUALITY PROTEIN: DNA polymerase alpha catalytic subunit [Trachymyrmex zeteki]	2.63616	-3.12606	0.843435	-3.70635	0.000210269	0.016621
TR68920c0_g1_i5len=6091	gi|795064911|ref|XP_011874104.1| PREDICTED: protein transport protein Sec31A isoform X1 [Vollenhovia emeryi]	1155.75	-1.27347	0.382139	-3.33247	0.000860783	0.0393736
TR68923c0_g1_i7len=1855	gi|1070595498|ref|XP_018394902.1| PREDICTED: cystinosin homolog [Cyphomyrmex costatus]	396.573	-2.11393	0.513534	-4.11644	3.84763e-05	0.00565335
TR69092c1_g1_i3len=1353	gi|826445054|ref|XP_012531100.1| PREDICTED: uncharacterized protein LOC105833706 [Monomorium pharaonis]	27.5154	-3.65017	0.501084	-7.28454	3.22761e-13	2.27633e-09
TR69121c0_g1_i1len=2412	gi|780699892|ref|XP_011701745.1| PREDICTED: uncharacterized protein LOC105458274 [Wasmannia auropunctata]	14.5808	-2.46648	0.673114	-3.66428	0.000248032	0.0183065
TR69220c2_g1_i3len=3336	gi|795067944|ref|XP_011874707.1| PREDICTED: protein FAM161A [Vollenhovia emeryi]	2.90199	-3.04836	0.846845	-3.59966	0.000318631	0.0216539
TR69359c0_g1_i1len=2405	gi|1068401329|ref|XP_018048424.1| PREDICTED: leucine-rich repeat-containing protein 15-like [Atta colombica]	33.8485	-2.69922	0.733265	-3.6811	0.000232232	0.0175134
TR69359c0_g1_i2len=1682	gi|1070168939|ref|XP_018362151.1| PREDICTED: leucine-rich repeat-containing protein 15-like [Trachymyrmex cornetzi]	23.8732	-2.97754	0.770987	-3.86198	0.000112471	0.0113498
TR69759c0_g1_i2len=483	gi|769861092|ref|XP_011642307.1| PREDICTED: tyrosine-protein kinase Btk29A [Pogonomyrmex barbatus]	8.28963	-2.13874	0.596257	-3.58695	0.000334574	0.022331
TR69793c0_g1_i1len=6383	gi|795097126|ref|XP_011880367.1| PREDICTED: probable phospholipid-transporting ATPase VD [Vollenhovia emeryi]	183.386	-0.992601	0.306071	-3.24304	0.00118261	0.0479731
TR69813c1_g2_i1len=6011	gi|826408377|ref|XP_012525625.1| PREDICTED: probable methylmalonate-semialdehyde dehydrogenase [acylating], mitochondrial [Monomorium pharaonis]	4943.23	-1.15077	0.225309	-5.10754	3.26378e-07	0.000181724
TR70001c0_g1_i1len=7550	gi|795080777|ref|XP_011877328.1| PREDICTED: uncharacterized protein LOC105567237 isoform X1 [Vollenhovia emeryi]	2381.34	-0.892706	0.130751	-6.82755	8.63787e-12	3.6552e-08
TR70033c2_g1_i2len=4725	gi|826414988|ref|XP_012522201.1| PREDICTED: nucleoside diphosphate-linked moiety X motif 19, mitochondrial-like [Monomorium pharaonis]	10188.3	-1.05872	0.280749	-3.77107	0.000162548	0.0139763
TR70041c0_g1_i1len=1012	gi|795010278|ref|XP_011866318.1| PREDICTED: uncharacterized protein LOC105561171 [Vollenhovia emeryi]	18.3507	-1.78128	0.370999	-4.80132	1.57623e-06	0.000599099
TR70162c2_g1_i2len=1930	gi|826411644|ref|XP_012542861.1| PREDICTED: cytosolic 10-formyltetrahydrofolate dehydrogenase isoform X1 [Monomorium pharaonis]	1069.48	-2.19142	0.622115	-3.52253	0.000427454	0.0258031
TR70259c5_g1_i2len=5163	gi|769840801|ref|XP_011631582.1| PREDICTED: GRAM domain-containing protein 2-like isoform X1 [Pogonomyrmex barbatus]	297.929	-3.03641	0.580186	-5.23351	1.66324e-07	0.000113519
TR70259c5_g1_i4len=6570	gi|795115844|ref|XP_011883120.1| PREDICTED: GRAM domain-containing protein 3-like isoform X2 [Vollenhovia emeryi]	50.8861	-3.02463	0.603646	-5.01061	5.42586e-07	0.000262902
TR70311c0_g1_i1len=7282	gi|801400247|ref|XP_012060669.1| PREDICTED: xenotropic and polytropic retrovirus receptor 1-like [Atta cephalotes]	2949.61	-1.55107	0.301555	-5.14359	2.69543e-07	0.000158773
TR70324c3_g4_i5len=2538	gi|780673748|ref|XP_011695895.1| PREDICTED: kynurenine/alpha-aminoadipate aminotransferase, mitochondrial-like [Wasmannia auropunctata]	830.944	-1.47356	0.456313	-3.22927	0.00124108	0.0494824
TR70389c0_g2_i2len=1286	gi|1070158694|ref|XP_018359771.1| PREDICTED: uncharacterized protein LOC108759020 [Trachymyrmex cornetzi]	3.89027	-3.83245	0.817151	-4.69002	2.7318e-06	0.000907846
TR70408c0_g1_i4len=5509	gi|751215730|ref|XP_011160784.1| PREDICTED: tyrosine-protein kinase Btk29A isoform X1 [Solenopsis invicta]	268.802	-1.73142	0.412856	-4.19377	2.74357e-05	0.00445743
TR70413c0_g1_i3len=1833	gi|826411085|ref|XP_012542561.1| PREDICTED: uncharacterized protein LOC105840226 [Monomorium pharaonis]	10.7252	-4.4545	0.809812	-5.50066	3.78375e-08	3.9567e-05
TR70470c0_g1_i2len=3686	gi|795029145|ref|XP_011862846.1| PREDICTED: lysoplasmalogenase-like protein TMEM86A [Vollenhovia emeryi]	1422.61	-1.75762	0.390916	-4.49616	6.91913e-06	0.00172977
TR70505c1_g1_i1len=2573	gi|795031425|ref|XP_011863605.1| PREDICTED: uncharacterized protein LOC105559709, partial [Vollenhovia emeryi]	385.7	-1.6903	0.462039	-3.65836	0.000253835	0.0185835
TR70558c0_g2_i1len=4644	gi|795115740|ref|XP_011883106.1| PREDICTED: nose resistant to fluoxetine protein 6-like isoform X2 [Vollenhovia emeryi]	366.507	-2.02262	0.606558	-3.33459	0.000854251	0.039235
TR70558c0_g2_i2len=3165	gi|795115740|ref|XP_011883106.1| PREDICTED: nose resistant to fluoxetine protein 6-like isoform X2 [Vollenhovia emeryi]	88.0164	-2.36748	0.709901	-3.33495	0.000853149	0.0392127
TR70590c0_g1_i1len=6231	gi|795048524|ref|XP_011869257.1| PREDICTED: uncharacterized protein LOC105562793 [Vollenhovia emeryi]	692.1	-1.66415	0.370463	-4.49208	7.05318e-06	0.00174921
TR70608c1_g1_i3len=4412	gi|1068416016|ref|XP_018053613.1| PREDICTED: abhydrolase domain-containing protein 2 isoform X2 [Atta colombica]	9520.38	-1.90641	0.395793	-4.81668	1.45966e-06	0.000558134
TR70677c6_g3_i1len=688	gi|751200556|ref|XP_011162861.1| PREDICTED: S-adenosylmethionine synthase-like, partial [Solenopsis invicta]	120.305	-1.95661	0.45396	-4.3101	1.63184e-05	0.00309192
TR70698c0_g1_i2len=4464	gi|1070134933|ref|XP_018358513.1| PREDICTED: uncharacterized protein LOC108758195 [Trachymyrmex cornetzi]	343.641	-2.57443	0.720704	-3.5721	0.000354124	0.023054
TR70707c2_g2_i1len=661	gi|769848220|ref|XP_011635471.1| PREDICTED: lipopolysaccharide-induced tumor necrosis factor-alpha factor homolog [Pogonomyrmex barbatus]	151.298	-1.67456	0.474218	-3.5312	0.000413678	0.0253241
TR70717c0_g1_i1len=1667	gi|801371457|ref|XP_012062415.1| PREDICTED: UMP-CMP kinase [Atta cephalotes]	34.7687	-2.72297	0.600932	-4.53125	5.86354e-06	0.00158177
TR70899c3_g2_i2len=1216	gi|751208149|ref|XP_011156671.1| PREDICTED: uncharacterized protein LOC105193788 [Solenopsis invicta]	5.86416	-3.14225	0.813319	-3.86349	0.00011178	0.011316
TR71064c0_g1_i1len=783	gi|826462922|ref|XP_012534567.1| PREDICTED: multidrug resistance-associated protein 4-like [Monomorium pharaonis]	2.08451	-2.76416	0.823519	-3.35652	0.000789311	0.0373329
TR71103c3_g1_i1len=348	gi|780666447|ref|XP_011694161.1| PREDICTED: transmembrane 7 superfamily member 3-like [Wasmannia auropunctata]	3.11459	-1.80969	0.535515	-3.37935	0.000726571	0.0355648
TR71189c0_g2_i1len=2732	gi|826453814|ref|XP_012532787.1| PREDICTED: uncharacterized protein LOC105834670 [Monomorium pharaonis]	247.398	-1.3106	0.38812	-3.37678	0.000733389	0.0357261
TR71302c1_g1_i1len=3967	gi|759054970|ref|XP_011336709.1| PREDICTED: maltase 2-like [Cerapachys biroi]	5632.28	-2.42116	0.536466	-4.51317	6.38672e-06	0.00166144
TR71302c1_g1_i2len=4061	gi|759054970|ref|XP_011336709.1| PREDICTED: maltase 2-like [Cerapachys biroi]	4497.64	-1.73209	0.525195	-3.298	0.000973775	0.0424807
TR71342c0_g1_i3len=1023	gi|769852022|ref|XP_011637459.1| PREDICTED: uncharacterized protein LOC105427443 [Pogonomyrmex barbatus]	7.96047	-2.93142	0.73173	-4.00614	6.17182e-05	0.00775743
TR71357c0_g1_i4len=1838	gi|1069673314|ref|XP_018318185.1| PREDICTED: sperm flagellar protein 2-like [Trachymyrmex zeteki]	5.82867	-3.29833	0.845932	-3.89905	9.65714e-05	0.0102782
TR71400c1_g1_i1len=1651	gi|780666656|ref|XP_011694212.1| PREDICTED: icarapin-like [Wasmannia auropunctata]	72682.8	-0.84715	0.245369	-3.45256	0.000555292	0.0302748
TR71402c0_g1_i1len=3523	gi|795117676|ref|XP_011883382.1| PREDICTED: uncharacterized protein LOC105570638 isoform X2 [Vollenhovia emeryi]	1904.15	-1.19944	0.30117	-3.98259	6.81676e-05	0.00817934
TR71402c0_g1_i3len=4475	gi|795117676|ref|XP_011883382.1| PREDICTED: uncharacterized protein LOC105570638 isoform X2 [Vollenhovia emeryi]	1329.57	-1.45164	0.327295	-4.43528	9.19547e-06	0.00205519
TR71402c0_g1_i4len=3906	gi|795117676|ref|XP_011883382.1| PREDICTED: uncharacterized protein LOC105570638 isoform X2 [Vollenhovia emeryi]	1099.34	-1.24205	0.243777	-5.09502	3.48709e-07	0.000191203
TR71427c0_g1_i1len=2781	gi|795073399|ref|XP_011875793.1| PREDICTED: uncharacterized protein LOC105566413 isoform X2 [Vollenhovia emeryi]	137.823	-1.8148	0.327629	-5.53918	3.03885e-08	3.384e-05
TR71430c0_g1_i3len=817	gi|1037079099|ref|XP_017128367.1| PREDICTED: 40S ribosomal protein S4 [Drosophila elegans]	7.96635	-3.91463	0.829073	-4.72169	2.33896e-06	0.000802504
TR71564c2_g4_i1len=1111	gi|1068393370|ref|XP_018045595.1| PREDICTED: liprin-alpha-2-like, partial [Atta colombica]	7.32923	-4.25853	0.810423	-5.2547	1.48265e-07	0.000105742
TR71584c1_g1_i1len=641	gi|795014035|ref|XP_011883740.1| PREDICTED: LOW QUALITY PROTEIN: uncharacterized protein LOC105570897 [Vollenhovia emeryi]	1.3459	-2.75254	0.847701	-3.24706	0.00116603	0.0475326
TR71596c1_g1_i1len=2828	gi|826498824|ref|XP_012541604.1| PREDICTED: uncharacterized protein LOC105839676 isoform X1 [Monomorium pharaonis]	540.708	-0.613499	0.1468	-4.17915	2.92603e-05	0.00462008
TR71712c5_g2_i1len=1776	gi|1070215731|ref|XP_018377254.1| PREDICTED: fatty acyl-CoA reductase 1-like [Trachymyrmex cornetzi]	35.3122	-2.83228	0.737272	-3.84157	0.000122251	0.0118832
TR71712c5_g2_i2len=1700	gi|1070215731|ref|XP_018377254.1| PREDICTED: fatty acyl-CoA reductase 1-like [Trachymyrmex cornetzi]	228.271	-2.61322	0.794006	-3.29119	0.000997652	0.0430782
TR71714c0_g1_i6len=6072	gi|795055983|ref|XP_011871701.1| PREDICTED: protein suppressor of sable isoform X2 [Vollenhovia emeryi]	54.9659	-1.25204	0.369798	-3.38574	0.000709864	0.0351522
TR7176c0_g1_i1len=539	gi|676426567|ref|XP_009044665.1| hypothetical protein LOTGIDRAFT_223760 [Lottia gigantea]	5.87604	-2.91245	0.689691	-4.22284	2.41244e-05	0.00406461
TR71868c0_g1_i1len=1603	gi|1048039600|ref|XP_017476652.1| PREDICTED: aldehyde dehydrogenase-like [Rhagoletis zephyria]	26.637	-2.93466	0.586564	-5.00313	5.64058e-07	0.000271235
TR71932c0_g1_i8len=3096	gi|826425803|ref|XP_012527301.1| PREDICTED: centromere protein I-like [Monomorium pharaonis]	1.79347	-3.3776	0.821449	-4.11176	3.92652e-05	0.00571373
TR71937c0_g2_i1len=5242	gi|795087790|ref|XP_011878771.1| PREDICTED: leishmanolysin-like peptidase [Vollenhovia emeryi]	240.752	-1.10404	0.236397	-4.67028	3.00785e-06	0.000966135
TR71937c0_g3_i2len=5597	gi|1068386261|ref|XP_018060069.1| PREDICTED: protein-lysine N-methyltransferase mettl10 [Atta colombica]	853.01	-1.67728	0.324506	-5.16873	2.35689e-07	0.00014709
TR71941c2_g2_i6len=3494	gi|780698407|ref|XP_011701389.1| PREDICTED: alpha-tocopherol transfer protein-like [Wasmannia auropunctata]	137.497	-1.08129	0.306623	-3.52645	0.000421168	0.0256311
TR72001c7_g9_i8len=8943	gi|1069705688|ref|XP_018311080.1| PREDICTED: laminin subunit gamma-1 [Trachymyrmex zeteki]	7014.54	-1.13079	0.286948	-3.94076	8.12236e-05	0.00915735
TR72012c1_g1_i1len=7805	gi|1069680888|ref|XP_018302001.1| PREDICTED: activating signal cointegrator 1 complex subunit 3 [Trachymyrmex zeteki]	154.915	-1.20892	0.362653	-3.33353	0.00085751	0.0392904
TR72019c0_g1_i1len=4408	gi|751205687|ref|XP_011155333.1| PREDICTED: sphingomyelin phosphodiesterase isoform X2 [Solenopsis invicta]	344.599	-2.10428	0.547334	-3.8446	0.000120751	0.0118646
TR72019c0_g2_i1len=2250	gi|795023975|ref|XP_011861122.1| PREDICTED: sphingomyelin phosphodiesterase isoform X1 [Vollenhovia emeryi]	437.267	-1.98393	0.556137	-3.56734	0.000360617	0.0233331
TR72120c0_g1_i1len=1855	gi|1070140463|ref|XP_018371756.1| PREDICTED: uncharacterized protein LOC108766755, partial [Trachymyrmex cornetzi]	8.22728	-2.02176	0.615605	-3.28418	0.00102279	0.0439541
TR72186c1_g1_i1len=2448	gi|1070196628|ref|XP_018368643.1| PREDICTED: patched domain-containing protein 3 [Trachymyrmex cornetzi]	1600.95	-1.2882	0.369405	-3.48724	0.000488041	0.0279836
TR72306c3_g1_i1len=3921	gi|826419591|ref|XP_012524688.1| PREDICTED: A-kinase anchor protein 1, mitochondrial [Monomorium pharaonis]	732.195	-0.700642	0.193528	-3.62036	0.00029419	0.0206564
TR72378c0_g1_i1len=7308	gi|795073394|ref|XP_011875792.1| PREDICTED: uncharacterized protein LOC105566413 isoform X1 [Vollenhovia emeryi]	5927.46	-1.14072	0.25029	-4.55759	5.17428e-06	0.00147943
TR72456c3_g2_i1len=1811	gi|780628435|ref|XP_011684891.1| PREDICTED: peptide methionine sulfoxide reductase isoform X3 [Wasmannia auropunctata]	2030.3	-2.88038	0.553458	-5.20434	1.94683e-07	0.000128807
TR72492c2_g1_i1len=5166	gi|769851501|ref|XP_011637191.1| PREDICTED: sestrin-3 [Pogonomyrmex barbatus]	95.1656	-1.12773	0.340906	-3.30803	0.000939541	0.0417038
TR72628c0_g3_i3len=763	gi|780652437|ref|XP_011690749.1| PREDICTED: odorant receptor 4-like [Wasmannia auropunctata]	2.71278	-2.61772	0.788289	-3.32076	0.000897724	0.0405278
TR72669c0_g1_i1len=2227	gi|826419226|ref|XP_012524493.1| PREDICTED: organic cation transporter protein-like isoform X2 [Monomorium pharaonis]	699.183	-3.09942	0.732789	-4.22962	2.34087e-05	0.00401579
TR72669c0_g1_i4len=2488	gi|826419226|ref|XP_012524493.1| PREDICTED: organic cation transporter protein-like isoform X2 [Monomorium pharaonis]	155.237	-4.42462	0.674629	-6.5586	5.43154e-11	1.5671e-07
TR72669c0_g1_i5len=2112	gi|826419230|ref|XP_012524495.1| PREDICTED: organic cation transporter protein-like isoform X4 [Monomorium pharaonis]	183.422	-3.32717	0.763712	-4.35657	1.32114e-05	0.00269576
TR72866c1_g1_i10len=6219	gi|795088261|ref|XP_011878872.1| PREDICTED: neuromedin-U receptor 2-like isoform X2 [Vollenhovia emeryi]	247.7	-1.63395	0.460201	-3.55051	0.000384491	0.0243322
TR72887c5_g1_i3len=5498	gi|769852513|ref|XP_011637729.1| PREDICTED: kinesin-like protein KIF3A [Pogonomyrmex barbatus]	2751.97	-0.939113	0.222284	-4.22483	2.39126e-05	0.00405836
TR72887c5_g1_i4len=1933	gi|795031698|ref|XP_011863698.1| PREDICTED: lysosomal Pro-X carboxypeptidase [Vollenhovia emeryi]	1804.11	-1.18385	0.346476	-3.41683	0.000633553	0.0328906
TR72906c0_g1_i5len=6075	gi|1068406055|ref|XP_018050110.1| PREDICTED: arginyl-tRNA--protein transferase 1 isoform X2 [Atta colombica]	585.59	-1.0092	0.309214	-3.26375	0.00109947	0.0459122
TR72938c1_g1_i1len=4084	gi|780694507|ref|XP_011700434.1| PREDICTED: patched domain-containing protein 3-like [Wasmannia auropunctata]	2163.85	-1.54706	0.450405	-3.43481	0.000592975	0.031426
TR72978c1_g1_i1len=2411	gi|795089125|ref|XP_011879057.1| PREDICTED: acyl-CoA synthetase family member 2, mitochondrial isoform X1 [Vollenhovia emeryi]	234.3	-0.701117	0.152727	-4.59065	4.41877e-06	0.0012985
TR73076c4_g16_i2len=4836	gi|780720184|ref|XP_011706722.1| PREDICTED: protein quiver [Wasmannia auropunctata]	12.606	-2.33464	0.585712	-3.98599	6.72007e-05	0.00810931
TR73099c1_g2_i4len=9613	gi|795059209|ref|XP_011872776.1| PREDICTED: kinectin isoform X2 [Vollenhovia emeryi]	840.22	-1.31927	0.294064	-4.48634	7.24584e-06	0.00178265
TR73116c0_g1_i1len=3697	gi|780646382|ref|XP_011689279.1| PREDICTED: selenium-binding protein 1-A [Wasmannia auropunctata]	16858.7	-0.917609	0.231334	-3.96659	7.29081e-05	0.00856995
TR73116c1_g1_i2len=3922	gi|1068393951|ref|XP_018045803.1| PREDICTED: oxidation resistance protein 1 isoform X10 [Atta colombica]	2819.05	-0.785138	0.175765	-4.46697	7.93335e-06	0.00187323
TR73148c0_g1_i1len=6475	gi|939642596|ref|XP_014271719.1| PREDICTED: complexin isoform X3 [Halyomorpha halys]	19.747	-2.06036	0.549204	-3.75153	0.000175758	0.0146597
TR73183c1_g1_i1len=325	gi|826463589|ref|XP_012534693.1| PREDICTED: receptor-type tyrosine-protein phosphatase T-like isoform X4 [Monomorium pharaonis]	1.30703	-2.87256	0.842664	-3.4089	0.000652244	0.0334126
TR73196c1_g1_i2len=653	gi|768438358|ref|XP_011560756.1| PREDICTED: uncharacterized protein LOC105391048 [Plutella xylostella]	0.992271	-3.00637	0.828301	-3.62956	0.00028391	0.020001
TR73220c0_g1_i7len=1271	gi|759046375|ref|XP_011332170.1| PREDICTED: rap guanine nucleotide exchange factor 2-like isoform X7 [Cerapachys biroi]	4.96637	-2.86036	0.802919	-3.56245	0.000367409	0.0235739
TR73250c0_g2_i2len=2494	gi|751238143|ref|XP_011173003.1| PREDICTED: uncharacterized protein LOC105205348, partial [Solenopsis invicta]	1.43515	-2.9454	0.840913	-3.50262	0.00046071	0.027002
TR73284c5_g1_i4len=449	gi|1070132825|ref|XP_018343882.1| PREDICTED: acetyl-CoA carboxylase [Trachymyrmex septentrionalis]	1.75111	-2.94332	0.844484	-3.48535	0.000491489	0.0281306
TR73285c1_g1_i4len=2314	gi|795068157|ref|XP_011874753.1| PREDICTED: uncharacterized protein LOC105565840 [Vollenhovia emeryi]	10283	-1.18172	0.349986	-3.37646	0.000734245	0.035737
TR73287c0_g1_i1len=3712	gi|795030596|ref|XP_011863328.1| PREDICTED: arylsulfatase B-like [Vollenhovia emeryi]	4592.28	-1.14471	0.300247	-3.81257	0.000137528	0.0126148
TR73287c0_g2_i1len=1859	gi|746850864|ref|XP_011055928.1| PREDICTED: uncharacterized protein KIAA0930 homolog isoform X2 [Acromyrmex echinatior]	670.863	-0.917209	0.266242	-3.44502	0.00057102	0.03069
TR73287c0_g2_i2len=2702	gi|1070179587|ref|XP_018348641.1| PREDICTED: uncharacterized protein LOC108752350 isoform X1 [Trachymyrmex septentrionalis]	700.342	-0.898072	0.234762	-3.82546	0.00013053	0.0122563
TR73319c1_g3_i2len=7631	gi|1070198593|ref|XP_018369125.1| PREDICTED: dystroglycan-like isoform X2 [Trachymyrmex cornetzi]	12121.2	-0.814125	0.167395	-4.86349	1.15336e-06	0.000466296
TR73325c0_g1_i1len=922	gi|308507113|ref|XP_003115739.1| CRE-GEI-7 protein [Caenorhabditis remanei]	13.4479	-2.69712	0.732713	-3.681	0.000232321	0.0175134
TR73325c0_g2_i1len=790	gi|1067088957|ref|XP_018006172.1| PREDICTED: isocitrate lyase-like [Hyalella azteca]	10.0831	-2.98255	0.776268	-3.84216	0.000121956	0.0118832
TR73382c0_g4_i1len=3845	gi|780641467|ref|XP_011688110.1| PREDICTED: LOW QUALITY PROTEIN: lysine-specific histone demethylase 1 homolog 3-like [Wasmannia auropunctata]	9876.61	-1.85099	0.426899	-4.33589	1.4517e-05	0.002844
TR73386c1_g2_i1len=457	gi|826420854|ref|XP_012525372.1| PREDICTED: gonadotropin-releasing hormone II receptor isoform X1 [Monomorium pharaonis]	100.167	-1.54029	0.45389	-3.39352	0.000689995	0.0344314
TR73386c1_g2_i5len=1467	gi|826420858|ref|XP_012525374.1| PREDICTED: gonadotropin-releasing hormone II receptor isoform X3 [Monomorium pharaonis]	475.779	-2.64005	0.455949	-5.79024	7.02873e-09	1.0346e-05
TR73459c2_g1_i3len=758	gi|795026633|ref|XP_011862008.1| PREDICTED: uncharacterized protein LOC105558746 [Vollenhovia emeryi]	9.09083	-1.59982	0.489265	-3.26985	0.00107606	0.0453232
TR73472c1_g2_i6len=3126	gi|801383730|ref|XP_012055041.1| PREDICTED: monocarboxylate transporter 12 [Atta cephalotes]	2762.51	-1.48904	0.384324	-3.87444	0.000106872	0.0109507
TR73482c4_g3_i7len=6413	gi|1070190470|ref|XP_018352077.1| PREDICTED: UDP-N-acetylglucosamine--peptide N-acetylglucosaminyltransferase 110 kDa subunit isoform X2 [Trachymyrmex septentrionalis]	3831.98	-0.706304	0.200981	-3.51428	0.000440946	0.0262804
TR73563c0_g2_i2len=898	gi|795106762|ref|XP_011881773.1| PREDICTED: uncharacterized protein LOC105569709 [Vollenhovia emeryi]	1.81335	-3.49058	0.813588	-4.29035	1.7839e-05	0.00331086
TR73589c0_g2_i4len=1463	gi|746853297|ref|XP_011057243.1| PREDICTED: leupaxin [Acromyrmex echinatior]	56.1374	-2.28344	0.546002	-4.18211	2.8882e-05	0.0045717
TR73589c0_g2_i6len=951	gi|746853297|ref|XP_011057243.1| PREDICTED: leupaxin [Acromyrmex echinatior]	21.5915	-2.92144	0.732091	-3.99054	6.59228e-05	0.00801698
TR73605c0_g1_i10len=4894	gi|769850735|ref|XP_011636784.1| PREDICTED: dynamin isoform X11 [Pogonomyrmex barbatus]	62.5845	-1.19505	0.360921	-3.31111	0.000929281	0.041403
TR73605c0_g1_i8len=3549	gi|1068376636|ref|XP_018059104.1| PREDICTED: dynamin isoform X4 [Atta colombica]	283.234	-0.88276	0.250236	-3.52771	0.000419179	0.0255345
TR73615c1_g2_i1len=1650	gi|780619866|ref|XP_011705916.1| PREDICTED: uncharacterized protein LOC105461126 [Wasmannia auropunctata]	50.0895	-2.64887	0.774749	-3.419	0.000628522	0.0327275
TR73695c0_g1_i1len=963	gi|1070186225|ref|XP_018350686.1| PREDICTED: protein daughterless isoform X9 [Trachymyrmex septentrionalis]	52.0256	-1.77761	0.40814	-4.35538	1.32834e-05	0.00269576
TR73724c0_g1_i1len=3679	gi|751200306|ref|XP_011161523.1| PREDICTED: choline transporter-like protein 1 isoform X2 [Solenopsis invicta]	1262.1	-2.11641	0.296504	-7.13788	9.47832e-13	5.01356e-09
TR73724c0_g1_i2len=3041	gi|751200306|ref|XP_011161523.1| PREDICTED: choline transporter-like protein 1 isoform X2 [Solenopsis invicta]	1495.45	-1.33797	0.209714	-6.37994	1.77155e-10	4.16472e-07
TR73744c0_g1_i1len=1754	gi|1009571088|ref|XP_015917635.1| PREDICTED: uncharacterized protein LOC107447274 [Parasteatoda tepidariorum]	9.34914	-2.18048	0.605606	-3.60048	0.000317624	0.0216089
TR73749c0_g1_i1len=5033	gi|795039233|ref|XP_011866210.1| PREDICTED: putative polypeptide N-acetylgalactosaminyltransferase 9 isoform X2 [Vollenhovia emeryi]	40.2882	-1.40323	0.376276	-3.72925	0.000192051	0.0156479
TR73749c0_g1_i2len=6515	gi|795039230|ref|XP_011866209.1| PREDICTED: putative polypeptide N-acetylgalactosaminyltransferase 9 isoform X1 [Vollenhovia emeryi]	552.676	-1.04896	0.2866	-3.65999	0.000252221	0.0185295
TR73783c0_g2_i4len=4368	gi|769830941|ref|XP_011633672.1| PREDICTED: basement membrane-specific heparan sulfate proteoglycan core protein-like isoform X4 [Pogonomyrmex barbatus]	7.56073	-3.05646	0.789379	-3.87198	0.000107954	0.0109989
TR73861c0_g2_i1len=2286	gi|795036296|ref|XP_011865226.1| PREDICTED: tumor protein p63-regulated gene 1-like protein isoform X1 [Vollenhovia emeryi]	336.876	-0.59647	0.172499	-3.45782	0.000544574	0.02985
TR73873c2_g3_i2len=764	gi|801382881|ref|XP_012054571.1| PREDICTED: chondroadherin-like [Atta cephalotes]	90.1015	-1.51419	0.395215	-3.8313	0.00012747	0.012167
TR73963c1_g1_i1len=1924	gi|780620148|ref|XP_011706607.1| PREDICTED: uncharacterized protein LOC105461799 [Wasmannia auropunctata]	115.134	-1.63672	0.414829	-3.94553	7.96232e-05	0.00900892
TR7398c0_g1_i1len=1233	gi|1067085630|ref|XP_018026745.1| PREDICTED: succinyl-CoA ligase [ADP-forming] subunit beta, mitochondrial-like [Hyalella azteca]	2.44029	-2.90507	0.849115	-3.42129	0.000623239	0.0325345
TR74003c0_g9_i1len=771	gi|1068401183|ref|XP_018048372.1| PREDICTED: carboxypeptidase N subunit 2-like [Atta colombica]	1989.55	-2.61421	0.656251	-3.98356	6.78911e-05	0.00816159
TR74032c10_g7_i2len=1136	gi|752880210|ref|XP_011257662.1| PREDICTED: S-adenosylmethionine synthase isoform X3 [Camponotus floridanus]	339.832	-2.04672	0.465989	-4.39221	1.12206e-05	0.00238999
TR74066c0_g2_i1len=1109	gi|780623766|ref|XP_011707932.1| PREDICTED: E3 ubiquitin-protein ligase cblA-like [Wasmannia auropunctata]	7.2663	-2.11628	0.561515	-3.76886	0.000163992	0.0140475
TR74087c0_g3_i3len=1110	gi|752869988|ref|XP_011252127.1| PREDICTED: chymotrypsin-2-like isoform X2 [Camponotus floridanus]	1.66344	-3.21762	0.829976	-3.87677	0.000105854	0.0109074
TR74095c0_g1_i2len=907	gi|780650088|ref|XP_011690165.1| PREDICTED: uncharacterized protein LOC105451425 [Wasmannia auropunctata]	177.288	-1.34685	0.321258	-4.19243	2.75982e-05	0.00445743
TR74168c2_g1_i2len=1251	gi|795048524|ref|XP_011869257.1| PREDICTED: uncharacterized protein LOC105562793 [Vollenhovia emeryi]	92.5512	-1.76755	0.538697	-3.28116	0.00103382	0.0442486
TR74176c7_g1_i2len=5013	gi|795018586|ref|XP_011859263.1| PREDICTED: uncharacterized protein LOC105556764 isoform X1 [Vollenhovia emeryi]	258.857	-2.39843	0.636724	-3.76682	0.000165339	0.0140869
TR74178c2_g1_i1len=2496	gi|795084092|ref|XP_011878005.1| PREDICTED: major facilitator superfamily domain-containing protein 1-like [Vollenhovia emeryi]	1701.01	-1.37761	0.210589	-6.54169	6.08257e-11	1.67863e-07
TR74372c0_g1_i2len=3051	gi|1070176280|ref|XP_018347655.1| PREDICTED: uncharacterized protein LOC108751758 [Trachymyrmex septentrionalis]	5.4083	-2.94855	0.718609	-4.10313	4.07594e-05	0.00586658
TR74384c2_g3_i3len=4480	gi|780706598|ref|XP_011703361.1| PREDICTED: sodium-driven chloride bicarbonate exchanger isoform X2 [Wasmannia auropunctata]	361.289	-2.01273	0.383865	-5.24332	1.57711e-07	0.000111053
TR74384c2_g3_i6len=1648	gi|751224788|ref|XP_011165755.1| PREDICTED: sodium bicarbonate cotransporter 3-like [Solenopsis invicta]	19.0933	-2.5136	0.521015	-4.82442	1.40412e-06	0.000546781
TR74433c3_g1_i5len=4594	gi|780709654|ref|XP_011704185.1| PREDICTED: ATP-binding cassette sub-family G member 1-like [Wasmannia auropunctata]	2838.12	-1.58916	0.308986	-5.14316	2.7015e-07	0.000158773
TR74441c0_g1_i1len=6145	gi|795030427|ref|XP_011863277.1| PREDICTED: uncharacterized protein LOC105559528 [Vollenhovia emeryi]	2588.25	-0.51937	0.149121	-3.48287	0.000496061	0.0283411
TR74444c3_g6_i9len=711	gi|769848704|ref|XP_011635722.1| PREDICTED: probable phosphoserine aminotransferase [Pogonomyrmex barbatus]	675.336	-0.777419	0.232499	-3.34375	0.000826554	0.0384639
TR74492c5_g1_i1len=2940	gi|795065329|ref|XP_011874191.1| PREDICTED: probable zinc transporter protein DDB_G0269332 isoform X2 [Vollenhovia emeryi]	2390.01	-0.968115	0.221805	-4.36471	1.2729e-05	0.00262324
TR74509c2_g2_i6len=3449	gi|795025128|ref|XP_011861505.1| PREDICTED: polyadenylate-binding protein 4-like [Vollenhovia emeryi]	11883.9	-1.04392	0.321589	-3.24612	0.0011699	0.0476016
TR74528c2_g1_i1len=2382	gi|1068402833|ref|XP_018048953.1| PREDICTED: E3 ubiquitin-protein ligase CBL-B isoform X2 [Atta colombica]	171.944	-1.17116	0.251211	-4.66207	3.13051e-06	0.000978847
TR74615c4_g2_i1len=403	gi|815766200|ref|XP_012218307.1| PREDICTED: uncharacterized protein LOC105669765 [Linepithema humile]	51.9059	-2.43689	0.710781	-3.42846	0.000607007	0.0319744
TR74678c0_g1_i1len=5137	gi|795087762|ref|XP_011878765.1| PREDICTED: uncharacterized protein LOC105568024 [Vollenhovia emeryi]	74114.3	-1.14882	0.326259	-3.52118	0.000429625	0.0258305
TR74696c4_g4_i3len=496	gi|795078403|ref|XP_011876820.1| PREDICTED: probable chitinase 3 [Vollenhovia emeryi]	7.29433	-2.34506	0.631165	-3.71544	0.000202847	0.0161956
TR74702c1_g3_i2len=3366	gi|1070211735|ref|XP_018375070.1| PREDICTED: uncharacterized protein LOC108768892 [Trachymyrmex cornetzi]	38.6641	-2.98889	0.712867	-4.19278	2.75562e-05	0.00445743
TR74777c7_g1_i3len=8975	gi|795110197|ref|XP_011882286.1| PREDICTED: lysosomal alpha-glucosidase-like [Vollenhovia emeryi]	1896.08	-0.681254	0.209651	-3.24947	0.00115621	0.0472871
TR74823c2_g4_i1len=1127	gi|815788629|ref|XP_012214839.1| PREDICTED: putative golgin subfamily A member 6-like protein 6 [Linepithema humile]	9.00044	-2.2656	0.591678	-3.82911	0.00012861	0.0121867
TR74823c3_g1_i1len=367	gi|815788629|ref|XP_012214839.1| PREDICTED: putative golgin subfamily A member 6-like protein 6 [Linepithema humile]	6.51	-3.67347	0.771062	-4.76417	1.89632e-06	0.000676219
TR74825c9_g10_i1len=6188	gi|795057074|ref|XP_011872067.1| PREDICTED: transferrin [Vollenhovia emeryi]	43247.4	-2.40981	0.596047	-4.04299	5.27747e-05	0.00694983
TR74842c1_g1_i1len=476	gi|1070196888|ref|XP_018353896.1| PREDICTED: hybrid signal transduction histidine kinase B-like isoform X1 [Trachymyrmex septentrionalis]	208.764	-2.09846	0.430293	-4.87682	1.07812e-06	0.000450214
TR74847c6_g1_i5len=390	gi|759075130|ref|XP_011347264.1| PREDICTED: aminopeptidase N-like [Cerapachys biroi]	3.21637	-2.767	0.84581	-3.27142	0.00107009	0.0451915
TR74912c2_g1_i2len=2853	gi|769847460|ref|XP_011635065.1| PREDICTED: voltage-dependent calcium channel type A subunit alpha-1 isoform X1 [Pogonomyrmex barbatus]	5.1734	-2.75982	0.717699	-3.84537	0.000120369	0.0118454
TR74953c0_g1_i1len=3631	gi|826478202|ref|XP_012537541.1| PREDICTED: carbohydrate sulfotransferase 5-like isoform X2 [Monomorium pharaonis]	598.625	-1.26475	0.331327	-3.81723	0.000134957	0.0124644
TR74955c1_g1_i1len=3968	gi|795083339|ref|XP_011877858.1| PREDICTED: interleukin-1 receptor accessory protein-like 1 [Vollenhovia emeryi]	86.0457	-1.02258	0.230484	-4.43664	9.13737e-06	0.00204942
TR74961c5_g1_i2len=2022	gi|751212367|ref|XP_011158952.1| PREDICTED: cytochrome P450 6k1-like [Solenopsis invicta]	1790.47	-1.34234	0.32811	-4.09112	4.29288e-05	0.00608229
TR74976c5_g1_i1len=6461	gi|826407908|ref|XP_012523049.1| PREDICTED: beta-1,3-glucan-binding protein-like [Monomorium pharaonis]	31832.1	-1.44883	0.294341	-4.92229	8.55395e-07	0.000377051
TR75037c0_g1_i1len=3388	gi|815820417|ref|XP_012231428.1| PREDICTED: uncharacterized protein LOC105677403 [Linepithema humile]	62.5625	-2.28581	0.588504	-3.8841	0.000102708	0.0107225
TR75068c3_g1_i1len=3186	gi|751210072|ref|XP_011157716.1| PREDICTED: protein groucho-like isoform X2 [Solenopsis invicta]	136.136	-1.36472	0.379012	-3.60073	0.000317321	0.0216089
TR75105c0_g1_i26len=8495	gi|780665060|ref|XP_011693826.1| PREDICTED: guanine deaminase-like [Wasmannia auropunctata]	429.071	-3.12091	0.797681	-3.91248	9.13538e-05	0.00987461
TR75111c1_g1_i1len=11776	gi|746862204|ref|XP_011062008.1| PREDICTED: laminin subunit alpha [Acromyrmex echinatior]	7307.47	-1.47543	0.29431	-5.0132	5.35315e-07	0.000261374
TR75115c1_g2_i4len=364	gi|795042822|ref|XP_011867394.1| PREDICTED: collagen alpha-1(IX) chain-like isoform X3 [Vollenhovia emeryi]	1.57309	-2.7885	0.712789	-3.9121	9.14975e-05	0.00987461
TR75147c0_g1_i1len=7994	gi|780683648|ref|XP_011698083.1| PREDICTED: threonylcarbamoyladenosine tRNA methylthiotransferase [Wasmannia auropunctata]	375.284	-0.734462	0.215788	-3.40363	0.000664969	0.0336857
TR75150c0_g1_i2len=1169	gi|951558326|ref|XP_014478423.1| PREDICTED: AP-2 complex subunit mu [Dinoponera quadriceps]	1040.3	-0.656701	0.19623	-3.34659	0.000818132	0.038212
TR75157c0_g1_i3len=12014	gi|1069711138|ref|XP_018313046.1| PREDICTED: kinase D-interacting substrate of 220 kDa isoform X2 [Trachymyrmex zeteki]	1476.33	-1.1047	0.320346	-3.44845	0.000563804	0.0304052
TR75171c1_g3_i4len=4265	gi|795100950|ref|XP_011880929.1| PREDICTED: dynein light chain 1, axonemal-like [Vollenhovia emeryi]	3.9799	-3.68904	0.825874	-4.46683	7.93865e-06	0.00187323
TR75172c5_g2_i1len=2624	gi|795020883|ref|XP_011860074.1| PREDICTED: aminopeptidase N-like isoform X1 [Vollenhovia emeryi]	1773.37	-2.07179	0.559677	-3.70176	0.000214105	0.0167572
TR75172c5_g2_i4len=3151	gi|795020883|ref|XP_011860074.1| PREDICTED: aminopeptidase N-like isoform X1 [Vollenhovia emeryi]	2407.17	-2.12522	0.561443	-3.78529	0.000153532	0.0134604
TR75173c1_g1_i2len=3798	gi|826476208|ref|XP_012537152.1| PREDICTED: protein croquemort-like isoform X2 [Monomorium pharaonis]	4321.19	-1.04204	0.242306	-4.30053	1.70393e-05	0.00319042
TR75188c6_g1_i1len=669	gi|751210873|ref|XP_011158153.1| PREDICTED: uncharacterized protein CG5902-like [Solenopsis invicta]	85.24	-0.881797	0.184491	-4.77961	1.75633e-06	0.000640696
TR75188c6_g2_i1len=1341	gi|746865935|ref|XP_011064011.1| PREDICTED: uncharacterized protein CG5902-like [Acromyrmex echinatior]	177.309	-0.738347	0.19127	-3.86023	0.00011328	0.0113834
TR75188c6_g2_i7len=3306	gi|1070181200|ref|XP_018365005.1| PREDICTED: uncharacterized protein LOC108762483 [Trachymyrmex cornetzi]	169.113	-0.533848	0.135821	-3.93052	8.47632e-05	0.00935698
TR75198c0_g1_i2len=3825	gi|746836027|ref|XP_011068716.1| PREDICTED: leucine-rich repeat-containing protein 15-like isoform X2 [Acromyrmex echinatior]	10.1734	-2.51964	0.633281	-3.97871	6.92912e-05	0.00824388
TR75216c1_g1_i2len=2501	gi|936688383|ref|XP_014222171.1| PREDICTED: uncharacterized protein LOC106649326 [Trichogramma pretiosum]	99.0435	-1.74551	0.51671	-3.37813	0.000729806	0.0356336
TR75227c0_g1_i3len=7517	gi|769844704|ref|XP_011633601.1| PREDICTED: LOW QUALITY PROTEIN: beta-galactosidase-like [Pogonomyrmex barbatus]	297.043	-2.13029	0.47029	-4.52973	5.90602e-06	0.00158177
TR75397c1_g2_i4len=937	gi|676488211|ref|XP_009064545.1| hypothetical protein LOTGIDRAFT_196362 [Lottia gigantea]	4.45145	-2.73211	0.82992	-3.29201	0.000994731	0.0430106
TR75451c6_g3_i1len=2373	gi|751211607|ref|XP_011158547.1| PREDICTED: serine/threonine-protein kinase ULK3, partial [Solenopsis invicta]	3.03693	-3.05457	0.847081	-3.60599	0.000310959	0.0214076
TR75485c0_g2_i1len=4919	gi|795089267|ref|XP_011879089.1| PREDICTED: uncharacterized protein LOC105568228 [Vollenhovia emeryi]	54755.3	-1.55186	0.404021	-3.84104	0.000122516	0.0118908
TR75547c1_g2_i4len=11556	gi|795102218|ref|XP_011881109.1| PREDICTED: Niemann-Pick C1 protein isoform X2 [Vollenhovia emeryi]	756.471	-1.95416	0.586129	-3.33401	0.000856024	0.039288
TR75573c1_g1_i1len=2797	gi|795037184|ref|XP_011865529.1| PREDICTED: uncharacterized protein LOC105560757 [Vollenhovia emeryi]	304.743	-1.08996	0.304283	-3.58208	0.000340874	0.0226088
TR75585c4_g1_i1len=4322	gi|795055834|ref|XP_011871652.1| PREDICTED: uncharacterized protein LOC105564116 [Vollenhovia emeryi]	913.751	-0.757645	0.11051	-6.85588	7.08745e-12	3.21335e-08
TR75589c2_g1_i5len=2323	gi|1070610682|ref|XP_018403174.1| PREDICTED: uncharacterized protein LOC108780084 [Cyphomyrmex costatus]	4.73835	-3.81799	0.823301	-4.63743	3.52777e-06	0.00108175
TR75621c1_g2_i1len=996	gi|795017294|ref|XP_011858801.1| PREDICTED: trichohyalin-like [Vollenhovia emeryi]	30.9002	-1.4841	0.45038	-3.29521	0.000983484	0.0427656
TR75643c1_g4_i1len=3574	gi|769836271|ref|XP_011648270.1| PREDICTED: synaptic vesicle membrane protein VAT-1 homolog-like [Pogonomyrmex barbatus]	4783.18	-1.11741	0.32013	-3.49048	0.000482159	0.0277506
TR75673c1_g2_i1len=1654	gi|1070182490|ref|XP_018349535.1| PREDICTED: uncharacterized protein LOC108752866 [Trachymyrmex septentrionalis]	316.139	-1.41523	0.289646	-4.88606	1.02874e-06	0.000435324
TR75753c0_g1_i4len=9974	gi|795027739|ref|XP_011862378.1| PREDICTED: phosphoinositide 3-kinase adapter protein 1 [Vollenhovia emeryi]	431.749	-0.924768	0.279605	-3.30741	0.000941645	0.041768
TR75766c0_g1_i8len=1910	gi|751208852|ref|XP_011157057.1| PREDICTED: uncharacterized protein LOC105194042, partial [Solenopsis invicta]	2.52304	-3.03934	0.845731	-3.59374	0.000325968	0.0219644
TR75775c3_g1_i2len=10764	gi|1068388714|ref|XP_018043967.1| PREDICTED: T-complex protein 1 subunit beta [Atta colombica]	1351.67	-1.11828	0.313989	-3.56153	0.000368703	0.0236026
TR75812c0_g1_i1len=4509	gi|795087442|ref|XP_011878700.1| PREDICTED: protein unc-13 homolog D isoform X12 [Vollenhovia emeryi]	1946.29	-0.726557	0.12405	-5.85698	4.71373e-09	7.47999e-06
TR75823c0_g1_i2len=3157	gi|780678321|ref|XP_011696962.1| PREDICTED: protein zntC-like isoform X1 [Wasmannia auropunctata]	562.501	-0.950697	0.267844	-3.54945	0.000386036	0.0244056
TR75838c0_g1_i1len=12331	gi|751212786|ref|XP_011159185.1| PREDICTED: thrombospondin type-1 domain-containing protein 4-like [Solenopsis invicta]	559.434	-1.03794	0.263582	-3.93784	8.22198e-05	0.00924654
TR75850c0_g1_i5len=556	gi|998519147|ref|XP_015520494.1| PREDICTED: alpha-aminoadipic semialdehyde synthase, mitochondrial-like [Neodiprion lecontei]	74.5918	-1.63878	0.501276	-3.26923	0.00107842	0.0453923
TR75868c0_g2_i1len=2652	gi|826464107|ref|XP_012534793.1| PREDICTED: uncharacterized protein LOC105835788 isoform X2 [Monomorium pharaonis]	25.0713	-1.11035	0.34065	-3.2595	0.00111608	0.0463188
TR75875c7_g4_i1len=4638	gi|795019734|ref|XP_011859679.1| PREDICTED: phosphoenolpyruvate carboxykinase [GTP]-like isoform X1 [Vollenhovia emeryi]	11143	-1.84078	0.481636	-3.82194	0.000132405	0.0123414
TR75875c7_g4_i3len=10568	gi|795058997|ref|XP_011872703.1| PREDICTED: uncharacterized protein LOC105564712 [Vollenhovia emeryi]	3469.82	-1.30063	0.331995	-3.91761	8.94331e-05	0.00973661
TR7594c0_g1_i1len=627	gi|954542512|ref|XP_014601785.1| PREDICTED: 60S ribosomal protein L6-like isoform X1 [Polistes canadensis]	4.39071	-3.11291	0.815704	-3.81623	0.000135506	0.0124654
TR75962c2_g1_i1len=1844	gi|769846563|ref|XP_011634591.1| PREDICTED: uncharacterized protein LOC105425493 [Pogonomyrmex barbatus]	18.0465	-3.18493	0.44193	-7.20687	5.72521e-13	3.32856e-09
TR75965c0_g3_i2len=7140	gi|751208820|ref|XP_011157039.1| PREDICTED: transcription factor CP2-like protein 1 isoform X2 [Solenopsis invicta]	2554.71	-0.804362	0.239564	-3.35761	0.000786198	0.0373247
TR75971c0_g1_i2len=5183	gi|1070142590|ref|XP_018377016.1| PREDICTED: tyrosine-protein phosphatase 99A isoform X4 [Trachymyrmex cornetzi]	372.621	-1.27387	0.297459	-4.2825	1.84807e-05	0.0033632
TR75978c6_g1_i11len=1612	gi|746853435|ref|XP_011057317.1| PREDICTED: monoacylglycerol lipase ABHD12 isoform X3 [Acromyrmex echinatior]	260.462	-2.16743	0.52139	-4.15703	3.22415e-05	0.00497931
TR76058c0_g1_i3len=324	gi|826448334|ref|XP_012531738.1| PREDICTED: uncharacterized protein LOC105834067 isoform X3 [Monomorium pharaonis]	1.23532	-3.34105	0.808685	-4.13146	3.60469e-05	0.00540908
TR76096c0_g1_i1len=1133	gi|795051495|ref|XP_011870214.1| PREDICTED: uncharacterized protein LOC105563321 [Vollenhovia emeryi]	12.627	-1.33155	0.399578	-3.3324	0.000860991	0.0393736
TR76116c1_g2_i2len=2636	gi|1070208170|ref|XP_018373120.1| PREDICTED: uncharacterized protein LOC108767647 [Trachymyrmex cornetzi]	48.5727	-2.11149	0.537706	-3.92686	8.60638e-05	0.00943491
TR76140c0_g1_i13len=1700	gi|795077179|ref|XP_011876569.1| PREDICTED: uncharacterized protein LOC105566837 isoform X2 [Vollenhovia emeryi]	1.37229	-2.95913	0.839755	-3.5238	0.000425401	0.0257692
TR76175c2_g3_i3len=429	gi|826408142|ref|XP_012524306.1| PREDICTED: probable chitinase 3 [Monomorium pharaonis]	142.446	-1.06958	0.326381	-3.2771	0.00104879	0.0445888
TR76232c6_g1_i1len=8977	gi|780641900|ref|XP_011688215.1| PREDICTED: chromodomain-helicase-DNA-binding protein 7 isoform X4 [Wasmannia auropunctata]	835.503	-0.754673	0.224218	-3.3658	0.000763234	0.0365351
TR76270c9_g2_i1len=1513	gi|769846687|ref|XP_011634657.1| PREDICTED: androgen-induced gene 1 protein-like isoform X2 [Pogonomyrmex barbatus]	14.5953	-1.69102	0.334867	-5.04983	4.42203e-07	0.000226358
TR76317c5_g1_i1len=8584	gi|751218742|ref|XP_011162426.1| PREDICTED: laminin subunit beta-1 isoform X2 [Solenopsis invicta]	4495.36	-1.61823	0.272457	-5.9394	2.86063e-09	5.04378e-06
TR76320c4_g3_i2len=1160	gi|1068383047|ref|XP_018058970.1| PREDICTED: leucine-rich repeat-containing protein 15-like [Atta colombica]	1844.63	-1.02492	0.315909	-3.24436	0.00117713	0.0478343
TR76320c4_g3_i9len=326	gi|1068383047|ref|XP_018058970.1| PREDICTED: leucine-rich repeat-containing protein 15-like [Atta colombica]	95.3865	-0.930829	0.247752	-3.7571	0.000171892	0.0144378
TR76322c0_g2_i4len=3730	gi|795113075|ref|XP_011882720.1| PREDICTED: uncharacterized protein LOC105570254 [Vollenhovia emeryi]	28.9313	-2.32587	0.646425	-3.59805	0.000320606	0.0217649
TR76340c3_g3_i1len=5091	gi|795020109|ref|XP_011859809.1| PREDICTED: NECAP-like protein CG9132 [Vollenhovia emeryi]	1473.68	-0.638396	0.189286	-3.37266	0.000744457	0.0359617
TR76369c3_g1_i2len=609	gi|795091240|ref|XP_011879485.1| PREDICTED: uncharacterized protein LOC105568422 [Vollenhovia emeryi]	4.88544	-1.94892	0.559709	-3.48202	0.000497652	0.0283554
TR76381c0_g3_i1len=1032	gi|1070209578|ref|XP_018373893.1| PREDICTED: UPF0329 protein ECU05_1680/ECU11_0050-like [Trachymyrmex cornetzi]	8.79113	-2.72046	0.669321	-4.0645	4.81359e-05	0.00650081
TR76472c4_g1_i1len=1289	gi|795047890|ref|XP_011869050.1| PREDICTED: probable enoyl-CoA hydratase, mitochondrial [Vollenhovia emeryi]	4803.97	-0.827795	0.215934	-3.83356	0.000126303	0.012092
TR76473c1_g1_i2len=12033	gi|795045001|ref|XP_011868099.1| PREDICTED: uncharacterized protein LOC105562140 isoform X1 [Vollenhovia emeryi]	1273.91	-1.20726	0.363375	-3.32236	0.00089261	0.0403333
TR76474c0_g1_i1len=4296	gi|751238577|ref|XP_011173242.1| PREDICTED: tenascin-like isoform X1 [Solenopsis invicta]	1105.3	-2.22153	0.437794	-5.07439	3.88743e-07	0.000204462
TR76506c2_g2_i3len=17711	gi|780642594|ref|XP_011688374.1| PREDICTED: neuroblastoma-amplified sequence-like [Wasmannia auropunctata]	2633.86	-1.26129	0.342398	-3.68369	0.000229885	0.0174813
TR76530c0_g2_i3len=449	gi|795082332|ref|XP_011877649.1| PREDICTED: dual specificity protein kinase shkD isoform X2 [Vollenhovia emeryi]	29.6218	-1.99085	0.532218	-3.74067	0.000183533	0.0152282
TR76564c2_g2_i2len=719	gi|780627329|ref|XP_011684622.1| PREDICTED: leucine-rich repeat-containing protein let-4-like [Wasmannia auropunctata]	1253.44	-2.32406	0.580294	-4.00497	6.20264e-05	0.00776542
TR76573c5_g5_i2len=363	gi|780693347|ref|XP_011700168.1| PREDICTED: peroxidase-like [Wasmannia auropunctata]	975.786	-0.718911	0.209952	-3.42417	0.000616671	0.0323327
TR76617c0_g3_i1len=377	gi|751239977|ref|XP_011174003.1| PREDICTED: probable multidrug resistance-associated protein lethal(2)03659 [Solenopsis invicta]	2.95867	-3.21238	0.815914	-3.93716	8.24517e-05	0.00924654
TR76667c8_g2_i2len=1487	gi|751208063|ref|XP_011156622.1| PREDICTED: uncharacterized protein LOC105193745 [Solenopsis invicta]	38.9384	-1.44044	0.423901	-3.39807	0.00067864	0.0340791
TR76667c8_g2_i5len=372	gi|964073485|ref|XP_014759087.1| uncharacterized protein Dana_GF28135, partial [Drosophila ananassae]	4.57962	-2.19029	0.671993	-3.2594	0.00111648	0.0463188
TR76848c0_g1_i1len=459	gi|801374685|ref|XP_012063076.1| PREDICTED: fatty acid synthase [Atta cephalotes]	32.3961	-3.50989	0.653336	-5.37225	7.77591e-08	6.665e-05
TR77204c0_g1_i1len=536	gi|926608381|ref|XP_013777695.1| PREDICTED: transcription factor BTF3 homolog 4-like [Limulus polyphemus]	1.55711	-2.91511	0.843825	-3.45463	0.000551042	0.0301006
TR78257c0_g1_i1len=498	gi|1070130945|ref|XP_018339693.1| PREDICTED: putative fatty acyl-CoA reductase CG5065, partial [Trachymyrmex septentrionalis]	147.694	-4.16128	0.396877	-10.485	1.01193e-25	3.21155e-21
TR78394c0_g1_i1len=705	gi|156382766|ref|XP_001632723.1| predicted protein [Nematostella vectensis]	1.35078	-2.7768	0.847057	-3.27817	0.00104481	0.0445179
TR7857c0_g1_i1len=603	gi|1078806569|ref|XP_018495540.1| PREDICTED: 40S ribosomal protein S11 [Metaseiulus occidentalis]	2.2637	-2.9293	0.847838	-3.45502	0.000550252	0.0300974
TR7964c0_g1_i1len=691	gi|826414165|ref|XP_012521752.1| PREDICTED: bifunctional aspartokinase/homoserine dehydrogenase 2, chloroplastic-like [Monomorium pharaonis]	1.32877	-3.24033	0.821025	-3.94669	7.924e-05	0.00898157
TR81316c0_g1_i1len=438	gi|780697711|ref|XP_011701212.1| PREDICTED: fatty acyl-CoA reductase 1-like [Wasmannia auropunctata]	1.28984	-3.12065	0.828456	-3.76682	0.000165338	0.0140869
TR82534c0_g1_i1len=813	gi|156356469|ref|XP_001623945.1| predicted protein, partial [Nematostella vectensis]	1.1999	-2.74493	0.84656	-3.24245	0.00118508	0.0479731
TR82674c0_g1_i1len=428	gi|926623750|ref|XP_013777304.1| PREDICTED: coiled-coil-helix-coiled-coil-helix domain-containing protein 2-like isoform X2 [Limulus polyphemus]	1.22422	-2.60402	0.794156	-3.27897	0.00104185	0.0445023
TR84158c0_g1_i1len=730	gi|1036691755|ref|XP_017008549.1| PREDICTED: histone H4-like, partial [Drosophila takahashii]	2.32661	-2.93293	0.84799	-3.45869	0.000542813	0.0298211
TR84791c0_g1_i1len=494	gi|985385347|ref|XP_015363712.1| PREDICTED: cytochrome c-like [Diuraphis noxia]	3.96006	-3.57756	0.831493	-4.30257	1.68828e-05	0.00317046
TR85244c0_g1_i1len=688	gi|391336611|ref|XP_003742672.1| PREDICTED: 60S ribosomal protein L15 [Metaseiulus occidentalis]	2.51291	-2.82053	0.850973	-3.31448	0.000918151	0.0410992
TR85248c0_g1_i1len=411	gi|762114419|ref|XP_011439989.1| PREDICTED: 60S ribosomal protein L32-like [Crassostrea gigas]	4.66005	-3.01311	0.809488	-3.72225	0.000197457	0.015865
TR85598c0_g1_i1len=517	gi|919016240|ref|XP_013392479.1| PREDICTED: NFU1 iron-sulfur cluster scaffold homolog, mitochondrial-like [Lingula anatina]	1.50213	-3.10096	0.834292	-3.71687	0.000201703	0.0161245
TR87815c0_g1_i1len=772	gi|936600700|ref|XP_014213995.1| PREDICTED: 40S ribosomal protein S2 [Copidosoma floridanum]	2.80021	-2.68959	0.8009	-3.35821	0.000784483	0.0373036
TR8937c0_g1_i1len=650	gi|1070190500|ref|XP_018367112.1| PREDICTED: protein slowmo [Trachymyrmex cornetzi]	1.75497	-3.33846	0.823633	-4.05334	5.04926e-05	0.00670495
TR90709c0_g1_i1len=491	gi|1048063612|ref|XP_017484733.1| PREDICTED: coiled-coil domain-containing protein 47-like [Rhagoletis zephyria]	1.17642	-2.97816	0.834769	-3.56765	0.000360197	0.0233298
TR90858c0_g1_i1len=403	gi|291238351|ref|XP_002739091.1| PREDICTED: 60S ribosomal protein L23a-like [Saccoglossus kowalevskii]	1.37528	-3.019	0.836708	-3.60818	0.00030835	0.0213203
TR91792c0_g1_i1len=872	gi|972201964|ref|XP_015183084.1| PREDICTED: high mobility group protein 20A [Polistes dominula]	1.53154	-3.1726	0.830103	-3.82194	0.000132408	0.0123414
TR91961c0_g1_i1len=733	gi|1036069711|ref|XP_016938478.1| PREDICTED: protein unc-45 homolog B-like [Drosophila suzukii]	1.24669	-2.89142	0.841116	-3.4376	0.000586887	0.031275
TR92761c0_g1_i1len=745	gi|196001801|ref|XP_002110768.1| hypothetical protein TRIADDRAFT_54013 [Trichoplax adhaerens]	1.03062	-2.97524	0.831187	-3.57951	0.000344244	0.0226223
TR92949c0_g1_i1len=566	gi|115803428|ref|XP_786544.2| PREDICTED: succinyl-CoA ligase subunit alpha, mitochondrial [Strongylocentrotus purpuratus]	1.50135	-2.77534	0.84825	-3.27185	0.00106848	0.0451536
TR93252c0_g1_i1len=1167	gi|391347649|ref|XP_003748072.1| PREDICTED: ribonuclease Oy [Metaseiulus occidentalis]	1.92288	-3.02725	0.842604	-3.59273	0.000327231	0.0220261
TR93837c0_g2_i1len=517	gi|196007616|ref|XP_002113674.1| expressed hypothetical protein [Trichoplax adhaerens]	1.24177	-2.94131	0.838568	-3.50754	0.000452269	0.0267543
TR94802c0_g1_i1len=1221	gi|340381606|ref|XP_003389312.1| PREDICTED: serine carboxypeptidase S10 family member 1-like [Amphimedon queenslandica]	4.17552	-3.71319	0.825874	-4.49608	6.9219e-06	0.00172977
TR95027c0_g1_i1len=717	gi|1048031583|ref|XP_017489736.1| PREDICTED: phospholipid hydroperoxide glutathione peroxidase, mitochondrial-like [Rhagoletis zephyria]	0.983098	-2.83093	0.838706	-3.37535	0.00073722	0.0358028
TR96381c0_g1_i1len=940	gi|961068454|ref|XP_014768778.1| PREDICTED: transcription factor AP-1-like [Octopus bimaculoides]	5.01314	-2.88811	0.795506	-3.63053	0.00028284	0.0199572
TR97603c0_g1_i1len=700	gi|391332327|ref|XP_003740587.1| PREDICTED: 60S ribosomal protein L19 [Metaseiulus occidentalis]	2.39102	-3.0031	0.846265	-3.54866	0.000387203	0.0244551
TR9889c0_g2_i1len=760	gi|769848220|ref|XP_011635471.1| PREDICTED: lipopolysaccharide-induced tumor necrosis factor-alpha factor homolog [Pogonomyrmex barbatus]	381.371	-1.54726	0.419439	-3.68887	0.000225254	0.017302
TR30327c0_g2_i1len=504		13.2042	-5.28052	0.70921	-7.44564	9.64757e-14	1.05104e-09
TR24820c0_g1_i1len=480		4.60505	-4.34356	0.710616	-6.11238	9.81536e-10	1.94694e-06
TR73589c0_g2_i8len=1028		13.2431	-4.27609	0.642607	-6.65428	2.84682e-11	1.05173e-07
TR51808c0_g1_i2len=2200		331.718	-4.21622	0.758488	-5.55871	2.71772e-08	3.08546e-05
TR60562c3_g10_i1len=383		2.77831	-4.17033	0.773794	-5.38946	7.06709e-08	6.23023e-05
TR6386c0_g1_i1len=438		7.65933	-4.14954	0.661296	-6.27486	3.49944e-10	7.65944e-07
TR132148c0_g1_i1len=370		5.00402	-3.92029	0.723493	-5.41856	6.00823e-08	5.69204e-05
TR32681c0_g1_i1len=973		52.4228	-3.87252	0.771845	-5.01723	5.24223e-07	0.000261374
TR74016c1_g4_i5len=877		2.25051	-3.76509	0.800548	-4.70314	2.56191e-06	0.000869599
TR36604c0_g1_i1len=588		2.27223	-3.7561	0.802031	-4.68323	2.82386e-06	0.000928714
TR85353c0_g2_i1len=967		2.32408	-3.74912	0.803715	-4.66474	3.09005e-06	0.000978847
TR34136c0_g2_i1len=395		2.74868	-3.73629	0.811809	-4.60243	4.17588e-06	0.0012386
TR105169c0_g1_i1len=949		3.1538	-3.71609	0.817707	-4.54453	5.50576e-06	0.00155321
TR64509c0_g2_i2len=697		9.24053	-3.71234	0.809966	-4.58333	4.57623e-06	0.00133244
TR57423c0_g1_i1len=978		3.16875	-3.67194	0.820805	-4.47358	7.69207e-06	0.00182864
TR52605c0_g1_i1len=1502		2.32919	-3.67076	0.809882	-4.53246	5.82994e-06	0.00158177
TR72024c1_g1_i4len=514		336.959	-3.65502	0.540437	-6.76308	1.3509e-11	5.3592e-08
TR59026c0_g1_i1len=633		2.84665	-3.61292	0.758049	-4.76608	1.87841e-06	0.000673616
TR88725c0_g2_i1len=522		4.0789	-3.59565	0.831152	-4.32611	1.51767e-05	0.00295499
TR18173c0_g1_i1len=651		2.94467	-3.5859	0.76419	-4.69242	2.69986e-06	0.000901952
TR55155c0_g1_i1len=1060		2.89288	-3.58008	0.823832	-4.34564	1.3887e-05	0.00276321
TR39897c0_g1_i1len=1244		1.58046	-3.5446	0.802044	-4.41946	9.89475e-06	0.00217322
TR66677c0_g1_i1len=790		3.50622	-3.52949	0.707003	-4.99218	5.97007e-07	0.000284921
TR74519c0_g1_i1len=4233		36.2503	-3.52254	0.710818	-4.95562	7.21016e-07	0.000331336
TR26051c0_g1_i1len=655		11.143	-3.51514	0.675691	-5.2023	1.96841e-07	0.000128807
TR67226c1_g1_i1len=502		1.44718	-3.48352	0.803132	-4.33742	1.44168e-05	0.0028331
TR38240c0_g1_i1len=1516		17.4892	-3.48062	0.745933	-4.66613	3.06928e-06	0.000978847
TR56880c0_g2_i1len=946		1.95082	-3.4723	0.818143	-4.24413	2.19444e-05	0.00382664
TR46991c0_g1_i1len=988		2.52574	-3.46517	0.826746	-4.19133	2.7732e-05	0.00446263
TR45080c0_g1_i1len=555		23.6769	-3.46211	0.633604	-5.46415	4.6513e-08	4.61307e-05
TR15787c0_g1_i1len=857		31.2287	-3.45588	0.650322	-5.3141	1.07187e-07	8.25833e-05
TR57799c0_g1_i1len=787		2.27737	-3.44844	0.760281	-4.53575	5.7399e-06	0.00158177
TR78186c0_g1_i1len=788		1.6725	-3.4408	0.81425	-4.22573	2.38163e-05	0.00405286
TR61900c0_g1_i1len=393		2.19791	-3.43906	0.824447	-4.17136	3.02791e-05	0.00474553
TR70038c0_g1_i1len=942		7.42503	-3.42688	0.727132	-4.71288	2.44242e-06	0.000833496
TR64266c0_g1_i1len=902		2.77338	-3.42233	0.83155	-4.1156	3.86165e-05	0.0056571
TR74519c0_g1_i5len=684		3.82189	-3.4202	0.751161	-4.55322	5.28304e-06	0.00150375
TR90049c0_g1_i1len=776		2.21073	-3.41204	0.826278	-4.12941	3.63698e-05	0.00541909
TR47890c0_g1_i1len=722		3.85474	-3.41165	0.809377	-4.21515	2.49611e-05	0.00416261
TR62226c0_g2_i1len=506		2.0975	-3.39076	0.825856	-4.10576	4.02996e-05	0.00581359
TR74658c0_g1_i8len=506		2.22861	-3.38149	0.828433	-4.08179	4.46894e-05	0.00617999
TR39940c0_g1_i1len=325		4.4479	-3.3465	0.678787	-4.93012	8.21793e-07	0.000364773
TR60612c0_g1_i1len=3872		7.73149	-3.34374	0.846593	-3.94964	7.8269e-05	0.00897187
TR47988c0_g1_i1len=398		3.48817	-3.34206	0.687013	-4.86463	1.14672e-06	0.000466296
TR44188c0_g1_i1len=762		23.0771	-3.33485	0.739694	-4.50841	6.53142e-06	0.00169214
TR67440c0_g1_i1len=753		8.30495	-3.32727	0.755458	-4.40431	1.06123e-05	0.00230687
TR67152c0_g1_i1len=631		7.41931	-3.32103	0.817623	-4.06181	4.86927e-05	0.00654813
TR48484c0_g1_i1len=1227		2.04728	-3.3143	0.82978	-3.9942	6.49143e-05	0.00795819
TR73077c0_g2_i1len=572		112.046	-3.31064	0.636166	-5.20405	1.94991e-07	0.000128807
TR74925c2_g1_i2len=449		5.37424	-3.30601	0.84515	-3.91175	9.16304e-05	0.00987461
TR20060c0_g1_i1len=425		1.22475	-3.30416	0.811861	-4.06986	4.7042e-05	0.00643522
TR54562c0_g1_i1len=1203		1.89141	-3.30062	0.748169	-4.4116	1.02612e-05	0.00223821
TR63833c1_g2_i5len=1387		5.30385	-3.29744	0.790956	-4.16893	3.06038e-05	0.00478459
TR41338c0_g1_i1len=1323		2.91708	-3.28342	0.792312	-4.1441	3.41152e-05	0.00520536
TR57208c0_g4_i1len=393		2.78421	-3.25389	0.795641	-4.08965	4.32017e-05	0.00609374
TR43786c0_g1_i1len=934		1.87642	-3.24209	0.83192	-3.89712	9.73429e-05	0.0103019
TR73885c0_g1_i3len=484		1.0968	-3.23893	0.812481	-3.98647	6.70635e-05	0.00810816
TR52160c0_g1_i2len=556		5.01815	-3.22715	0.747797	-4.31554	1.59213e-05	0.00303479
TR68128c0_g1_i5len=1106		2.19846	-3.22439	0.836273	-3.85566	0.000115417	0.0114854
TR108492c0_g1_i1len=817		1.26692	-3.22335	0.820464	-3.92869	8.54099e-05	0.00939568
TR35496c0_g1_i3len=349		1.47503	-3.21261	0.826613	-3.88648	0.000101709	0.0106533
TR356c0_g1_i1len=621		1.85593	-3.20954	0.833199	-3.85207	0.000117122	0.0115978
TR110881c0_g1_i1len=433		3.07278	-3.20443	0.746834	-4.29068	1.78129e-05	0.00331086
TR83364c0_g1_i1len=910		1.69825	-3.20279	0.758208	-4.22415	2.39842e-05	0.00405966
TR47982c0_g1_i1len=2389		1.7053	-3.18785	0.761401	-4.18682	2.82894e-05	0.00451167
TR75943c0_g3_i2len=517		1.36823	-3.18503	0.825281	-3.85932	0.000113701	0.0113834
TR31277c0_g1_i1len=1669		4.38865	-3.18457	0.797706	-3.99216	6.54744e-05	0.00799216
TR15851c0_g1_i1len=636		1.92239	-3.17918	0.835916	-3.80323	0.000142819	0.0128404
TR75595c0_g1_i5len=478		3.19058	-3.17276	0.844177	-3.7584	0.000171002	0.0144146
TR26086c0_g1_i1len=462		4.25912	-3.16299	0.757107	-4.17773	2.94437e-05	0.0046375
TR26243c1_g1_i1len=368		1.07963	-3.15785	0.819259	-3.85452	0.000115957	0.0115184
TR35137c0_g1_i1len=395		1.06674	-3.15612	0.817738	-3.85958	0.000113582	0.0113834
TR61975c0_g17_i1len=456		1.42642	-3.15522	0.829277	-3.80479	0.000141926	0.0128288
TR71754c1_g1_i3len=1642		3.03307	-3.15245	0.844254	-3.73401	0.000188458	0.015475
TR66156c0_g2_i1len=459		1.61261	-3.14887	0.832951	-3.78038	0.000156587	0.0136716
TR66812c0_g1_i1len=1069		790.629	-3.14781	0.574592	-5.47834	4.29342e-08	4.39549e-05
TR37984c0_g1_i1len=829		2.85462	-3.14518	0.808767	-3.88885	0.000100719	0.0105845
TR29639c0_g2_i1len=1011		1.49455	-3.14203	0.831486	-3.77881	0.000157581	0.0136938
TR71497c2_g2_i4len=518		8.41762	-3.13744	0.543434	-5.77336	7.77078e-09	1.0833e-05
TR67287c4_g3_i3len=537		1.81272	-3.13683	0.766712	-4.09128	4.29002e-05	0.00608229
TR115032c0_g1_i1len=595		1.52876	-3.12653	0.833161	-3.75262	0.000174999	0.0146157
TR125394c0_g1_i1len=565		1.17687	-3.12572	0.824727	-3.79	0.000150646	0.0132807
TR28816c0_g1_i1len=598		1.37192	-3.1223	0.830159	-3.76109	0.000169177	0.014288
TR73076c4_g22_i1len=615		1.62959	-3.12082	0.834974	-3.73762	0.000185767	0.0153136
TR30847c0_g1_i1len=366		1.22862	-3.11221	0.827399	-3.76144	0.000168938	0.014288
TR88892c0_g1_i1len=800		2.42958	-3.11075	0.806363	-3.85775	0.000114437	0.011439
TR72669c0_g2_i1len=581		18.9297	-3.11056	0.606814	-5.12606	2.95872e-07	0.00016768
TR74372c1_g2_i1len=654		3.17928	-3.10705	0.846067	-3.67235	0.000240331	0.0179444
TR74003c0_g4_i1len=1156		85.4737	-3.10629	0.619092	-5.01749	5.23512e-07	0.000261374
TR75327c1_g1_i1len=1490		6.53609	-3.10211	0.767666	-4.04096	5.32318e-05	0.00696668
TR94176c0_g1_i1len=968		1.3856	-3.10014	0.832156	-3.72543	0.00019498	0.0157658
TR6324c0_g1_i1len=430		1.25975	-3.09945	0.829386	-3.73704	0.000186199	0.0153292
TR73981c0_g1_i1len=447		2.17664	-3.09465	0.788573	-3.92437	8.69564e-05	0.00951632
TR59179c0_g1_i1len=728		3.76892	-3.09356	0.824047	-3.7541	0.000173963	0.0145675
TR48794c0_g1_i1len=739		3.30292	-3.08104	0.847096	-3.63718	0.000275638	0.0196583
TR43335c0_g1_i1len=427		1.67454	-3.07563	0.777716	-3.95469	7.66326e-05	0.00887521
TR55405c1_g1_i1len=944		1.80877	-3.07188	0.789873	-3.88908	0.000100624	0.0105845
TR98809c0_g1_i1len=383		6.5866	-3.0651	0.720474	-4.25428	2.09719e-05	0.00371835
TR24727c0_g1_i1len=657		1.27585	-3.06304	0.832019	-3.68146	0.000231903	0.0175134
TR72977c3_g1_i2len=443		1.3315	-3.06194	0.833336	-3.67431	0.000238489	0.0178302
TR32837c0_g1_i1len=773		1.74376	-3.05573	0.77413	-3.94731	7.90352e-05	0.00897439
TR32868c0_g1_i1len=531		1.06645	-3.04978	0.827436	-3.68582	0.000227967	0.0173721
TR875c0_g1_i1len=337		0.954499	-3.04964	0.823098	-3.70507	0.000211331	0.0166841
TR76138c0_g1_i10len=592		1.24095	-3.04915	0.831885	-3.66535	0.000247003	0.0182517
TR72024c1_g1_i1len=620		3339.62	-3.04695	0.539364	-5.64915	1.61243e-08	2.00681e-05
TR52096c0_g1_i1len=610		2.27435	-3.04335	0.844363	-3.60432	0.000312974	0.0214533
TR33094c0_g1_i1len=432		2.17468	-3.03907	0.843954	-3.60099	0.000317006	0.0216089
TR72804c2_g2_i3len=1446		1.78332	-3.0326	0.776797	-3.90398	9.46227e-05	0.0101229
TR39253c0_g1_i3len=399		2.38599	-3.03072	0.807578	-3.75286	0.000174831	0.0146157
TR42105c0_g1_i1len=453		1.38123	-3.02617	0.83611	-3.61935	0.000295344	0.0206917
TR69776c2_g1_i1len=702		3.69566	-3.02533	0.718028	-4.21338	2.51578e-05	0.00418027
TR71778c0_g1_i9len=335		0.988365	-3.01554	0.827548	-3.64394	0.000268492	0.0193443
TR46326c0_g1_i1len=1039		6.658	-3.0097	0.746476	-4.03188	5.53318e-05	0.00715509
TR89261c0_g1_i1len=750		1.68071	-3.00271	0.773522	-3.88187	0.000103657	0.0108039
TR67104c0_g1_i2len=1420		9.22909	-2.99057	0.745449	-4.01177	6.02656e-05	0.00763532
TR75716c0_g1_i2len=373		1.89956	-2.98933	0.843907	-3.54225	0.000396726	0.0248832
TR75821c0_g2_i1len=554		1.9633	-2.98888	0.844389	-3.5397	0.000400578	0.0249522
TR36342c0_g1_i1len=623		1.01192	-2.98095	0.83046	-3.58951	0.000331296	0.0221822
TR66197c0_g1_i1len=1670		1.68314	-2.98012	0.783457	-3.80381	0.000142488	0.0128288
TR35977c0_g1_i1len=375		1.43001	-2.97136	0.77403	-3.83882	0.000123629	0.011944
TR48321c0_g1_i2len=360		1.16789	-2.96194	0.835612	-3.54463	0.000393163	0.0247085
TR50157c1_g1_i1len=1139		1.79105	-2.95919	0.844245	-3.50514	0.000456376	0.0268471
TR27867c0_g1_i1len=573		6.1163	-2.95748	0.634338	-4.66231	3.12672e-06	0.000978847
TR27867c0_g2_i1len=573		6.1163	-2.95748	0.634338	-4.66231	3.12672e-06	0.000978847
TR59895c0_g2_i1len=421		0.959938	-2.95154	0.83063	-3.55338	0.000380317	0.0241723
TR55021c0_g11_i1len=2818		822.251	-2.94212	0.486526	-6.0472	1.47381e-09	2.8348e-06
TR99120c0_g1_i1len=656		0.959614	-2.9361	0.831703	-3.53023	0.000415196	0.0253649
TR22863c0_g1_i1len=1642		6.64881	-2.93564	0.718244	-4.08724	4.36539e-05	0.00613028
TR70807c0_g1_i1len=653		1.05262	-2.93501	0.834872	-3.51552	0.000438899	0.0262245
TR48003c0_g1_i1len=397		1.59366	-2.93476	0.787864	-3.72496	0.000195346	0.0157753
TR33630c0_g1_i1len=572		1.45231	-2.92672	0.84228	-3.47476	0.000511319	0.0287475
TR3727c0_g2_i1len=563		1.02697	-2.92563	0.834401	-3.50626	0.000454456	0.0268336
TR72067c0_g1_i1len=1352		1.47346	-2.92499	0.842708	-3.47094	0.000518648	0.029005
TR63774c0_g2_i1len=1687		10.7966	-2.91817	0.686081	-4.25339	2.10554e-05	0.00372276
TR60506c0_g1_i2len=1726		1.5149	-2.91719	0.773117	-3.77329	0.000161111	0.0139324
TR82089c0_g1_i1len=456		1.53979	-2.91622	0.783229	-3.72334	0.000196608	0.0158229
TR3031c0_g1_i1len=802		1.86945	-2.91388	0.846353	-3.44287	0.000575576	0.0308305
TR73279c0_g2_i1len=420		2.68978	-2.91201	0.715174	-4.07175	4.66613e-05	0.00639694
TR37837c0_g1_i1len=903		1.32824	-2.9081	0.841492	-3.45588	0.000548501	0.0300393
TR55604c0_g1_i1len=465		2.2063	-2.90279	0.848339	-3.42173	0.000622234	0.0325345
TR70764c0_g1_i1len=2612		1.86517	-2.89768	0.846898	-3.42153	0.000622706	0.0325345
TR15360c0_g1_i1len=364		1.50376	-2.89618	0.783614	-3.69592	0.000219091	0.0170413
TR38693c1_g1_i1len=454		19.2452	-2.89351	0.7294	-3.96698	7.27906e-05	0.00856995
TR36706c0_g1_i1len=552		2.20107	-2.89032	0.761758	-3.79428	0.000148074	0.0131821
TR30048c0_g1_i1len=388		1.42315	-2.89024	0.84356	-3.42624	0.000612005	0.0321729
TR27289c0_g3_i1len=477		1.72007	-2.88897	0.802383	-3.60048	0.000317628	0.0216089
TR47741c1_g2_i1len=614		2.18223	-2.8872	0.84868	-3.40199	0.000668961	0.0337586
TR27427c0_g1_i1len=785		1.78236	-2.88629	0.846768	-3.40859	0.000652985	0.0334126
TR67442c0_g1_i1len=547		1.81168	-2.88456	0.846918	-3.40595	0.000659333	0.0335449
TR116225c0_g1_i1len=369		3.05946	-2.88393	0.785504	-3.67144	0.000241188	0.0179685
TR77186c0_g1_i1len=936		1.78375	-2.88322	0.806509	-3.57493	0.00035032	0.0229371
TR41109c0_g1_i1len=764		2.34063	-2.88055	0.790428	-3.64429	0.000268126	0.0193443
TR115547c0_g1_i1len=568		0.962338	-2.8801	0.835424	-3.44747	0.000565859	0.0304901
TR52311c0_g2_i1len=382		8.13222	-2.87767	0.686629	-4.19101	2.7771e-05	0.00446263
TR26618c0_g1_i1len=1019		3.45958	-2.87654	0.658456	-4.3686	1.25043e-05	0.00261048
TR53119c0_g1_i1len=530		0.949638	-2.87382	0.834772	-3.44264	0.000576064	0.0308306
TR68519c0_g2_i1len=342		3.31524	-2.87239	0.768507	-3.73762	0.000185769	0.0153136
TR93102c0_g1_i1len=838		1.50478	-2.86605	0.845288	-3.39062	0.000697339	0.0346971
TR36868c0_g1_i1len=426		1.88551	-2.86525	0.847901	-3.37922	0.000726912	0.0355648
TR124935c0_g1_i1len=748		1.35854	-2.86444	0.843714	-3.39503	0.000686205	0.0343774
TR63970c0_g1_i3len=549		3.68581	-2.86185	0.785271	-3.64441	0.000268003	0.0193443
TR36710c0_g1_i1len=632		1.72629	-2.85822	0.847221	-3.37364	0.000741804	0.0359155
TR74658c0_g1_i5len=632		2.3014	-2.85264	0.849859	-3.3566	0.000789065	0.0373329
TR124618c0_g1_i1len=515		2.00728	-2.85099	0.818962	-3.48123	0.000499124	0.0284138
TR53878c0_g1_i1len=2220		5.17816	-2.84774	0.571023	-4.98708	6.12996e-07	0.000290368
TR122656c0_g1_i1len=1043		1.5249	-2.8473	0.846007	-3.36557	0.000763844	0.0365367
TR46732c0_g1_i1len=384		9.23156	-2.84621	0.692766	-4.10847	3.98281e-05	0.00576261
TR108127c0_g1_i1len=551		2.75047	-2.84362	0.851015	-3.34145	0.000833422	0.0386418
TR76447c9_g4_i1len=395		4.25898	-2.84286	0.747269	-3.80433	0.000142189	0.0128288
TR10077c0_g1_i1len=450		1.34217	-2.84219	0.776462	-3.66044	0.000251783	0.0185187
TR72456c3_g1_i1len=510		5.52722	-2.83767	0.663654	-4.27584	1.90422e-05	0.00342404
TR35027c1_g1_i1len=352		1.88975	-2.82738	0.822871	-3.43599	0.000590382	0.0313434
TR28948c0_g1_i1len=644		1.36794	-2.82538	0.845341	-3.34229	0.000830892	0.0385526
TR531c0_g1_i1len=424		1.28643	-2.8205	0.768854	-3.66844	0.000244033	0.0180955
TR21345c0_g1_i1len=574		6.36669	-2.81626	0.591868	-4.75826	1.95264e-06	0.000688567
TR100697c0_g1_i1len=411		0.963923	-2.81392	0.839359	-3.35247	0.00080095	0.0377113
TR75370c0_g3_i1len=391		1.15341	-2.80767	0.843383	-3.32906	0.0008714	0.0397351
TR89582c0_g1_i1len=529		1.37636	-2.80382	0.846325	-3.31293	0.000923224	0.0412391
TR74725c1_g1_i1len=632		1.16694	-2.8037	0.843708	-3.32306	0.000890343	0.0403093
TR71982c0_g1_i3len=843		3.39024	-2.80339	0.825829	-3.39463	0.000687211	0.0343832
TR44620c0_g1_i2len=414		1.55451	-2.79623	0.799561	-3.49721	0.000470152	0.0273417
TR56637c0_g1_i3len=624		1.44224	-2.79214	0.847286	-3.2954	0.000982821	0.0427656
TR16724c0_g1_i1len=820		1.52265	-2.78447	0.848108	-3.28316	0.00102652	0.0440847
TR73403c1_g3_i4len=891		1.27626	-2.78432	0.7883	-3.53206	0.000412335	0.0253119
TR87792c0_g1_i1len=518		1.0067	-2.78015	0.842199	-3.30106	0.000963215	0.0422523
TR129675c0_g1_i1len=878		1.40321	-2.77409	0.847408	-3.27362	0.0010618	0.0450111
TR54268c0_g1_i1len=1155		3.24126	-2.77345	0.616165	-4.50114	6.75884e-06	0.0017265
TR73652c2_g2_i4len=547		16.5616	-2.76987	0.747858	-3.70373	0.00021245	0.0167101
TR117802c0_g1_i1len=551		1.40423	-2.76921	0.847678	-3.26682	0.00108763	0.0456285
TR16801c0_g1_i1len=521		1.29747	-2.76757	0.777335	-3.56033	0.000370394	0.0236523
TR75124c0_g17_i2len=743		0.955886	-2.76272	0.841918	-3.28146	0.0010327	0.0442453
TR21133c0_g1_i1len=626		1.30482	-2.76071	0.847136	-3.25887	0.00111856	0.0463746
TR57301c0_g1_i1len=1447		4.47735	-2.75993	0.799428	-3.45238	0.000555662	0.0302748
TR8506c0_g2_i1len=1357		1.80008	-2.75449	0.850291	-3.23947	0.00119753	0.0483056
TR50059c0_g1_i1len=1173		1.93493	-2.75366	0.830691	-3.3149	0.000916763	0.0410992
TR106579c0_g1_i1len=570		1.4848	-2.75158	0.848763	-3.24187	0.00118748	0.0480397
TR36990c0_g1_i1len=772		1.01223	-2.74764	0.843782	-3.25634	0.00112859	0.0466079
TR24990c0_g1_i1len=346		5.59664	-2.73827	0.774955	-3.53346	0.000410159	0.0252027
TR23257c0_g1_i1len=889		2.70371	-2.73693	0.793239	-3.45032	0.000559919	0.0303562
TR36306c0_g1_i1len=325		1.3336	-2.73364	0.790081	-3.45995	0.000540277	0.0298087
TR129518c0_g1_i1len=487		1.16123	-2.73267	0.771676	-3.54121	0.000398292	0.0249522
TR74702c1_g4_i1len=3647		142.603	-2.72597	0.760615	-3.5839	0.000338496	0.0224981
TR71586c2_g1_i3len=622		1.74096	-2.72563	0.812022	-3.35659	0.000789099	0.0373329
TR74309c0_g1_i4len=2441		21.1846	-2.72444	0.73855	-3.68891	0.00022522	0.017302
TR42611c0_g1_i1len=980		2.89838	-2.72115	0.814626	-3.34037	0.000836673	0.0387642
TR71744c1_g1_i7len=697		10.4518	-2.71252	0.486771	-5.57247	2.51148e-08	2.9521e-05
TR74702c1_g1_i1len=3338		190.646	-2.71164	0.713497	-3.80049	0.000144411	0.012902
TR73760c0_g1_i1len=2633		2.2167	-2.70836	0.773886	-3.4997	0.00046579	0.0271742
TR22896c0_g1_i1len=341		4.30742	-2.70685	0.675996	-4.00424	6.22163e-05	0.00777386
TR42038c0_g1_i1len=444		6.73043	-2.69012	0.597212	-4.50446	6.65409e-06	0.00171692
TR70440c0_g2_i3len=1873		14.2534	-2.67899	0.758088	-3.53388	0.000409506	0.0252027
TR60826c0_g2_i1len=1144		38.7722	-2.67789	0.71011	-3.77109	0.000162537	0.0139763
TR102526c0_g1_i1len=514		2.91593	-2.67352	0.819586	-3.26203	0.00110616	0.0460709
TR117892c0_g1_i1len=604		1.47302	-2.67348	0.803348	-3.32793	0.000874953	0.0397828
TR51041c0_g1_i2len=527		5.63482	-2.66323	0.7153	-3.72324	0.000196684	0.0158229
TR60244c0_g1_i1len=2144		1.77585	-2.66302	0.753301	-3.53514	0.000407563	0.025165
TR78558c0_g1_i1len=883		1.79053	-2.65907	0.752517	-3.53357	0.000409991	0.0252027
TR38309c0_g1_i1len=621		2.06131	-2.6575	0.766857	-3.46544	0.000529356	0.0293709
TR63987c0_g1_i1len=437		3.96249	-2.65224	0.676376	-3.92125	8.80924e-05	0.00962406
TR65852c3_g4_i1len=384		208.667	-2.6506	0.472316	-5.61193	2.00082e-08	2.39622e-05
TR61650c0_g1_i1len=1564		5.93332	-2.6468	0.756219	-3.50005	0.000465178	0.0271635
TR69188c0_g1_i3len=1681		27.5485	-2.64509	0.796125	-3.32245	0.0008923	0.0403333
TR55893c0_g1_i1len=1213		12.9283	-2.64458	0.66996	-3.94737	7.90129e-05	0.00897439
TR120085c0_g1_i1len=966		2.34745	-2.64392	0.753092	-3.51076	0.000446828	0.0265065
TR68581c1_g1_i4len=452		8.35189	-2.63085	0.546125	-4.81731	1.45507e-06	0.000558134
TR47673c1_g1_i1len=410		3.24339	-2.62793	0.784437	-3.35009	0.000807859	0.0379275
TR36859c0_g1_i1len=871		3.52512	-2.62775	0.656716	-4.00135	6.2981e-05	0.0078232
TR14205c0_g1_i1len=486		381.292	-2.61976	0.774413	-3.38289	0.000717266	0.0352928
TR53038c0_g1_i1len=1066		1.2385	-2.61013	0.804502	-3.24441	0.00117694	0.0478343
TR49234c0_g1_i1len=1428		1.76143	-2.60909	0.774028	-3.37079	0.000749518	0.0361512
TR62791c1_g1_i1len=624		5.5292	-2.60059	0.574033	-4.53038	5.88778e-06	0.00158177
TR84643c0_g1_i1len=378		8.73734	-2.59569	0.723956	-3.58543	0.000336528	0.0223908
TR58520c0_g1_i1len=1277		11.3337	-2.59167	0.609835	-4.24979	2.13967e-05	0.00375174
TR113034c0_g1_i1len=525		11.5646	-2.59002	0.651006	-3.97849	6.93549e-05	0.00824388
TR111307c0_g1_i1len=562		1.73376	-2.58893	0.780822	-3.31564	0.000914334	0.0410442
TR73394c0_g2_i4len=900		2.2784	-2.58054	0.795762	-3.24286	0.00118338	0.0479731
TR73211c0_g4_i1len=753		1418.12	-2.56587	0.539769	-4.75365	1.99775e-06	0.000700581
TR73130c4_g3_i1len=646		8.31882	-2.56273	0.727279	-3.52373	0.000425517	0.0257692
TR74309c0_g1_i2len=1444		3.92631	-2.55219	0.784501	-3.25327	0.00114085	0.0469612
TR46098c0_g1_i1len=504		4.24462	-2.55065	0.715855	-3.56309	0.000366521	0.0235739
TR57019c0_g1_i1len=982		19.0633	-2.55053	0.556138	-4.58614	4.51523e-06	0.00132074
TR55379c0_g2_i1len=452		4.83511	-2.54965	0.758601	-3.36099	0.000776635	0.0370648
TR73850c2_g1_i1len=411		2.55056	-2.54939	0.769097	-3.31479	0.000917135	0.0410992
TR67349c0_g1_i1len=1076		2.4133	-2.54105	0.782608	-3.2469	0.00116671	0.0475326
TR58882c0_g1_i1len=651		2.18537	-2.5318	0.754278	-3.35659	0.000789114	0.0373329
TR55191c0_g1_i1len=630		9.60212	-2.5283	0.755407	-3.34694	0.000817078	0.038212
TR68733c0_g1_i1len=485		304.086	-2.5232	0.428381	-5.89009	3.85988e-09	6.44742e-06
TR54755c0_g1_i1len=1751		2.36579	-2.51309	0.75384	-3.33371	0.000856954	0.0392904
TR8208c0_g1_i1len=390		46.6374	-2.50936	0.759881	-3.30231	0.000958927	0.0421224
TR37087c0_g1_i1len=391		2.08358	-2.50824	0.733176	-3.42105	0.00062379	0.0325345
TR50540c0_g1_i1len=928		1.41165	-2.50793	0.750348	-3.34236	0.000830691	0.0385526
TR73652c1_g1_i1len=415		11.7878	-2.49948	0.767452	-3.25685	0.00112654	0.046576
TR52152c0_g1_i1len=395		8.27893	-2.49469	0.668827	-3.72995	0.00019152	0.0156446
TR64912c1_g1_i6len=360		3.94413	-2.48424	0.760014	-3.26868	0.0010805	0.0454497
TR39521c0_g1_i2len=1929		7.91986	-2.48192	0.763786	-3.24949	0.00115612	0.0472871
TR55421c0_g1_i1len=594		4.52512	-2.47722	0.764293	-3.24119	0.00119032	0.0481238
TR67888c0_g12_i8len=916		21.7681	-2.46839	0.638002	-3.86895	0.000109307	0.011101
TR73386c0_g1_i1len=1090		47.5376	-2.46044	0.455629	-5.4001	6.6602e-08	6.03928e-05
TR6290c0_g2_i1len=361		14.1096	-2.45659	0.684797	-3.58733	0.000334085	0.0223218
TR41593c0_g1_i1len=1552		1.39058	-2.45236	0.742894	-3.30109	0.000963107	0.0422523
TR49620c0_g1_i1len=335		2.41799	-2.44545	0.698238	-3.50232	0.000461222	0.027007
TR74280c0_g1_i1len=351		2.12499	-2.44317	0.739486	-3.30387	0.000953608	0.0420343
TR55539c0_g1_i1len=740		19.816	-2.43491	0.610176	-3.99051	6.59304e-05	0.00801698
TR65947c2_g1_i1len=1798		19.9453	-2.43453	0.539015	-4.51663	6.2832e-06	0.00164802
TR73373c2_g1_i3len=345		8.22766	-2.42774	0.608035	-3.99276	6.53087e-05	0.0079873
TR2548c0_g1_i1len=440		10.7629	-2.42013	0.647224	-3.73925	0.000184569	0.0152808
TR53933c0_g1_i1len=1167		2.49616	-2.41632	0.745605	-3.24075	0.00119215	0.048167
TR69776c2_g1_i2len=395		2.2164	-2.40505	0.727613	-3.30539	0.000948434	0.0418952
TR111932c0_g1_i1len=1063		443.453	-2.40307	0.451709	-5.31996	1.03793e-07	8.1335e-05
TR64117c1_g1_i1len=1837		17.4143	-2.39362	0.585879	-4.08553	4.39769e-05	0.0061338
TR72663c1_g3_i1len=377		1.72614	-2.38585	0.712496	-3.34857	0.000812285	0.038079
TR54012c1_g1_i1len=4541		254.368	-2.37334	0.530344	-4.47509	7.638e-06	0.00182864
TR63013c0_g1_i1len=409		2.5229	-2.37129	0.66421	-3.57009	0.000356861	0.0231617
TR65827c0_g1_i2len=413		2.69904	-2.36411	0.674332	-3.50585	0.000455149	0.0268471
TR56388c0_g1_i1len=1927		3.05896	-2.35417	0.614638	-3.83017	0.000128056	0.0121862
TR31713c0_g1_i1len=1663		1.57605	-2.34696	0.718513	-3.26641	0.00108922	0.0456651
TR23559c0_g1_i1len=636		3.68915	-2.33365	0.663113	-3.51923	0.000432802	0.0259412
TR58797c0_g1_i4len=765		7.07962	-2.32787	0.622568	-3.73914	0.000184648	0.0152808
TR68348c1_g1_i1len=1201		16.2685	-2.3172	0.598666	-3.8706	0.000108566	0.0110435
TR43081c0_g1_i1len=329		1.86337	-2.28459	0.671935	-3.40002	0.000673819	0.0339175
TR57083c0_g1_i1len=327		3.45053	-2.28003	0.612222	-3.72419	0.000195944	0.0158035
TR49628c0_g1_i1len=866		24.4018	-2.26187	0.679225	-3.33008	0.000868204	0.0396463
TR72065c1_g1_i2len=1833		5.78846	-2.25517	0.625548	-3.6051	0.000312032	0.0214349
TR39040c0_g1_i1len=626		2.58836	-2.2486	0.685943	-3.27812	0.00104502	0.0445179
TR71584c2_g2_i1len=804		20.0937	-2.23514	0.590438	-3.78556	0.000153362	0.0134604
TR39867c0_g1_i1len=379		2.42712	-2.23317	0.683582	-3.26686	0.00108748	0.0456285
TR66443c0_g3_i1len=479		3.83272	-2.22671	0.650107	-3.42515	0.000614463	0.0322601
TR51713c0_g1_i1len=1998		4.81069	-2.21655	0.667672	-3.31983	0.000900733	0.0406151
TR37818c0_g1_i1len=1007		10.3861	-2.21562	0.638185	-3.47175	0.000517072	0.0289424
TR57259c0_g1_i1len=790		18.1397	-2.20748	0.596152	-3.70288	0.000213165	0.0167456
TR76584c0_g3_i1len=566		14.463	-2.20683	0.682799	-3.23204	0.0012291	0.0491592
TR53857c0_g1_i1len=1058		3.73391	-2.20133	0.574209	-3.83367	0.000126246	0.012092
TR73373c2_g2_i2len=550		2.90635	-2.19993	0.634661	-3.46631	0.000527659	0.0293281
TR55388c0_g1_i1len=554		20.9734	-2.19415	0.489354	-4.48376	7.33387e-06	0.00178924
TR72315c5_g9_i1len=593		2.53089	-2.18888	0.640852	-3.41558	0.000636472	0.0330061
TR60915c0_g1_i2len=907		14.8876	-2.18568	0.562461	-3.88593	0.00010194	0.0106599
TR60242c0_g1_i1len=1291		6.2635	-2.1799	0.589773	-3.69616	0.000218882	0.0170413
TR53794c0_g1_i1len=466		10.0309	-2.17602	0.608739	-3.57463	0.000350723	0.0229371
TR35492c0_g1_i1len=455		16.4747	-2.16925	0.530827	-4.08656	4.37821e-05	0.0061338
TR29881c0_g1_i1len=1024		9.30072	-2.16915	0.444698	-4.8778	1.07276e-06	0.000450214
TR57994c0_g1_i1len=349		3.95832	-2.16857	0.599563	-3.61691	0.000298143	0.0208418
TR39290c0_g1_i1len=734		5.02452	-2.16609	0.611333	-3.54323	0.000395261	0.0248158
TR72367c0_g1_i1len=1933		33.9398	-2.16005	0.597713	-3.61385	0.000301682	0.0209737
TR72283c6_g1_i1len=881		4.52329	-2.15304	0.637311	-3.37832	0.00072929	0.0356336
TR75495c0_g4_i2len=2181		29.0803	-2.14898	0.665454	-3.22934	0.00124076	0.0494824
TR74933c0_g3_i5len=5344		22.2641	-2.13647	0.631494	-3.3832	0.00071646	0.0352805
TR68733c1_g1_i1len=890		602.4	-2.12885	0.448089	-4.75096	2.02452e-06	0.00070221
TR74939c2_g2_i1len=349		8.73343	-2.12806	0.583828	-3.64502	0.000267375	0.0193443
TR60653c0_g2_i3len=871		10.2141	-2.12647	0.63095	-3.37026	0.000750963	0.0361839
TR73113c0_g1_i1len=4761		12.7675	-2.12555	0.628025	-3.3845	0.000713086	0.0351689
TR59290c0_g1_i1len=1330		4.70922	-2.10665	0.639319	-3.29516	0.000983674	0.0427656
TR28996c0_g1_i1len=825		3.45646	-2.10254	0.611311	-3.4394	0.000583005	0.0311233
TR58319c0_g1_i1len=890		24.0065	-2.10183	0.516527	-4.06916	4.71829e-05	0.00644061
TR63061c0_g1_i2len=1783		6.02123	-2.09627	0.622598	-3.36698	0.000759963	0.036406
TR58517c0_g1_i1len=815		5.54029	-2.08812	0.468508	-4.45695	8.31334e-06	0.00192816
TR43595c0_g1_i1len=499		12.3118	-2.08337	0.630051	-3.30666	0.00094415	0.0418077
TR69181c0_g1_i1len=1349		58.4205	-2.0826	0.570378	-3.65126	0.000260954	0.0190388
TR45398c0_g1_i1len=963		11.1172	-2.08052	0.612947	-3.39429	0.000688056	0.0343887
TR25215c0_g1_i1len=764		6.1754	-2.07824	0.522791	-3.97528	7.02965e-05	0.00832463
TR65906c0_g1_i1len=792		20.2536	-2.07438	0.608389	-3.40964	0.000650498	0.0334126
TR37162c0_g1_i1len=377		6.68025	-2.06114	0.555817	-3.70831	0.000208645	0.0165474
TR58192c0_g1_i1len=441		34.9836	-2.05955	0.541059	-3.80651	0.00014094	0.0128272
TR4601c0_g1_i1len=358		11.9905	-2.05104	0.550034	-3.72894	0.000192289	0.0156479
TR114671c0_g2_i1len=537		94.8338	-2.04914	0.552558	-3.70845	0.000208529	0.0165474
TR57547c0_g1_i1len=1174		11.3578	-2.0412	0.599811	-3.40308	0.000666313	0.0337269
TR68272c0_g1_i1len=2077		5.39861	-2.03892	0.610858	-3.3378	0.000844439	0.0389818
TR58419c0_g1_i2len=612		6.3302	-2.02455	0.599786	-3.37546	0.000736928	0.0358028
TR74268c1_g1_i1len=4861		84.6814	-2.0242	0.450082	-4.4974	6.87903e-06	0.00172977
TR59537c0_g2_i1len=876		35.0817	-2.0216	0.498721	-4.05357	5.04426e-05	0.00670495
TR64871c0_g1_i1len=1415		5.23735	-2.0216	0.562958	-3.59102	0.000329382	0.022124
TR67965c2_g1_i1len=1035		7.29342	-2.01518	0.554544	-3.63395	0.000279119	0.0197982
TR2496c0_g1_i1len=711		75.7761	-2.01269	0.563413	-3.57232	0.000353827	0.023054
TR54660c0_g1_i1len=1004		73.8423	-2.00756	0.496105	-4.04664	5.1957e-05	0.00685638
TR66600c0_g1_i1len=1589		14.1052	-2.0014	0.451562	-4.43218	9.32872e-06	0.00207039
TR72024c1_g1_i2len=5593		596.175	-2.0005	0.527514	-3.79232	0.000149248	0.0131941
TR57080c0_g1_i1len=620		5.47527	-2.00043	0.596258	-3.35497	0.000793743	0.0374997
TR129466c0_g1_i1len=687		19.2587	-1.99631	0.476609	-4.18857	2.80716e-05	0.00449291
TR51371c0_g1_i1len=523		4.25394	-1.99303	0.610259	-3.26588	0.00109123	0.0457194
TR66739c0_g1_i1len=1505		51.6437	-1.98768	0.614121	-3.23663	0.00120951	0.0487134
TR299c0_g1_i1len=547		3.61992	-1.98718	0.572169	-3.47306	0.000514559	0.0288623
TR58394c0_g1_i1len=818		7.89364	-1.98598	0.427817	-4.64212	3.44854e-06	0.00106259
TR55229c0_g1_i1len=1168		63.1618	-1.98556	0.55322	-3.5891	0.000331827	0.0221943
TR66206c0_g1_i1len=1858		14.3883	-1.98519	0.539926	-3.67679	0.00023619	0.0177419
TR68539c3_g1_i1len=3560		447.159	-1.98293	0.4472	-4.4341	9.24568e-06	0.00205916
TR62185c0_g1_i1len=919		10.7206	-1.98053	0.38204	-5.1841	2.17066e-07	0.00013778
TR74444c2_g1_i1len=3337		5.96813	-1.9779	0.5593	-3.53639	0.000405639	0.0251057
TR52622c0_g1_i1len=1598		227.022	-1.97288	0.454245	-4.34319	1.40427e-05	0.00277876
TR73352c0_g1_i1len=395		6.55174	-1.95947	0.554331	-3.53485	0.000408009	0.0251681
TR65028c0_g1_i1len=2126		4.38562	-1.94901	0.53494	-3.64343	0.000269034	0.0193613
TR63706c0_g2_i2len=4179		67.5445	-1.94691	0.558285	-3.4873	0.000487927	0.0279836
TR66531c0_g1_i1len=3405		5.35285	-1.94393	0.568026	-3.42225	0.000621046	0.032525
TR37727c0_g1_i1len=713		15.4268	-1.93859	0.530455	-3.65458	0.000257607	0.0188163
TR72024c1_g1_i3len=799		1256.73	-1.93563	0.583987	-3.31452	0.000918019	0.0410992
TR72901c3_g1_i8len=2431		18.0996	-1.93042	0.448352	-4.30559	1.66539e-05	0.00313677
TR74043c1_g5_i1len=422		16.89	-1.92038	0.588646	-3.26238	0.00110482	0.0460456
TR68736c4_g3_i1len=821		7.71828	-1.91881	0.580908	-3.30312	0.000956153	0.0420588
TR60405c0_g1_i1len=1570		13.2625	-1.91569	0.588967	-3.25263	0.00114343	0.0470066
TR75289c2_g1_i4len=497		10.2726	-1.88873	0.525949	-3.59109	0.000329302	0.022124
TR58566c0_g1_i1len=1033		6.90405	-1.88255	0.516835	-3.64246	0.00027004	0.0193897
TR62967c3_g1_i1len=2504		59.4507	-1.88075	0.357917	-5.2547	1.48267e-07	0.000105742
TR12530c0_g1_i1len=473		12.7148	-1.87945	0.454837	-4.13213	3.59424e-05	0.00540786
TR58121c2_g1_i1len=3759		1945.66	-1.86795	0.436016	-4.28413	1.83456e-05	0.0033632
TR41960c0_g1_i1len=806		3.42881	-1.86018	0.54944	-3.38558	0.000710267	0.0351522
TR63838c0_g1_i1len=614		10.1515	-1.85601	0.46432	-3.99727	6.40767e-05	0.00794376
TR68874c0_g1_i1len=2063		45.3979	-1.84719	0.520698	-3.54753	0.000388865	0.0245113
TR55225c0_g1_i1len=2182		6.59115	-1.84512	0.564193	-3.27037	0.00107408	0.0453181
TR76196c3_g2_i3len=629		29.5122	-1.84324	0.554568	-3.32373	0.000888222	0.0402487
TR35146c0_g1_i1len=1571		136.049	-1.84158	0.569253	-3.23508	0.00121608	0.0489161
TR73337c0_g1_i2len=2315		135.846	-1.83388	0.421703	-4.34876	1.36907e-05	0.00275001
TR49911c1_g1_i1len=829		29.625	-1.83319	0.568006	-3.22741	0.00124915	0.0496797
TR63810c0_g1_i4len=2804		55.6442	-1.83195	0.487652	-3.75667	0.000172188	0.0144378
TR37679c0_g1_i1len=364		8.04221	-1.82025	0.534977	-3.40248	0.000667781	0.0337474
TR50593c0_g1_i1len=1273		12.4618	-1.81184	0.503045	-3.60175	0.00031608	0.0215962
TR36138c0_g1_i1len=829		10.2691	-1.81029	0.412612	-4.38739	1.14716e-05	0.00243529
TR75294c0_g4_i1len=1326		5.22974	-1.8086	0.529613	-3.41496	0.000637924	0.0330292
TR75865c1_g1_i12len=876		30.7731	-1.80124	0.524026	-3.43731	0.000587516	0.031275
TR71795c1_g1_i1len=1116		161.617	-1.80096	0.344495	-5.22783	1.71511e-07	0.000115814
TR71493c0_g7_i1len=1094		30.1043	-1.79722	0.404523	-4.44282	8.87856e-06	0.0020116
TR44251c0_g1_i1len=1269		430.423	-1.79474	0.551977	-3.25148	0.00114807	0.0470751
TR31330c0_g1_i1len=879		65.136	-1.79153	0.472913	-3.78828	0.000151694	0.0133361
TR55340c0_g1_i1len=1182		10.1988	-1.779	0.541315	-3.28643	0.00101465	0.0436934
TR72735c0_g1_i1len=4780		75.5905	-1.77186	0.27718	-6.39247	1.63229e-10	3.98492e-07
TR57575c0_g1_i1len=1192		11.735	-1.76841	0.525504	-3.36517	0.000764961	0.0365626
TR71571c0_g1_i1len=2570		20.3269	-1.76782	0.493652	-3.5811	0.000342148	0.0226104
TR68633c0_g5_i1len=823		24.8217	-1.75879	0.422469	-4.16313	3.13914e-05	0.00487173
TR61294c0_g6_i1len=1575		18.1759	-1.75104	0.518199	-3.37908	0.000727275	0.0355648
TR68565c0_g1_i1len=673		26.9991	-1.74065	0.430617	-4.04222	5.29472e-05	0.00695327
TR69597c0_g1_i1len=3293		288.101	-1.72505	0.346718	-4.97538	6.51186e-07	0.000304877
TR66935c0_g1_i2len=1723		27.1831	-1.72453	0.440245	-3.9172	8.95828e-05	0.00973661
TR73439c5_g1_i1len=503		5.68362	-1.71942	0.505622	-3.40061	0.000672358	0.0338946
TR61828c1_g1_i1len=4381		116.358	-1.71487	0.373216	-4.59484	4.33085e-06	0.00127859
TR27259c0_g1_i1len=1088		7.95818	-1.70512	0.47637	-3.5794	0.000344379	0.0226223
TR73833c0_g1_i2len=2336		11.8648	-1.7034	0.48376	-3.52116	0.000429662	0.0258305
TR46794c0_g1_i1len=500		60.452	-1.6907	0.490063	-3.44996	0.000560666	0.0303562
TR8301c0_g1_i1len=1596		74.7477	-1.6887	0.376682	-4.48308	7.35721e-06	0.00178924
TR69463c0_g1_i1len=1852		72.1315	-1.68691	0.508243	-3.3191	0.000903069	0.0406823
TR40619c0_g1_i1len=376		8.67536	-1.67572	0.437984	-3.826	0.000130244	0.0122563
TR70952c2_g1_i1len=1708		44.6893	-1.67388	0.415881	-4.0249	5.69993e-05	0.00732383
TR22310c0_g1_i1len=342		30.5113	-1.66809	0.464671	-3.58983	0.000330898	0.0221789
TR75152c1_g3_i1len=735		8.44946	-1.66624	0.374015	-4.455	8.38916e-06	0.00193634
TR50291c0_g1_i1len=483		39.7528	-1.66482	0.416822	-3.99408	6.49454e-05	0.00795819
TR75470c0_g1_i2len=1514		31.6591	-1.65916	0.449745	-3.68912	0.000225032	0.017302
TR47538c0_g1_i1len=807		32.6895	-1.65031	0.432185	-3.81852	0.000134252	0.0124402
TR28407c0_g1_i1len=417		29.7866	-1.64731	0.398632	-4.1324	3.58988e-05	0.00540786
TR41418c0_g1_i1len=842		7.45142	-1.64439	0.470112	-3.49787	0.000468995	0.027311
TR75477c3_g1_i1len=720		8.87115	-1.64349	0.427638	-3.84319	0.000121444	0.0118832
TR72111c0_g1_i1len=3815		910.438	-1.62271	0.408869	-3.96877	7.22438e-05	0.00852342
TR37612c0_g1_i1len=637		7.99049	-1.62139	0.480526	-3.3742	0.0007403	0.0358975
TR65693c1_g1_i2len=1240		15.41	-1.6085	0.372289	-4.32057	1.55624e-05	0.00300078
TR75773c1_g3_i1len=1050		49.642	-1.60494	0.354213	-4.531	5.87053e-06	0.00158177
TR33768c0_g1_i1len=477		6.20651	-1.60491	0.490274	-3.27349	0.00106227	0.0450111
TR35304c0_g1_i1len=518		7.10969	-1.60402	0.496026	-3.23375	0.00122178	0.0489899
TR75151c1_g1_i1len=1708		1167.2	-1.59994	0.40882	-3.91356	9.09437e-05	0.00985079
TR64247c0_g1_i2len=1111		6.84005	-1.59512	0.489794	-3.25672	0.00112709	0.046576
TR102446c0_g1_i1len=436		20.0621	-1.58987	0.410408	-3.87387	0.000107119	0.0109507
TR53691c0_g1_i1len=1452		2197.93	-1.58534	0.429784	-3.68869	0.000225413	0.017302
TR26481c0_g1_i1len=2594		88.57	-1.57939	0.362433	-4.35775	1.31406e-05	0.00269059
TR57427c1_g1_i1len=1276		20.952	-1.57378	0.470137	-3.3475	0.000815432	0.0381701
TR75487c4_g1_i1len=1248		7.59052	-1.57052	0.413171	-3.80113	0.000144036	0.0128966
TR75991c0_g1_i1len=1766		20.8672	-1.56398	0.469468	-3.33139	0.000864133	0.0394888
TR82140c0_g1_i1len=549		59.1744	-1.55749	0.47887	-3.25242	0.00114429	0.0470113
TR69884c0_g1_i1len=1963		88.4261	-1.55663	0.315132	-4.93961	7.82775e-07	0.000354899
TR22481c0_g1_i1len=660		121.194	-1.54602	0.317587	-4.86801	1.12728e-06	0.00046463
TR71117c0_g1_i1len=3970		16.8079	-1.5412	0.440088	-3.50203	0.000461733	0.027012
TR58545c0_g1_i1len=1085		6.43567	-1.53753	0.471149	-3.26336	0.001101	0.0459164
TR73874c0_g3_i1len=3222		15.2816	-1.5367	0.455495	-3.37369	0.000741673	0.0359155
TR49301c0_g1_i1len=1360		137.771	-1.53348	0.341943	-4.48461	7.30459e-06	0.00178924
TR71650c0_g2_i1len=394		7.01158	-1.53064	0.461219	-3.31869	0.000904392	0.040713
TR75775c3_g1_i5len=1465		29.0679	-1.5216	0.39768	-3.82618	0.000130145	0.0122563
TR73235c0_g1_i1len=2356		7.14893	-1.51825	0.396977	-3.82451	0.00013103	0.0122851
TR76128c3_g1_i1len=3082		7078.65	-1.51423	0.435145	-3.47984	0.000501715	0.0285102
TR65737c0_g1_i1len=2317		589.105	-1.50278	0.44009	-3.41472	0.000638479	0.0330292
TR68736c3_g1_i1len=2612		102.138	-1.49943	0.460656	-3.25499	0.00113395	0.0467508
TR117028c0_g1_i1len=564		33.7208	-1.49799	0.368544	-4.06462	4.81104e-05	0.00650081
TR75497c0_g3_i1len=2310		6.76256	-1.49648	0.394525	-3.79312	0.000148769	0.0131885
TR70408c0_g2_i1len=1608		38.6917	-1.4801	0.332108	-4.45669	8.32333e-06	0.00192816
TR2162c0_g1_i1len=501		54.7927	-1.47909	0.329271	-4.49203	7.05481e-06	0.00174921
TR70917c2_g1_i5len=2607		41.7417	-1.47908	0.327021	-4.5229	6.09989e-06	0.00162683
TR50473c0_g2_i1len=1264		16.974	-1.4666	0.435089	-3.3708	0.000749494	0.0361512
TR62964c0_g1_i2len=2380		60.1914	-1.46469	0.383514	-3.81913	0.000133921	0.0124402
TR51062c0_g1_i1len=1941		34.3535	-1.45772	0.369089	-3.94952	7.83097e-05	0.00897187
TR52377c0_g1_i1len=1284		93.1105	-1.45756	0.365448	-3.98842	6.65148e-05	0.00807258
TR69855c0_g1_i1len=1830		54.9164	-1.45495	0.325207	-4.47391	7.68034e-06	0.00182864
TR70878c2_g8_i1len=330		12.4367	-1.43944	0.386342	-3.72582	0.000194681	0.0157617
TR73472c1_g2_i2len=2229		1480.17	-1.42906	0.322992	-4.42443	9.6695e-06	0.00213112
TR30318c0_g1_i1len=907		74.1476	-1.40185	0.359724	-3.89703	9.73803e-05	0.0103019
TR74578c3_g5_i1len=624		14.4887	-1.39853	0.379404	-3.68611	0.000227704	0.0173721
TR70816c1_g1_i1len=1734		11.7062	-1.39445	0.388379	-3.59043	0.000330127	0.0221506
TR35817c1_g1_i1len=712		17.4745	-1.38822	0.369047	-3.76165	0.000168798	0.014288
TR57775c1_g1_i1len=1500		129.37	-1.38262	0.424189	-3.25945	0.0011163	0.0463188
TR42306c0_g1_i1len=805		42.9919	-1.37997	0.343024	-4.02296	5.74704e-05	0.00736944
TR74478c0_g1_i1len=1346		171.792	-1.36293	0.32136	-4.24113	2.22401e-05	0.00384651
TR42194c0_g1_i1len=685		26.2916	-1.35772	0.263294	-5.15667	2.51383e-07	0.000152542
TR65544c2_g11_i1len=336		68.1774	-1.35251	0.403723	-3.3501	0.000807825	0.0379275
TR72591c3_g1_i1len=1124		6.72746	-1.34952	0.404178	-3.33892	0.000841042	0.0388815
TR60944c0_g1_i1len=2028		26.3525	-1.34571	0.412717	-3.26062	0.00111169	0.04625
TR69217c0_g1_i1len=346		154.279	-1.32523	0.353789	-3.74584	0.000179794	0.0149571
TR69706c0_g1_i1len=3646		240.518	-1.31758	0.323301	-4.07541	4.59341e-05	0.00631087
TR76320c4_g2_i2len=795		1454.75	-1.31448	0.361722	-3.63397	0.000279098	0.0197982
TR63716c1_g1_i1len=5591		5564	-1.31418	0.361673	-3.63362	0.000279471	0.0197982
TR69678c0_g1_i1len=1301		15.4716	-1.31149	0.372238	-3.52326	0.000426279	0.0257692
TR55782c0_g2_i1len=455		321.451	-1.29595	0.340662	-3.80423	0.000142248	0.0128288
TR65983c0_g1_i1len=2291		250.445	-1.29235	0.382639	-3.37746	0.000731586	0.0356656
TR50833c0_g1_i1len=643		69.9929	-1.28725	0.356814	-3.60761	0.000309027	0.0213203
TR13507c0_g1_i1len=570		15.326	-1.28164	0.366756	-3.49453	0.000474899	0.0275034
TR8189c0_g1_i1len=750		62.7496	-1.28145	0.343574	-3.72977	0.000191654	0.0156446
TR75377c0_g1_i2len=324		4207.09	-1.28093	0.374093	-3.42409	0.000616865	0.0323327
TR61998c0_g1_i1len=1399		23.888	-1.27819	0.36028	-3.54776	0.000388516	0.0245113
TR53419c0_g1_i2len=1387		25.371	-1.25983	0.370671	-3.39877	0.000676895	0.0340184
TR26113c0_g1_i1len=968		146.379	-1.24516	0.384827	-3.23564	0.00121372	0.0488522
TR72591c9_g1_i1len=1523		250.426	-1.24055	0.382957	-3.23939	0.00119786	0.0483056
TR75544c0_g1_i1len=4115		51.125	-1.23688	0.334381	-3.69901	0.000216445	0.0169195
TR73519c0_g1_i1len=3775		273.282	-1.2221	0.285334	-4.28306	1.84342e-05	0.0033632
TR22629c0_g1_i1len=442		32.0332	-1.22206	0.341902	-3.57429	0.000351177	0.0229371
TR55502c0_g1_i1len=1436		71.7242	-1.20253	0.342958	-3.50635	0.000454302	0.0268336
TR61583c0_g1_i1len=2020		124.954	-1.19095	0.354648	-3.35812	0.000784737	0.0373036
TR33455c0_g2_i1len=692		238.608	-1.18734	0.322386	-3.68299	0.000230517	0.0174813
TR72373c0_g1_i1len=660		511.633	-1.17981	0.350121	-3.36971	0.000752476	0.0362063
TR73935c1_g1_i1len=2224		1711.06	-1.17738	0.294674	-3.99552	6.45525e-05	0.00795819
TR63714c0_g1_i1len=2438		4532.94	-1.14772	0.336103	-3.41478	0.000638346	0.0330292
TR7171c0_g1_i1len=910		25.9017	-1.14072	0.350193	-3.2574	0.00112436	0.0465239
TR70644c0_g2_i1len=3772		37.7222	-1.10469	0.308503	-3.58082	0.00034252	0.0226104
TR75074c0_g3_i2len=3442		51.9844	-1.10044	0.231619	-4.75108	2.02336e-06	0.00070221
TR8825c0_g1_i1len=708		117.915	-1.05969	0.256788	-4.12671	3.67988e-05	0.0054574
TR31460c0_g1_i1len=915		52.7157	-1.05239	0.289072	-3.64058	0.000272023	0.0194833
TR64263c0_g10_i1len=734		354.766	-1.04985	0.276775	-3.79315	0.00014875	0.0131885
TR69720c0_g1_i1len=1572		180.869	-1.04807	0.315966	-3.31705	0.000909742	0.0408959
TR28879c0_g1_i1len=1282		645.642	-1.0433	0.273358	-3.81661	0.000135299	0.0124644
TR73979c0_g1_i7len=771		32.0328	-1.03858	0.296984	-3.49708	0.000470384	0.0273417
TR72825c4_g1_i3len=1364		688.161	-1.01565	0.253022	-4.01406	5.96822e-05	0.00761509
TR55154c1_g2_i1len=1088		123.412	-1.00446	0.299594	-3.35274	0.000800154	0.0377053
TR63915c0_g6_i4len=3373		1643.22	-1.00064	0.303911	-3.29253	0.000992902	0.0429901
TR46572c0_g1_i1len=964		35.8792	-0.993199	0.283083	-3.5085	0.000450638	0.0267076
TR60991c0_g1_i1len=470		41.384	-0.977079	0.299666	-3.26056	0.00111191	0.04625
TR60340c1_g2_i1len=675		386.941	-0.976803	0.288299	-3.38815	0.000703645	0.0349204
TR58399c0_g1_i1len=949		71.4669	-0.957007	0.28964	-3.30412	0.000952751	0.0420256
TR67699c1_g3_i1len=1409		186.732	-0.949748	0.168499	-5.63653	1.73516e-08	2.11803e-05
TR39983c0_g1_i1len=1732		234.293	-0.94597	0.264496	-3.5765	0.00034823	0.0228343
TR67683c1_g1_i5len=2605		1497.92	-0.944728	0.234212	-4.03365	5.49165e-05	0.00712837
TR71104c1_g3_i5len=888		97.0664	-0.927621	0.266558	-3.48	0.000501423	0.0285102
TR6915c0_g1_i1len=1139		117.479	-0.926468	0.21684	-4.27258	1.93223e-05	0.00346459
TR67105c1_g1_i1len=4411		810.042	-0.888421	0.268321	-3.31104	0.000929502	0.041403
TR37411c0_g1_i1len=1964		177.169	-0.832448	0.210401	-3.95649	7.60581e-05	0.00884196
TR31403c0_g1_i1len=432		97.5961	-0.830293	0.204764	-4.05488	5.01608e-05	0.00668888
TR57453c1_g1_i1len=828		43.77	-0.823382	0.217658	-3.78292	0.000154998	0.0135701
TR66515c0_g1_i1len=2526		287.993	-0.807907	0.249907	-3.23284	0.00122567	0.0490531
TR42986c0_g1_i1len=2013		537.366	-0.798764	0.122597	-6.51534	7.25244e-11	1.91809e-07
TR50042c0_g1_i1len=815		67.0645	-0.798447	0.224475	-3.55695	0.000375185	0.0239102
TR75272c1_g1_i1len=2679		489.918	-0.781841	0.231992	-3.37013	0.000751336	0.0361839
TR60696c0_g1_i1len=1097		301.762	-0.741702	0.183503	-4.0419	5.30199e-05	0.00695327
TR66054c0_g1_i1len=2650		920.649	-0.711646	0.20311	-3.50375	0.000458757	0.0269278
TR53150c0_g1_i1len=2082		169.252	-0.617858	0.136755	-4.518	6.24259e-06	0.00164802
TR112062c0_g1_i1len=1958		265.68	-0.605546	0.12563	-4.8201	1.43489e-06	0.000555354
TR39903c0_g1_i1len=827		132.188	-0.595177	0.168157	-3.53942	0.000401	0.024954
TR75086c5_g12_i1len=1455		169.879	-0.50577	0.139834	-3.61694	0.000298109	0.0208418

## Sheet: Table S6 c
Contig_ID	Annotation	baseMean	log2FoldChange	lfcSE	stat	pvalue	padj
TR101876c0_g1_i1len=2069	gi|328725540|ref|XP_003248521.1| PREDICTED: ferrochelatase-like [Acyrthosiphon pisum]	2.16196	2.54141	0.695269	3.65528	0.000256898	0.0187861
TR102304c0_g1_i1len=1207	gi|1070600857|ref|XP_018397811.1| PREDICTED: 39S ribosomal protein L19, mitochondrial [Cyphomyrmex costatus]	562.216	0.420339	0.0794391	5.29133	1.21429e-07	8.96232e-05
TR10605c0_g1_i1len=395	gi|780603679|ref|XP_011703737.1| PREDICTED: fatty acid synthase-like [Wasmannia auropunctata]	38.6285	2.38303	0.693381	3.43683	0.000588556	0.0312881
TR111933c0_g1_i1len=386	gi|752896397|ref|XP_011266453.1| PREDICTED: 40S ribosomal protein S17 [Camponotus floridanus]	13403.7	0.698668	0.205023	3.40775	0.000655012	0.0334752
TR111933c0_g2_i1len=2370	gi|951526942|ref|XP_014467637.1| PREDICTED: 40S ribosomal protein S17 [Dinoponera quadriceps]	10589.9	0.746937	0.21966	3.40042	0.000672829	0.0338946
TR113272c0_g1_i1len=931	gi|1067088137|ref|XP_018028459.1| PREDICTED: DNA repair protein RadA-like [Hyalella azteca]	1.64632	2.48833	0.745768	3.3366	0.000848087	0.0390933
TR11538c0_g1_i1len=1652	gi|1069692116|ref|XP_018305952.1| PREDICTED: pinin [Trachymyrmex zeteki]	854.225	0.531422	0.148911	3.56871	0.000358739	0.0232591
TR117538c0_g1_i1len=583	gi|1067060311|ref|XP_018011914.1| PREDICTED: positive alginate biosynthesis regulatory protein-like [Hyalella azteca]	1.16113	2.90462	0.834067	3.48248	0.000496791	0.0283554
TR118224c0_g1_i1len=592	gi|1067088829|ref|XP_018006099.1| PREDICTED: UPF0070 protein HI_0370-like [Hyalella azteca]	1.07145	3.00889	0.824188	3.65073	0.000261498	0.0190566
TR11953c0_g1_i1len=2776	gi|769846618|ref|XP_011634622.1| PREDICTED: nuclear pore complex protein Nup54-like [Pogonomyrmex barbatus]	667.722	0.589723	0.17049	3.45898	0.000542218	0.0298211
TR12002c0_g1_i1len=363	gi|826426897|ref|XP_012527517.1| PREDICTED: uncharacterized protein LOC105831716 [Monomorium pharaonis]	2.84169	2.44041	0.633236	3.85387	0.000116263	0.0115308
TR122273c0_g1_i1len=602	gi|815825244|ref|XP_012233994.1| PREDICTED: 40S ribosomal protein S25 isoform X2 [Linepithema humile]	9859.65	0.676194	0.168837	4.005	6.2017e-05	0.00776542
TR122287c0_g1_i1len=892	gi|795115476|ref|XP_011883070.1| PREDICTED: LOW QUALITY PROTEIN: protein translation factor SUI1 homolog, partial [Vollenhovia emeryi]	4597.16	0.545682	0.145248	3.75691	0.000172027	0.0144378
TR15931c0_g1_i1len=1456	gi|826408405|ref|XP_012525791.1| PREDICTED: small ubiquitin-related modifier 3 [Monomorium pharaonis]	928.858	0.547582	0.107682	5.0852	3.67242e-07	0.000197545
TR16316c0_g1_i1len=633	gi|795029040|ref|XP_011862812.1| PREDICTED: histone-lysine N-methyltransferase SETD1B-like [Vollenhovia emeryi]	43.5069	0.592279	0.176679	3.35229	0.000801471	0.0377113
TR1764c0_g1_i1len=911	gi|1070142301|ref|XP_018376247.1| PREDICTED: N-alpha-acetyltransferase 50 [Trachymyrmex cornetzi]	868.828	0.848026	0.134471	6.30636	2.85665e-10	6.47583e-07
TR2004c0_g1_i1len=345	gi|684412208|ref|XP_009176668.1| hypothetical protein T265_11686 [Opisthorchis viverrini]	6.18726	1.93305	0.592312	3.26357	0.00110017	0.0459122
TR21255c0_g1_i1len=953	gi|752891948|ref|XP_011264033.1| PREDICTED: 40S ribosomal protein S29 [Camponotus floridanus]	10094.7	0.90732	0.221753	4.09158	4.2844e-05	0.00608229
TR22270c0_g1_i1len=809	gi|1067059131|ref|XP_018026178.1| PREDICTED: 5,10-methylenetetrahydrofolate reductase-like [Hyalella azteca]	1.62366	3.24325	0.821501	3.94795	7.88224e-05	0.00897439
TR25119c1_g1_i1len=811	gi|1067058961|ref|XP_018014188.1| PREDICTED: probable transcriptional regulator SauR [Hyalella azteca]	1.41327	3.065	0.830309	3.6914	0.000223021	0.0172424
TR25175c0_g1_i1len=540	gi|1084307513|ref|XP_018645349.1| hypothetical protein Smp_184280, partial [Schistosoma mansoni]	2.25997	2.47073	0.729848	3.38527	0.000711086	0.0351522
TR26113c1_g1_i5len=3402	gi|751236411|ref|XP_011172039.1| PREDICTED: 40S ribosomal protein S13 [Solenopsis invicta]	9290.81	0.590275	0.15908	3.71056	0.000206804	0.0164495
TR26415c0_g1_i1len=2868	gi|1070594151|ref|XP_018394158.1| PREDICTED: calcyphosin-like protein [Cyphomyrmex costatus]	1882.6	1.16346	0.33022	3.52327	0.00042625	0.0257692
TR26550c0_g1_i1len=1287	gi|156345428|ref|XP_001621362.1| hypothetical protein NEMVEDRAFT_v1g222065, partial [Nematostella vectensis]	1.53762	2.90086	0.841031	3.44917	0.000562307	0.0303562
TR26819c0_g1_i1len=717	gi|826420122|ref|XP_012524973.1| PREDICTED: probable DNA-directed RNA polymerases I and III subunit RPAC2 [Monomorium pharaonis]	252.603	0.804565	0.181033	4.4443	8.81767e-06	0.00200607
TR26829c0_g1_i1len=783	gi|780691525|ref|XP_011699748.1| PREDICTED: 60S ribosomal protein L13 [Wasmannia auropunctata]	23874	0.545561	0.163017	3.34666	0.000817909	0.038212
TR26921c0_g1_i1len=1259	gi|780694006|ref|XP_011700316.1| PREDICTED: transcription initiation factor TFIID subunit 9-like isoform X2 [Wasmannia auropunctata]	707.706	0.489435	0.0960996	5.093	3.52439e-07	0.000191203
TR26982c0_g1_i1len=1555	gi|795051156|ref|XP_011870102.1| PREDICTED: 26S proteasome non-ATPase regulatory subunit 12 [Vollenhovia emeryi]	1561.62	0.436735	0.128657	3.39455	0.000687404	0.0343832
TR2830c0_g1_i1len=1238	gi|752874892|ref|XP_011254783.1| PREDICTED: uncharacterized protein LOC105250407 [Camponotus floridanus]	97.1149	0.500118	0.137356	3.64104	0.000271543	0.0194756
TR29093c0_g1_i1len=2266	gi|751207865|ref|XP_011156517.1| PREDICTED: methionine aminopeptidase 1 [Solenopsis invicta]	1373.08	0.476902	0.131959	3.61402	0.000301489	0.0209737
TR29470c0_g1_i1len=635	gi|751201489|ref|XP_011167596.1| PREDICTED: 60S ribosomal protein L14 [Solenopsis invicta]	15304.2	0.676777	0.178615	3.78903	0.000151237	0.0133143
TR29545c0_g1_i2len=1306	gi|769864180|ref|XP_011643967.1| PREDICTED: peroxisome biogenesis factor 10 [Pogonomyrmex barbatus]	211.397	0.534603	0.15626	3.42124	0.000623363	0.0325345
TR29637c0_g1_i1len=993	gi|768448721|ref|XP_011566406.1| PREDICTED: uncharacterized protein LOC105396121 [Plutella xylostella]	1.64554	2.79047	0.794126	3.51389	0.000441593	0.0262943
TR29826c0_g1_i1len=1315	gi|1067060001|ref|XP_018010010.1| PREDICTED: type IV pilus biogenesis factor PilY1-like [Hyalella azteca]	1.93469	3.45011	0.813229	4.24248	2.21063e-05	0.00384049
TR29994c0_g1_i1len=491	gi|751205096|ref|XP_011176120.1| PREDICTED: nucleolar complex protein 2 homolog isoform X1 [Solenopsis invicta]	38.1704	0.946898	0.27976	3.38468	0.000712616	0.0351689
TR30106c0_g1_i1len=797	gi|752874604|ref|XP_011254628.1| PREDICTED: 40S ribosomal protein S9 [Camponotus floridanus]	10115.2	0.621565	0.168073	3.69818	0.000217151	0.0169538
TR30284c0_g1_i1len=1060	gi|826434068|ref|XP_012528937.1| PREDICTED: B-cell receptor-associated protein 31 [Monomorium pharaonis]	5465.49	0.61311	0.151289	4.05257	5.06579e-05	0.00671286
TR30417c0_g2_i1len=654	gi|1032017963|ref|XP_001121282.2| PREDICTED: 60S ribosomal protein L37a [Apis mellifera]	1165.29	0.658145	0.200806	3.27751	0.00104727	0.0445836
TR30419c0_g1_i1len=3747	gi|801376741|ref|XP_012064218.1| PREDICTED: uncharacterized protein LOC105627546 [Atta cephalotes]	5434.54	0.47802	0.14015	3.41078	0.000647783	0.0333745
TR30500c0_g1_i1len=2293	gi|780647462|ref|XP_011689535.1| PREDICTED: nuclear pore complex protein Nup85 [Wasmannia auropunctata]	444.159	0.523505	0.112102	4.66988	3.01375e-06	0.000966135
TR30932c0_g2_i1len=3942	gi|795060248|ref|XP_011873116.1| PREDICTED: golgin subfamily A member 2 [Vollenhovia emeryi]	14552.6	0.622981	0.163929	3.8003	0.000144521	0.012902
TR30932c0_g3_i1len=3562	gi|780670909|ref|XP_011695209.1| PREDICTED: nuclear pore complex protein Nup88 isoform X1 [Wasmannia auropunctata]	413.227	0.564144	0.0994812	5.67086	1.42081e-08	1.82067e-05
TR30975c0_g1_i1len=2750	gi|795077813|ref|XP_011876699.1| PREDICTED: glycylpeptide N-tetradecanoyltransferase [Vollenhovia emeryi]	2146.34	0.316975	0.087966	3.60339	0.000314097	0.0214838
TR31230c0_g1_i1len=1069	gi|780718985|ref|XP_011706427.1| PREDICTED: proteasome subunit beta type-6 [Wasmannia auropunctata]	3446.35	0.71072	0.168615	4.21505	2.49719e-05	0.00416261
TR31858c0_g1_i1len=809	gi|1067089203|ref|XP_018006310.1| PREDICTED: dihydrolipoyllysine-residue acetyltransferase component of pyruvate dehydrogenase complex-like [Hyalella azteca]	1.10252	2.87601	0.83384	3.44912	0.000562418	0.0303562
TR31927c0_g1_i1len=584	gi|826413967|ref|XP_012521643.1| PREDICTED: putative GTP diphosphokinase RSH1, chloroplastic [Monomorium pharaonis]	1.27006	2.91419	0.835399	3.48838	0.000485961	0.0279401
TR32074c0_g1_i1len=1777	gi|795040991|ref|XP_011866786.1| PREDICTED: YTH domain-containing protein 1 [Vollenhovia emeryi]	661.164	0.450767	0.106945	4.21493	2.49859e-05	0.00416261
TR32778c0_g1_i1len=1049	gi|815794164|ref|XP_012217718.1| PREDICTED: histone acetyltransferase KAT2A-like isoform X2 [Linepithema humile]	81.2587	0.583416	0.152857	3.81674	0.000135227	0.0124644
TR33104c0_g1_i1len=565	gi|780720899|ref|XP_011706904.1| PREDICTED: pheromone-binding protein Gp-9-like [Wasmannia auropunctata]	491.776	2.77826	0.608151	4.56837	4.91526e-06	0.00141172
TR34011c0_g1_i1len=721	gi|780664571|ref|XP_011693708.1| PREDICTED: 40S ribosomal protein S16 [Wasmannia auropunctata]	13658.7	0.587849	0.179489	3.27512	0.00105616	0.0448118
TR35372c0_g2_i1len=1327	gi|1070602836|ref|XP_018398889.1| PREDICTED: ATP-binding cassette sub-family B member 10, mitochondrial-like [Cyphomyrmex costatus]	1478.8	0.940417	0.274227	3.42933	0.00060507	0.0318989
TR35576c0_g1_i1len=445	gi|795072840|ref|XP_011875690.1| PREDICTED: pheromone-binding protein Gp-9-like [Vollenhovia emeryi]	884.564	2.64865	0.566635	4.67435	2.9488e-06	0.000964805
TR36348c0_g1_i2len=397	gi|795022356|ref|XP_011860567.1| PREDICTED: UDP-glucuronosyltransferase 2B19-like isoform X2 [Vollenhovia emeryi]	26.0241	2.26837	0.623573	3.6377	0.000275082	0.0196407
TR36350c0_g1_i1len=4224	gi|795057103|ref|XP_011872076.1| PREDICTED: charged multivesicular body protein 5 [Vollenhovia emeryi]	1982.44	0.36633	0.110264	3.3223	0.00089278	0.0403333
TR36611c0_g1_i1len=1120	gi|1070184148|ref|XP_018350029.1| PREDICTED: M-phase phosphoprotein 6 [Trachymyrmex septentrionalis]	276.63	0.68644	0.118933	5.77163	7.85076e-09	1.0833e-05
TR3931c0_g1_i1len=719	gi|1059883114|ref|XP_017797045.1| PREDICTED: uncharacterized protein LOC108578263 [Habropoda laboriosa]	1.0141	2.9024	0.830765	3.49365	0.000476461	0.0275687
TR40116c0_g1_i1len=1567	gi|795086443|ref|XP_011878487.1| PREDICTED: uncharacterized protein F10E9.5-like [Vollenhovia emeryi]	491.952	0.55248	0.106383	5.19331	2.06592e-07	0.000132457
TR40147c0_g2_i1len=1040	gi|826444220|ref|XP_012530933.1| PREDICTED: DNA polymerase epsilon subunit 3 [Monomorium pharaonis]	316.383	0.715739	0.138538	5.16637	2.38684e-07	0.00014709
TR40290c0_g1_i1len=880	gi|1067059359|ref|XP_018006103.1| PREDICTED: uncharacterized HTH-type transcriptional regulator YisV-like [Hyalella azteca]	1.86892	2.51295	0.772774	3.25185	0.00114655	0.0470737
TR40429c0_g1_i2len=1940	gi|795054500|ref|XP_011871200.1| PREDICTED: zinc finger protein 26-like [Vollenhovia emeryi]	276.875	0.590895	0.178833	3.30417	0.000952567	0.0420256
TR40954c0_g5_i1len=3234	gi|1070593157|ref|XP_018393611.1| PREDICTED: histone acetyltransferase Tip60 [Cyphomyrmex costatus]	210.138	0.53894	0.124793	4.31866	1.56982e-05	0.00301036
TR41067c0_g1_i1len=2971	gi|795045620|ref|XP_011868299.1| PREDICTED: protein LLP homolog [Vollenhovia emeryi]	1050.76	0.781507	0.200605	3.89575	9.78935e-05	0.0103389
TR4111c0_g1_i1len=491	gi|751203220|ref|XP_011175121.1| PREDICTED: DNA-directed RNA polymerases I, II, and III subunit RPABC4 [Solenopsis invicta]	276.848	0.57728	0.155857	3.7039	0.000212309	0.0167101
TR41374c0_g2_i1len=5157	gi|1069674715|ref|XP_018299913.1| PREDICTED: uncharacterized protein LOC108720415 isoform X1 [Trachymyrmex zeteki]	16843	1.53922	0.397324	3.87398	0.000107072	0.0109507
TR41486c0_g2_i2len=1311	gi|780681624|ref|XP_011697664.1| PREDICTED: surfeit locus protein 1 [Wasmannia auropunctata]	230.509	0.583237	0.168477	3.46182	0.00053653	0.0296653
TR43135c0_g1_i2len=1373	gi|1069702816|ref|XP_018309993.1| PREDICTED: survival motor neuron protein isoform X1 [Trachymyrmex zeteki]	340.693	0.653174	0.142557	4.58184	4.60905e-06	0.00133587
TR43162c0_g1_i1len=2361	gi|795042221|ref|XP_011867192.1| PREDICTED: uncharacterized protein LOC105561639 [Vollenhovia emeryi]	238.774	0.78487	0.215361	3.64443	0.000267981	0.0193443
TR43247c0_g1_i1len=878	gi|572272223|ref|XP_006614025.1| PREDICTED: 40S ribosomal protein S11-like isoform X2 [Apis dorsata]	16242.4	0.628983	0.170236	3.69477	0.000220087	0.0170571
TR43251c0_g1_i1len=1425	gi|826422573|ref|XP_012526296.1| PREDICTED: DNA-directed RNA polymerase II subunit RPB3 [Monomorium pharaonis]	625.476	0.982532	0.220638	4.45314	8.46249e-06	0.00193916
TR43596c0_g1_i1len=1077	gi|1036942066|ref|XP_017028680.1| PREDICTED: S-formylglutathione hydrolase FrmB-like [Drosophila kikkawai]	0.950295	2.71961	0.839765	3.23853	0.00120146	0.0484199
TR43745c0_g1_i1len=1860	gi|780632564|ref|XP_011685831.1| PREDICTED: ruvB-like 1 isoform X1 [Wasmannia auropunctata]	710.363	0.499314	0.148845	3.35459	0.00079484	0.0375106
TR43835c0_g1_i1len=1402	gi|746837808|ref|XP_011049404.1| PREDICTED: bax inhibitor 1 [Acromyrmex echinatior]	20191.9	0.543964	0.158755	3.42644	0.000611549	0.0321729
TR43987c0_g1_i1len=2448	gi|780649404|ref|XP_011690007.1| PREDICTED: probable dynactin subunit 2 [Wasmannia auropunctata]	17019.3	0.651633	0.186551	3.49306	0.000477513	0.0276044
TR44256c0_g1_i1len=993	gi|769863692|ref|XP_011643700.1| PREDICTED: proteasome maturation protein [Pogonomyrmex barbatus]	1686.32	0.703701	0.161156	4.36658	1.26208e-05	0.00261796
TR44747c0_g1_i2len=1895	gi|795090619|ref|XP_011879379.1| PREDICTED: COP9 signalosome complex subunit 2 [Vollenhovia emeryi]	641.034	0.576407	0.134391	4.28904	1.79451e-05	0.00332083
TR45262c1_g1_i1len=1019	gi|751229561|ref|XP_011168251.1| PREDICTED: N-alpha-acetyltransferase 20 [Solenopsis invicta]	621.045	0.550928	0.15801	3.48667	0.000489068	0.0280172
TR45596c0_g1_i1len=2372	gi|769863259|ref|XP_011643478.1| PREDICTED: probable U2 small nuclear ribonucleoprotein A' [Pogonomyrmex barbatus]	970.924	0.344383	0.0773167	4.45418	8.4215e-06	0.00193676
TR4560c0_g1_i1len=1025	gi|1080056938|ref|XP_018570234.1| PREDICTED: 1-acyl-sn-glycerol-3-phosphate acyltransferase alpha [Anoplophora glabripennis]	1.66785	3.17592	0.827547	3.83775	0.000124166	0.0119777
TR45847c0_g1_i1len=1710	gi|795043528|ref|XP_011867621.1| PREDICTED: UDP-glucuronosyltransferase 2B33-like isoform X1 [Vollenhovia emeryi]	3.94047	2.44092	0.708222	3.44655	0.000567795	0.0305685
TR4596c0_g1_i1len=778	gi|1067059083|ref|XP_018023358.1| PREDICTED: N5-carboxyaminoimidazole ribonucleotide mutase-like [Hyalella azteca]	1.74226	2.96005	0.840457	3.52196	0.000428374	0.025822
TR46238c0_g1_i1len=3427	gi|780640403|ref|XP_011687854.1| PREDICTED: V-type proton ATPase subunit C [Wasmannia auropunctata]	165.438	1.08509	0.327702	3.31122	0.000928904	0.041403
TR46497c0_g1_i1len=1862	gi|769832375|ref|XP_011641895.1| PREDICTED: eukaryotic initiation factor 4A-III [Pogonomyrmex barbatus]	1515.92	0.777772	0.141419	5.49979	3.80248e-08	3.9567e-05
TR46523c0_g1_i1len=2501	gi|752507670|ref|NP_001291517.1| guanine nucleotide-binding protein subunit beta-like protein [Solenopsis invicta]	19691.3	0.574134	0.145662	3.94155	8.09572e-05	0.00914356
TR46954c0_g1_i1len=3331	gi|780634599|ref|XP_011686328.1| PREDICTED: 28S ribosomal protein S5, mitochondrial-like [Wasmannia auropunctata]	2368.3	0.563107	0.136278	4.13205	3.59535e-05	0.00540786
TR47124c0_g1_i1len=2046	gi|1070208109|ref|XP_018373085.1| PREDICTED: nuclear RNA export factor 1-like [Trachymyrmex cornetzi]	324	0.613231	0.133144	4.60577	4.10951e-06	0.00122463
TR47694c0_g1_i3len=334	gi|746841516|ref|XP_011050948.1| PREDICTED: synaptobrevin homolog YKT6 [Acromyrmex echinatior]	38.7977	0.836437	0.233614	3.58043	0.000343035	0.0226104
TR48063c0_g1_i1len=773	gi|752896884|ref|XP_011266720.1| PREDICTED: 40S ribosomal protein S5 [Camponotus floridanus]	25946.4	0.638069	0.178558	3.57345	0.000352314	0.0229833
TR48425c0_g1_i1len=1194	gi|751210530|ref|XP_011157965.1| PREDICTED: proteasome subunit beta type-1 [Solenopsis invicta]	2224.55	0.523722	0.137143	3.81881	0.000134096	0.0124402
TR48494c0_g2_i1len=1028	gi|752890730|ref|XP_011263371.1| PREDICTED: prohibitin-2 isoform X2 [Camponotus floridanus]	2884.78	0.572394	0.154627	3.70177	0.000214104	0.0167572
TR48549c0_g1_i1len=3398	gi|780660408|ref|XP_011692682.1| PREDICTED: 26S protease regulatory subunit 10B [Wasmannia auropunctata]	1459.42	0.459269	0.134304	3.41962	0.00062708	0.0326792
TR48736c0_g1_i1len=2229	gi|795070413|ref|XP_011875215.1| PREDICTED: diacylglycerol kinase epsilon [Vollenhovia emeryi]	888.492	0.642745	0.18021	3.56664	0.000361587	0.0233721
TR48981c0_g1_i1len=1983	gi|768450471|ref|XP_011567379.1| PREDICTED: uncharacterized protein LOC105397069 [Plutella xylostella]	2.26021	2.64921	0.689434	3.84258	0.000121746	0.0118832
TR49315c0_g1_i1len=3383	gi|769848624|ref|XP_011635678.1| PREDICTED: transcription elongation factor S-II-like isoform X1 [Pogonomyrmex barbatus]	200.937	1.13141	0.339901	3.32865	0.000872681	0.0397364
TR49498c0_g1_i1len=1294	gi|746842440|ref|XP_011051433.1| PREDICTED: uncharacterized protein LOC105144299 [Acromyrmex echinatior]	14002.5	1.29682	0.387772	3.34429	0.000824935	0.0384167
TR49950c0_g1_i1len=3632	gi|746844516|ref|XP_011052523.1| PREDICTED: eukaryotic initiation factor 4A-I [Acromyrmex echinatior]	17415	0.636363	0.173697	3.66363	0.000248665	0.0183199
TR49950c0_g2_i1len=2577	gi|746844516|ref|XP_011052523.1| PREDICTED: eukaryotic initiation factor 4A-I [Acromyrmex echinatior]	45061.3	0.636264	0.151754	4.19272	2.75624e-05	0.00445743
TR49979c1_g1_i1len=594	gi|752861920|ref|XP_011259991.1| PREDICTED: 40S ribosomal protein S23 [Camponotus floridanus]	17641.2	0.73731	0.200327	3.68054	0.00023274	0.0175243
TR50239c0_g1_i1len=750	gi|795047272|ref|XP_011868843.1| PREDICTED: 60S ribosomal protein L11-like [Vollenhovia emeryi]	4461.71	0.897601	0.205499	4.36792	1.25437e-05	0.00261048
TR50245c0_g1_i1len=3967	gi|795028911|ref|XP_011862778.1| PREDICTED: GRAM domain-containing protein 1B-like isoform X2 [Vollenhovia emeryi]	14583.3	0.648486	0.139142	4.66059	3.15297e-06	0.000981038
TR50259c0_g1_i1len=1393	gi|759045751|ref|XP_011331837.1| PREDICTED: RNA-binding protein 42 [Cerapachys biroi]	474.295	0.575568	0.136533	4.2156	2.4911e-05	0.00416261
TR50475c0_g1_i2len=2641	gi|795037289|ref|XP_011865563.1| PREDICTED: Golgi SNAP receptor complex member 1 isoform X2 [Vollenhovia emeryi]	613.414	0.510534	0.142639	3.5792	0.000344642	0.0226223
TR50480c0_g1_i1len=1556	gi|1070606797|ref|XP_018401047.1| PREDICTED: SAGA-associated factor 29 isoform X2 [Cyphomyrmex costatus]	289.324	0.488803	0.124221	3.93495	8.32137e-05	0.00926796
TR52076c0_g1_i2len=1077	gi|1068392177|ref|XP_018045169.1| PREDICTED: mitochondrial import inner membrane translocase subunit Tim23 [Atta colombica]	254.835	0.704193	0.213509	3.29819	0.000973115	0.0424807
TR52158c0_g1_i1len=916	gi|780646847|ref|XP_011689378.1| PREDICTED: ADP-ribosylation factor-like protein 2 [Wasmannia auropunctata]	554.314	0.547648	0.0710688	7.70588	1.29941e-14	2.06198e-10
TR52281c0_g1_i1len=2972	gi|795048868|ref|XP_011869369.1| PREDICTED: THO complex subunit 5 homolog isoform X1 [Vollenhovia emeryi]	585.523	0.483281	0.126934	3.80733	0.000140474	0.012811
TR52378c1_g1_i1len=928	gi|752894501|ref|XP_011265432.1| PREDICTED: histone H3.3 [Camponotus floridanus]	908.405	0.664876	0.126847	5.24157	1.59213e-07	0.000111053
TR52378c1_g1_i2len=917	gi|752894501|ref|XP_011265432.1| PREDICTED: histone H3.3 [Camponotus floridanus]	1796.1	0.576502	0.166865	3.45489	0.000550511	0.0300974
TR52398c0_g1_i1len=2510	gi|751234050|ref|XP_011170736.1| PREDICTED: peptidyl-tRNA hydrolase 2, mitochondrial [Solenopsis invicta]	412.364	0.441558	0.122376	3.60821	0.000308311	0.0213203
TR52848c0_g1_i1len=2325	gi|751232733|ref|XP_011170002.1| PREDICTED: zinc finger HIT domain-containing protein 1 [Solenopsis invicta]	844.783	0.43635	0.116363	3.7499	0.000176903	0.0147359
TR52910c0_g1_i1len=1289	gi|746854129|ref|XP_011057695.1| PREDICTED: mediator of RNA polymerase II transcription subunit 11 isoform X2 [Acromyrmex echinatior]	336.583	0.708441	0.163208	4.34073	1.42007e-05	0.0027993
TR53277c0_g1_i1len=3013	gi|801385927|ref|XP_012056251.1| PREDICTED: transcription initiation factor IIE subunit beta [Atta cephalotes]	500.275	0.573708	0.176443	3.25151	0.00114794	0.0470751
[truncated: 430 more rows]

## Sheet: Table S6 d
Contig_ID	Annotation	baseMean	log2FoldChange	lfcSE	stat	pvalue	padj	Biological processes	Organism
[truncated: 348 more rows]

[truncated: 3 more sheets: Table S6 e, Table S6 f, Table S6 g]
