# Supplementary material for: Long-lived Temnothorax ant queens switch from investment in immunity to antioxidant production with age
Source: Sci Rep. 2019 May 13;9:7270. doi: 10.1038/s41598-019-43796-1 (PMC6514213; doi:10.1038/s41598-019-43796-1)
Supplement: Supplementary file 7 — Supplementary Table S7 [file 41598_2019_43796_MOESM7_ESM.xlsx]

## Sheet: Table S7 a
Table S7: Results of the pathway analyses based on: the list of old queen fat bodies up-regulated contigs (a) and young queen fat bodies up-regulated ones (b) from the within fat body, between age class comparison; the list of old queen brains up-regulated contigs (c) and young queen brains up-regulated ones (d) from the within brain, between age class comparison.
Global and overview
01100 Metabolic pathways
01110 Biosynthesis of secondary metabolites
01120 Microbial metabolism in diverse environments
01130 Biosynthesis of antibiotics
01200 Carbon metabolism
01210 2-Oxocarboxylic acid metabolism
01230 Biosynthesis of amino acids
01220 Degradation of aromatic compounds
Carbohydrate
00020 Citrate cycle (TCA cycle)
00520 Amino sugar and nucleotide sugar metabolism
00620 Pyruvate metabolism
00630 Glyoxylate and dicarboxylate metabolism
00650 Butanoate metabolism
00562 Inositol phosphate metabolism
Energy
00190 Oxidative phosphorylation
00710 Carbon fixation in photosynthetic organisms
00720 Carbon fixation pathways in prokaryotes
00680 Methane metabolism
00920 Sulfur metabolism
Lipid
00140 Steroid hormone biosynthesis
00561 Glycerolipid metabolism
00564 Glycerophospholipid metabolism
00600 Sphingolipid metabolism
Amino acid
00260 Glycine, serine and threonine metabolism
00270 Cysteine and methionine metabolism
00280 Valine, leucine and isoleucine degradation
00300 Lysine biosynthesis
00310 Lysine degradation
00220 Arginine biosynthesis
00350 Tyrosine metabolism
00360 Phenylalanine metabolism
00400 Phenylalanine, tyrosine and tryptophan biosynthesis
Metabolism of other amino
00460 Cyanoamino acid metabolism
00480 Glutathione metabolism
Metabolism of cofactors and
00790 Folate biosynthesis
00670 One carbon pool by folate
00860 Porphyrin and chlorophyll metabolism
Biosynthesis of other secondary
00941 Flavonoid biosynthesis
00521 Streptomycin biosynthesis
Xenobiotics biodegradation and
00621 Dioxin degradation
00626 Naphthalene degradation
00624 Polycyclic aromatic hydrocarbon degradation
Information
Folding, sorting and
03018 RNA degradation
Information
Signal
04070 Phosphatidylinositol signaling system
Cellular community -
05111 Biofilm formation - Vibrio cholerae
Cell
04810 Regulation of actin cytoskeleton
Excretory
04960 Aldosterone-regulated sodium reabsorption
Environmental
04712 Circadian rhythm - plant
Drug resistance:
01523 Antifolate resistance (1)

## Sheet: Table S7 b
Global and overview
01100 Metabolic pathways
01110 Biosynthesis of secondary metabolites
01120 Microbial metabolism in diverse environments
01130 Biosynthesis of antibiotics
01200 Carbon metabolism
01230 Biosynthesis of amino acids
Carbohydrate
00020 Citrate cycle (TCA cycle)
00650 Butanoate metabolism
Energy
00190 Oxidative phosphorylation
00720 Carbon fixation pathways in prokaryotes
00680 Methane metabolism
00920 Sulfur metabolism
Nucleotide
00230 Purine metabolism
Amino acid
00310 Lysine degradation
00350 Tyrosine metabolism
00360 Phenylalanine metabolism
00400 Phenylalanine, tyrosine and tryptophan biosynthesis
Metabolism of cofactors and
00860 Porphyrin and chlorophyll metabolism
Information
Folding, sorting and
03018 RNA degradation
Information
Signal
04350 TGF-beta signaling pathway
Signaling molecules and
04080 Neuroactive ligand-receptor interaction (1)

## Sheet: Table S7 c
Global and overview
01100 Metabolic pathways
01110 Biosynthesis of secondary metabolites
01120 Microbial metabolism in diverse environments
01130 Biosynthesis of antibiotics
01200 Carbon metabolism
01230 Biosynthesis of amino acids
01220 Degradation of aromatic compounds
Carbohydrate
00630 Glyoxylate and dicarboxylate metabolism
00562 Inositol phosphate metabolism
Energy
00680 Methane metabolism
Lipid
00561 Glycerolipid metabolism
00564 Glycerophospholipid metabolism
Amino acid
00260 Glycine, serine and threonine metabolism
00350 Tyrosine metabolism
00360 Phenylalanine metabolism
00400 Phenylalanine, tyrosine and tryptophan biosynthesis
Metabolism of other amino
00460 Cyanoamino acid metabolism
Metabolism of cofactors and
00670 One carbon pool by folate
00860 Porphyrin and chlorophyll metabolism
Biosynthesis of other secondary
00521 Streptomycin biosynthesis
Xenobiotics biodegradation and
00621 Dioxin degradation
00626 Naphthalene degradation
00624 Polycyclic aromatic hydrocarbon degradation
Drug resistance:
01523 Antifolate resistance (1)

## Sheet: Table S7 d
no Kegg annotation among the up-regulated contig list
