# Supplementary material for: Long-lived Temnothorax ant queens switch from investment in immunity to antioxidant production with age
Source: Sci Rep. 2019 May 13;9:7270. doi: 10.1038/s41598-019-43796-1 (PMC6514213; doi:10.1038/s41598-019-43796-1)
Supplement: Supplementary file 8 — Supplementary Table S8 [file 41598_2019_43796_MOESM8_ESM.xlsx]

## Sheet: Table S8 a
Table S8: Results of the functional enrichment analysis based on: the list of young queen brain up-regulated contigs (a) and old queen brain up-regulated ones (b) from the within brain, between age class comparison; the list of young queen fat body up-regulated contigs (c) and old queen fat body up-regulated ones (d) from the within fat body, between age class comparison.
	GO.ID	Term	Annotated	Significant	Expected	Fisher
1	GO:0055114	oxidation-reduction process	3323	4	0.98	0.0095
2	GO:0016192	vesicle-mediated transport	418	1	0.12	0.1171
3	GO:0006886	intracellular protein transport	468	1	0.14	0.1303
4	GO:0055085	transmembrane transport	1419	1	0.42	0.3508
5	GO:0008152	metabolic process	16898	5	4.99	0.9425
6	GO:0008104	protein localization	595	1	0.18	1.0000
7	GO:0034613	cellular protein localization	491	1	0.14	1.0000

## Sheet: Table S8 b
	GO.ID	Term	Annotated	Significant	Expected	Fisher
1	GO:0006412	translation	1989	14	4.03	4.1e-05
2	GO:0006596	polyamine biosynthetic process	37	2	0.07	0.0026
3	GO:0006075	(1->3)-beta-D-glucan biosynthetic proces...	4	1	0.01	0.0081
4	GO:0046168	glycerol-3-phosphate catabolic process	13	1	0.03	0.0260
5	GO:0006084	acetyl-CoA metabolic process	19	1	0.04	0.0378
6	GO:0006096	glycolytic process	160	2	0.32	0.0417
7	GO:0006820	anion transport	163	2	0.33	0.0431
8	GO:0006108	malate metabolic process	23	1	0.05	0.0456
9	GO:0006097	glyoxylate cycle	29	1	0.06	0.0571
10	GO:0045454	cell redox homeostasis	277	2	0.56	0.1082
11	GO:0005975	carbohydrate metabolic process	1116	7	2.26	0.1091
12	GO:0006801	superoxide metabolic process	81	1	0.16	0.1516
13	GO:0007275	multicellular organism development	84	1	0.17	0.1568
14	GO:0006457	protein folding	362	2	0.73	0.1665
15	GO:0006836	neurotransmitter transport	91	1	0.18	0.1687
16	GO:0006099	tricarboxylic acid cycle	120	1	0.24	0.2164
17	GO:0015986	ATP synthesis coupled proton transport	136	1	0.28	0.2415
18	GO:0006414	translational elongation	160	1	0.32	0.2777
19	GO:0009966	regulation of signal transduction	202	1	0.41	0.3371
20	GO:0006811	ion transport	1129	4	2.29	0.3487
21	GO:0006260	DNA replication	255	1	0.52	0.4052
22	GO:0055114	oxidation-reduction process	3323	8	6.73	0.4333
23	GO:0006508	proteolysis	1669	4	3.38	0.4401
24	GO:0007186	G-protein coupled receptor signaling pat...	478	1	0.97	0.6242
25	GO:0006950	response to stress	640	1	1.3	0.7315
26	GO:0008152	metabolic process	16898	37	34.21	0.8215
27	GO:0055085	transmembrane transport	1419	2	2.87	0.8853
28	GO:0019362	pyridine nucleotide metabolic process	237	2	0.48	1.0000
29	GO:0050789	regulation of biological process	3601	4	7.29	1.0000
30	GO:0008150	biological_process	23709	48	48	1.0000
31	GO:0051234	establishment of localization	3490	6	7.07	1.0000
32	GO:0044042	glucan metabolic process	28	1	0.06	1.0000
33	GO:0006810	transport	3482	6	7.05	1.0000
34	GO:0006812	cation transport	749	1	1.52	1.0000
35	GO:0009185	ribonucleoside diphosphate metabolic pro...	161	2	0.33	1.0000
36	GO:0010467	gene expression	4222	14	8.55	1.0000
37	GO:0006818	hydrogen transport	261	1	0.53	1.0000
38	GO:0006090	pyruvate metabolic process	169	2	0.34	1.0000
39	GO:0006091	generation of precursor metabolites and ...	381	3	0.77	1.0000
40	GO:0006790	sulfur compound metabolic process	183	1	0.37	1.0000
41	GO:0006793	phosphorus metabolic process	2367	4	4.79	1.0000
42	GO:0009308	amine metabolic process	60	2	0.12	1.0000
43	GO:0006796	phosphate-containing compound metabolic ...	2362	4	4.78	1.0000
44	GO:0000271	polysaccharide biosynthetic process	30	1	0.06	1.0000
45	GO:0009309	amine biosynthetic process	37	2	0.07	1.0000
46	GO:0016051	carbohydrate biosynthetic process	159	1	0.32	1.0000
47	GO:0009260	ribonucleotide biosynthetic process	245	1	0.5	1.0000
48	GO:0009179	purine ribonucleoside diphosphate metabo...	161	2	0.33	1.0000

## Sheet: Table S8 c
	GO.ID	Term	Annotated	Significant	Expected	Fisher
1	GO:0046416	D-amino acid metabolic process	9	3	0.06	2.4e-05
2	GO:0006367	transcription initiation from RNA polyme...	35	3	0.23	0.0016
3	GO:0000398	mRNA splicing, via spliceosome	125	6	0.83	0.0036
4	GO:0043504	mitochondrial DNA repair	1	1	0.01	0.0067
5	GO:0006351	transcription, DNA-templated	1583	24	10.55	0.0112
6	GO:0006499	N-terminal protein myristoylation	2	1	0.01	0.0133
7	GO:0006482	protein demethylation	2	1	0.01	0.0133
8	GO:0046294	formaldehyde catabolic process	2	1	0.01	0.0133
9	GO:0000387	spliceosomal snRNP assembly	30	2	0.2	0.0170
10	GO:0006402	mRNA catabolic process	42	2	0.28	0.0198
11	GO:0008063	Toll signaling pathway	3	1	0.02	0.0199
12	GO:0048011	neurotrophin TRK receptor signaling path...	3	1	0.02	0.0199
13	GO:0006278	RNA-dependent DNA biosynthetic process	3	1	0.02	0.0199
14	GO:0030163	protein catabolic process	409	8	2.73	0.0280
15	GO:0051603	proteolysis involved in cellular protein...	369	6	2.46	0.0318
16	GO:0006479	protein methylation	42	2	0.28	0.0319
17	GO:0006401	RNA catabolic process	47	3	0.31	0.0325
18	GO:0019441	tryptophan catabolic process to kynureni...	5	1	0.03	0.0329
19	GO:0007064	mitotic sister chromatid cohesion	5	1	0.03	0.0329
20	GO:0035176	social behavior	5	1	0.03	0.0329
21	GO:0006412	translation	1989	20	13.25	0.0330
22	GO:0016567	protein ubiquitination	45	2	0.3	0.0362
23	GO:0032007	negative regulation of TOR signaling	6	1	0.04	0.0393
24	GO:0007094	mitotic spindle assembly checkpoint	6	1	0.04	0.0393
25	GO:0043066	negative regulation of apoptotic process	7	1	0.05	0.0457
26	GO:0000122	negative regulation of transcription fro...	7	1	0.05	0.0457
27	GO:0006364	rRNA processing	55	2	0.37	0.0521
28	GO:0042256	mature ribosome assembly	8	1	0.05	0.0521
29	GO:0006338	chromatin remodeling	8	1	0.05	0.0521
30	GO:0070897	DNA-templated transcriptional preinitiat...	10	1	0.07	0.0647
31	GO:0000278	mitotic cell cycle	39	3	0.26	0.0701
32	GO:0006355	regulation of transcription, DNA-templat...	1260	14	8.4	0.0772
33	GO:0006189	'de novo' IMP biosynthetic process	13	1	0.09	0.0833
34	GO:0016925	protein sumoylation	14	1	0.09	0.0894
35	GO:0006368	transcription elongation from RNA polyme...	14	1	0.09	0.0894
36	GO:0006825	copper ion transport	15	1	0.1	0.0955
37	GO:0009073	aromatic amino acid family biosynthetic ...	18	1	0.12	0.1134
38	GO:0009263	deoxyribonucleotide biosynthetic process	21	1	0.14	0.1311
39	GO:0006783	heme biosynthetic process	22	1	0.15	0.1369
40	GO:0006885	regulation of pH	23	1	0.15	0.1426
41	GO:0006406	mRNA export from nucleus	23	1	0.15	0.1426
42	GO:0000042	protein targeting to Golgi	24	1	0.16	0.1483
43	GO:0015031	protein transport	572	7	3.81	0.1499
44	GO:0006915	apoptotic process	50	2	0.33	0.1533
45	GO:0008380	RNA splicing	151	7	1.01	0.1548
46	GO:0006888	ER to Golgi vesicle-mediated transport	26	1	0.17	0.1597
47	GO:0000079	regulation of cyclin-dependent protein s...	27	1	0.18	0.1653
48	GO:0003333	amino acid transmembrane transport	30	1	0.2	0.1819
49	GO:0007205	protein kinase C-activating G-protein co...	31	1	0.21	0.1873
50	GO:0032259	methylation	103	3	0.69	0.1911
51	GO:0006904	vesicle docking involved in exocytosis	36	1	0.24	0.2141
52	GO:0016192	vesicle-mediated transport	418	6	2.79	0.2193
53	GO:0006457	protein folding	362	4	2.41	0.2225
54	GO:0006555	methionine metabolic process	39	1	0.26	0.2297
55	GO:0000723	telomere maintenance	39	1	0.26	0.2297
56	GO:0000956	nuclear-transcribed mRNA catabolic proce...	39	1	0.26	0.2297
57	GO:0008152	metabolic process	16898	120	112.61	0.2456
58	GO:0006511	ubiquitin-dependent protein catabolic pr...	265	3	1.77	0.2597
59	GO:0016226	iron-sulfur cluster assembly	47	1	0.31	0.2699
60	GO:0006396	RNA processing	619	12	4.13	0.2758
61	GO:0016570	histone modification	49	1	0.33	0.2796
62	GO:0006979	response to oxidative stress	164	2	1.09	0.2986
63	GO:0042254	ribosome biogenesis	144	4	0.96	0.4018
64	GO:0007018	microtubule-based movement	207	2	1.38	0.4021
65	GO:0007034	vacuolar transport	78	1	0.52	0.4069
66	GO:0006139	nucleobase-containing compound metabolic...	4980	48	33.19	0.4101
67	GO:0006886	intracellular protein transport	468	5	3.12	0.4191
68	GO:0000413	protein peptidyl-prolyl isomerization	82	1	0.55	0.4226
69	GO:0006357	regulation of transcription from RNA pol...	93	2	0.62	0.4359
70	GO:0006814	sodium ion transport	87	1	0.58	0.4417
71	GO:0006605	protein targeting	112	2	0.75	0.4436
72	GO:0000160	phosphorelay signal transduction system	89	1	0.59	0.4491
73	GO:0006352	DNA-templated transcription, initiation	139	5	0.93	0.4593
74	GO:0015991	ATP hydrolysis coupled proton transport	94	1	0.63	0.4673
75	GO:0035023	regulation of Rho protein signal transdu...	98	1	0.65	0.4814
76	GO:0016579	protein deubiquitination	99	1	0.66	0.4849
77	GO:0006313	transposition, DNA-mediated	249	2	1.66	0.4958
78	GO:0006260	DNA replication	255	2	1.7	0.5084
79	GO:0006397	mRNA processing	242	7	1.61	0.5316
80	GO:0006281	DNA repair	286	3	1.91	0.5650
81	GO:0006413	translational initiation	137	1	0.91	0.6010
82	GO:0006470	protein dephosphorylation	142	1	0.95	0.6142
83	GO:0006096	glycolytic process	160	1	1.07	0.6582
84	GO:0006414	translational elongation	160	1	1.07	0.6582
85	GO:0009058	biosynthetic process	5570	55	37.12	0.6832
86	GO:0007017	microtubule-based process	389	3	2.59	0.7038
87	GO:0007264	small GTPase mediated signal transductio...	340	2	2.27	0.7207
88	GO:0007010	cytoskeleton organization	227	1	1.51	0.7824
89	GO:0008610	lipid biosynthetic process	241	1	1.61	0.8020
90	GO:0035556	intracellular signal transduction	702	5	4.68	0.8262
91	GO:0055114	oxidation-reduction process	3323	17	22.14	0.9067
92	GO:0006811	ion transport	1129	4	7.52	0.9134
93	GO:0006629	lipid metabolic process	615	2	4.1	0.9204
94	GO:0006810	transport	3482	19	23.2	0.9667
95	GO:0006468	protein phosphorylation	1064	4	7.09	0.9681
96	GO:0006508	proteolysis	1669	8	11.12	0.9980
97	GO:0055085	transmembrane transport	1419	3	9.46	0.9991
98	GO:0000041	transition metal ion transport	21	1	0.14	1.0000
99	GO:0022613	ribonucleoprotein complex biogenesis	191	6	1.27	1.0000
100	GO:0023057	negative regulation of signaling	10	1	0.07	1.0000
101	GO:0007265	Ras protein signal transduction	118	1	0.79	1.0000
102	GO:0007266	Rho protein signal transduction	99	1	0.66	1.0000
103	GO:0070727	cellular macromolecule localization	491	5	3.27	1.0000
104	GO:0022618	ribonucleoprotein complex assembly	58	3	0.39	1.0000
105	GO:0044248	cellular catabolic process	628	11	4.19	1.0000
106	GO:0044249	cellular biosynthetic process	5239	53	34.91	1.0000
107	GO:0009072	aromatic amino acid family metabolic pro...	59	2	0.39	1.0000
108	GO:0071897	DNA biosynthetic process	13	1	0.09	1.0000
109	GO:0009074	aromatic amino acid family catabolic pro...	5	1	0.03	1.0000
110	GO:0032042	mitochondrial DNA metabolic process	1	1	0.01	1.0000
111	GO:0046218	indolalkylamine catabolic process	5	1	0.03	1.0000
112	GO:0071900	regulation of protein serine/threonine k...	27	1	0.18	1.0000
113	GO:0022402	cell cycle process	84	2	0.56	1.0000
114	GO:0009260	ribonucleotide biosynthetic process	245	1	1.63	1.0000
115	GO:0009262	deoxyribonucleotide metabolic process	31	1	0.21	1.0000
116	GO:0022406	membrane docking	43	1	0.29	1.0000
117	GO:0044237	cellular metabolic process	10677	94	71.15	1.0000
118	GO:0006807	nitrogen compound metabolic process	7697	75	51.29	1.0000
119	GO:0044238	primary metabolic process	11917	95	79.42	1.0000
120	GO:0043170	macromolecule metabolic process	9367	86	62.42	1.0000
121	GO:1902531	regulation of intracellular signal trans...	160	2	1.07	1.0000
122	GO:1902532	negative regulation of intracellular sig...	6	1	0.04	1.0000
123	GO:0019362	pyridine nucleotide metabolic process	237	1	1.58	1.0000
124	GO:0050657	nucleic acid transport	29	1	0.19	1.0000
125	GO:0010564	regulation of cell cycle process	32	1	0.21	1.0000
126	GO:0050658	RNA transport	29	1	0.19	1.0000
127	GO:0070988	demethylation	2	1	0.01	1.0000
128	GO:1902099	regulation of metaphase/anaphase transit...	7	1	0.05	1.0000
129	GO:1901657	glycosyl compound metabolic process	555	1	3.7	1.0000
130	GO:1902100	negative regulation of metaphase/anaphas...	6	1	0.04	1.0000
131	GO:0031365	N-terminal protein amino acid modificati...	4	1	0.03	1.0000
132	GO:0045184	establishment of protein localization	578	7	3.85	1.0000
133	GO:0072521	purine-containing compound metabolic pro...	571	2	3.81	1.0000
134	GO:0007049	cell cycle	182	4	1.21	1.0000
135	GO:0072522	purine-containing compound biosynthetic ...	294	1	1.96	1.0000
136	GO:0072524	pyridine-containing compound metabolic p...	246	1	1.64	1.0000
137	GO:0006790	sulfur compound metabolic process	183	1	1.22	1.0000
138	GO:0005975	carbohydrate metabolic process	1116	1	7.44	1.0000
139	GO:0009259	ribonucleotide metabolic process	496	2	3.31	1.0000
140	GO:0006793	phosphorus metabolic process	2367	8	15.77	1.0000
141	GO:0010556	regulation of macromolecule biosynthetic...	1339	14	8.92	1.0000
142	GO:0015672	monovalent inorganic cation transport	495	2	3.3	1.0000
143	GO:0006796	phosphate-containing compound metabolic ...	2362	8	15.74	1.0000
144	GO:0010558	negative regulation of macromolecule bio...	47	1	0.31	1.0000
145	GO:0030001	metal ion transport	395	2	2.63	1.0000
146	GO:0031163	metallo-sulfur cluster assembly	47	1	0.31	1.0000
147	GO:0032446	protein modification by small protein co...	64	3	0.43	1.0000
148	GO:0006366	transcription from RNA polymerase II pro...	152	6	1.01	1.0000
149	GO:0070925	organelle assembly	29	1	0.19	1.0000
150	GO:0000002	mitochondrial genome maintenance	1	1	0.01	1.0000
151	GO:0045786	negative regulation of cell cycle	36	1	0.24	1.0000
152	GO:0008104	protein localization	595	7	3.97	1.0000
153	GO:0048583	regulation of response to stimulus	213	2	1.42	1.0000
154	GO:0048585	negative regulation of response to stimu...	10	1	0.07	1.0000
155	GO:0098771	inorganic ion homeostasis	64	1	0.43	1.0000
156	GO:0000819	sister chromatid segregation	15	2	0.1	1.0000
157	GO:0006354	DNA-templated transcription, elongation	19	1	0.13	1.0000
158	GO:0010965	regulation of mitotic sister chromatid s...	7	1	0.05	1.0000

## Sheet: Table S8 d
	GO.ID	Term	Annotated	Significant	Expected	Fisher
1	GO:0006412	translation	1989	56	20.47	1.2e-10
2	GO:0015986	ATP synthesis coupled proton transport	136	6	1.4	0.0029
3	GO:0006556	S-adenosylmethionine biosynthetic proces...	28	3	0.29	0.0029
4	GO:0006979	response to oxidative stress	164	7	1.69	0.0059
5	GO:0009082	branched-chain amino acid biosynthetic p...	12	2	0.12	0.0065
6	GO:0045901	positive regulation of translational elo...	38	3	0.39	0.0070
7	GO:0045905	positive regulation of translational ter...	38	3	0.39	0.0070
8	GO:0006452	translational frameshifting	38	3	0.39	0.0070
9	GO:0006754	ATP biosynthetic process	137	7	1.41	0.0101
10	GO:0006084	acetyl-CoA metabolic process	19	2	0.2	0.0161
11	GO:0019878	lysine biosynthetic process via aminoadi...	2	1	0.02	0.0205
12	GO:0006685	sphingomyelin catabolic process	2	1	0.02	0.0205
13	GO:0006414	translational elongation	160	7	1.65	0.0310
14	GO:0006099	tricarboxylic acid cycle	120	4	1.23	0.0356
15	GO:0003333	amino acid transmembrane transport	30	2	0.31	0.0380
16	GO:1901031	regulation of response to reactive oxyge...	4	1	0.04	0.0405
17	GO:0006075	(1->3)-beta-D-glucan biosynthetic proces...	4	1	0.04	0.0405
18	GO:0042823	pyridoxal phosphate biosynthetic process	5	1	0.05	0.0504
19	GO:0006102	isocitrate metabolic process	5	1	0.05	0.0504
20	GO:0009116	nucleoside metabolic process	555	13	5.71	0.0561
21	GO:0016559	peroxisome fission	6	1	0.06	0.0602
22	GO:0030334	regulation of cell migration	6	1	0.06	0.0602
23	GO:0030155	regulation of cell adhesion	6	1	0.06	0.0602
24	GO:0072488	ammonium transmembrane transport	6	1	0.06	0.0602
25	GO:0045995	regulation of embryonic development	6	1	0.06	0.0602
26	GO:0009085	lysine biosynthetic process	9	2	0.09	0.0696
27	GO:0006897	endocytosis	7	1	0.07	0.0699
28	GO:0006069	ethanol oxidation	7	1	0.07	0.0699
29	GO:0030042	actin filament depolymerization	45	2	0.46	0.0783
30	GO:0007016	cytoskeletal anchoring at plasma membran...	8	1	0.08	0.0794
31	GO:0006559	L-phenylalanine catabolic process	8	1	0.08	0.0794
32	GO:0016226	iron-sulfur cluster assembly	47	2	0.48	0.0843
33	GO:0042819	vitamin B6 biosynthetic process	9	1	0.09	0.0889
34	GO:0006536	glutamate metabolic process	9	1	0.09	0.0889
35	GO:0048268	clathrin coat assembly	9	1	0.09	0.0889
36	GO:0055085	transmembrane transport	1419	25	14.6	0.0906
37	GO:0008643	carbohydrate transport	11	1	0.11	0.1076
38	GO:0015914	phospholipid transport	12	1	0.12	0.1168
39	GO:0019752	carboxylic acid metabolic process	1072	10	11.03	0.1575
40	GO:0009073	aromatic amino acid family biosynthetic ...	18	1	0.19	0.1700
41	GO:0006228	UTP biosynthetic process	19	1	0.2	0.1785
42	GO:0032012	regulation of ARF protein signal transdu...	19	1	0.2	0.1785
43	GO:0006183	GTP biosynthetic process	19	1	0.2	0.1785
44	GO:0006751	glutathione catabolic process	19	1	0.2	0.1785
45	GO:0006165	nucleoside diphosphate phosphorylation	179	2	1.84	0.1789
46	GO:0005975	carbohydrate metabolic process	1116	12	11.49	0.1869
47	GO:0006241	CTP biosynthetic process	20	1	0.21	0.1870
48	GO:0006108	malate metabolic process	23	1	0.24	0.2118
49	GO:0042254	ribosome biogenesis	144	3	1.48	0.2325
50	GO:0006820	anion transport	163	3	1.68	0.2361
51	GO:0006869	lipid transport	107	3	1.1	0.2547
52	GO:0007154	cell communication	1850	14	19.04	0.2572
53	GO:0006950	response to stress	640	11	6.59	0.2653
54	GO:0015992	proton transport	261	7	2.69	0.2784
55	GO:0006816	calcium ion transport	98	2	1.01	0.2890
56	GO:0006164	purine nucleotide biosynthetic process	273	9	2.81	0.3052
57	GO:0045454	cell redox homeostasis	277	4	2.85	0.3190
58	GO:0009072	aromatic amino acid family metabolic pro...	59	2	0.61	0.3450
59	GO:0055114	oxidation-reduction process	3323	39	34.2	0.3522
60	GO:0009966	regulation of signal transduction	202	3	2.08	0.3522
61	GO:0006352	DNA-templated transcription, initiation	139	2	1.43	0.4198
62	GO:0006400	tRNA modification	54	1	0.56	0.4284
63	GO:0006364	rRNA processing	55	1	0.57	0.4343
64	GO:0045047	protein targeting to ER	56	1	0.58	0.4401
65	GO:0006812	cation transport	749	12	7.71	0.4628
66	GO:0043401	steroid hormone mediated signaling pathw...	61	1	0.63	0.4684
67	GO:0046034	ATP metabolic process	362	9	3.73	0.4829
68	GO:0006094	gluconeogenesis	65	1	0.67	0.4900
69	GO:0070588	calcium ion transmembrane transport	65	1	0.67	0.4900
70	GO:0009058	biosynthetic process	5570	95	57.32	0.4946
71	GO:0006334	nucleosome assembly	70	1	0.72	0.5158
72	GO:0007275	multicellular organism development	84	2	0.86	0.5293
73	GO:0006629	lipid metabolic process	615	4	6.33	0.5723
74	GO:0000413	protein peptidyl-prolyl isomerization	82	1	0.84	0.5725
75	GO:0000160	phosphorelay signal transduction system	89	1	0.92	0.6024
76	GO:0006836	neurotransmitter transport	91	1	0.94	0.6106
77	GO:0008152	metabolic process	16898	181	173.9	0.6375
78	GO:0035023	regulation of Rho protein signal transdu...	98	1	1.01	0.6379
79	GO:0008033	tRNA processing	154	2	1.58	0.6447
80	GO:0006810	transport	3482	43	35.83	0.6516
81	GO:0006796	phosphate-containing compound metabolic ...	2362	16	24.31	0.6627
82	GO:0015031	protein transport	572	3	5.89	0.6641
83	GO:0006457	protein folding	362	3	3.73	0.7226
84	GO:0006486	protein glycosylation	124	1	1.28	0.7237
85	GO:0006470	protein dephosphorylation	142	1	1.46	0.7708
86	GO:0006030	chitin metabolic process	148	1	1.52	0.7847
87	GO:0006096	glycolytic process	160	1	1.65	0.8100
88	GO:0007166	cell surface receptor signaling pathway	172	1	1.77	0.8323
89	GO:0006355	regulation of transcription, DNA-templat...	1260	10	12.97	0.8405
90	GO:0007264	small GTPase mediated signal transductio...	340	3	3.5	0.8605
91	GO:0007155	cell adhesion	202	2	2.08	0.8684
92	GO:0007186	G-protein coupled receptor signaling pat...	478	3	4.92	0.8723
93	GO:0007018	microtubule-based movement	207	1	2.13	0.8836
94	GO:0008610	lipid biosynthetic process	241	1	2.48	0.9184
95	GO:0006351	transcription, DNA-templated	1583	13	16.29	0.9209
96	GO:0035556	intracellular signal transduction	702	5	7.22	0.9349
97	GO:0006281	DNA repair	286	1	2.94	0.9490
98	GO:0030001	metal ion transport	395	3	4.07	0.9521
99	GO:0007165	signal transduction	1820	13	18.73	0.9571
100	GO:0006508	proteolysis	1669	11	17.18	0.9609
101	GO:0006464	cellular protein modification process	1795	6	18.47	0.9700
102	GO:0006886	intracellular protein transport	468	2	4.82	0.9756
103	GO:0016192	vesicle-mediated transport	418	2	4.3	0.9861
104	GO:0006520	cellular amino acid metabolic process	651	4	6.7	0.9903
105	GO:0015074	DNA integration	618	1	6.36	0.9985
106	GO:0006468	protein phosphorylation	1064	2	10.95	0.9998
107	GO:0033993	response to lipid	61	1	0.63	1.0000
108	GO:0042822	pyridoxal phosphate metabolic process	5	1	0.05	1.0000
109	GO:0006575	cellular modified amino acid metabolic p...	73	1	0.75	1.0000
110	GO:0007265	Ras protein signal transduction	118	2	1.21	1.0000
111	GO:0035383	thioester metabolic process	21	2	0.22	1.0000
112	GO:0007266	Rho protein signal transduction	99	1	1.02	1.0000
113	GO:0006448	regulation of translational elongation	44	3	0.45	1.0000
114	GO:0032501	multicellular organismal process	307	2	3.16	1.0000
115	GO:0006449	regulation of translational termination	38	3	0.39	1.0000
116	GO:0032502	developmental process	98	2	1.01	1.0000
117	GO:0060255	regulation of macromolecule metabolic pr...	1406	13	14.47	1.0000
118	GO:0032507	maintenance of protein location in cell	14	1	0.14	1.0000
119	GO:0000271	polysaccharide biosynthetic process	30	1	0.31	1.0000
120	GO:0051716	cellular response to stimulus	2119	14	21.81	1.0000
121	GO:0006396	RNA processing	619	2	6.37	1.0000
122	GO:0006399	tRNA metabolic process	460	2	4.73	1.0000
123	GO:0072350	tricarboxylic acid metabolic process	16	1	0.16	1.0000
124	GO:0071407	cellular response to organic cyclic comp...	61	1	0.63	1.0000
125	GO:0045333	cellular respiration	186	4	1.91	1.0000
126	GO:0031323	regulation of cellular metabolic process	1396	13	14.37	1.0000
127	GO:0042816	vitamin B6 metabolic process	9	1	0.09	1.0000
128	GO:0031325	positive regulation of cellular metaboli...	78	3	0.8	1.0000
129	GO:0009260	ribonucleotide biosynthetic process	245	8	2.52	1.0000
130	GO:0031326	regulation of cellular biosynthetic proc...	1339	13	13.78	1.0000
131	GO:0031328	positive regulation of cellular biosynth...	68	3	0.7	1.0000
132	GO:0044042	glucan metabolic process	28	1	0.29	1.0000
133	GO:0006259	DNA metabolic process	1467	2	15.1	1.0000
134	GO:0043170	macromolecule metabolic process	9367	91	96.4	1.0000
135	GO:0043043	peptide biosynthetic process	2013	56	20.72	1.0000
136	GO:0043171	peptide catabolic process	19	1	0.2	1.0000
137	GO:0009395	phospholipid catabolic process	14	1	0.14	1.0000
138	GO:1901657	glycosyl compound metabolic process	555	13	5.71	1.0000
139	GO:0006518	peptide metabolic process	2055	57	21.15	1.0000
140	GO:0009250	glucan biosynthetic process	27	1	0.28	1.0000
141	GO:1901659	glycosyl compound biosynthetic process	209	8	2.15	1.0000
142	GO:0071383	cellular response to steroid hormone sti...	61	1	0.63	1.0000
143	GO:0045184	establishment of protein localization	578	3	5.95	1.0000
144	GO:0045185	maintenance of protein location	14	1	0.14	1.0000
145	GO:0032870	cellular response to hormone stimulus	61	1	0.63	1.0000
146	GO:0009259	ribonucleotide metabolic process	496	10	5.1	1.0000
147	GO:0030029	actin filament-based process	133	2	1.37	1.0000
148	GO:0033692	cellular polysaccharide biosynthetic pro...	29	1	0.3	1.0000
149	GO:1905039	carboxylic acid transmembrane transport	30	2	0.31	1.0000
150	GO:0032879	regulation of localization	15	1	0.15	1.0000
151	GO:0031163	metallo-sulfur cluster assembly	47	2	0.48	1.0000
152	GO:0006090	pyruvate metabolic process	169	1	1.74	1.0000
153	GO:0006091	generation of precursor metabolites and ...	381	5	3.92	1.0000
154	GO:0046031	ADP metabolic process	161	1	1.66	1.0000
155	GO:0070085	glycosylation	127	1	1.31	1.0000
156	GO:0070887	cellular response to chemical stimulus	93	1	0.96	1.0000
157	GO:0006220	pyrimidine nucleotide metabolic process	54	1	0.56	1.0000
158	GO:0006221	pyrimidine nucleotide biosynthetic proce...	44	1	0.45	1.0000
159	GO:0046036	CTP metabolic process	20	1	0.21	1.0000
160	GO:0046039	GTP metabolic process	35	1	0.36	1.0000
161	GO:0046128	purine ribonucleoside metabolic process	457	10	4.7	1.0000
162	GO:0046129	purine ribonucleoside biosynthetic proce...	200	8	2.06	1.0000
163	GO:0023051	regulation of signaling	204	3	2.1	1.0000
164	GO:0009891	positive regulation of biosynthetic proc...	68	3	0.7	1.0000
165	GO:0023052	signaling	1861	13	19.15	1.0000
166	GO:0019438	aromatic compound biosynthetic process	2188	23	22.52	1.0000
167	GO:0009893	positive regulation of metabolic process	78	3	0.8	1.0000
168	GO:0032011	ARF protein signal transduction	19	1	0.2	1.0000
169	GO:0051261	protein depolymerization	45	2	0.46	1.0000
170	GO:1901135	carbohydrate derivative metabolic proces...	1148	15	11.81	1.0000
171	GO:0044763	single-organism cellular process	6055	59	62.31	1.0000
172	GO:1901137	carbohydrate derivative biosynthetic pro...	483	9	4.97	1.0000
173	GO:0071310	cellular response to organic substance	86	1	0.89	1.0000
174	GO:0032984	macromolecular complex disassembly	111	5	1.14	1.0000
175	GO:0006213	pyrimidine nucleoside metabolic process	30	1	0.31	1.0000
176	GO:0044765	single-organism transport	768	14	7.9	1.0000
177	GO:0009220	pyrimidine ribonucleotide biosynthetic p...	27	1	0.28	1.0000
178	GO:0044767	single-organism developmental process	98	2	1.01	1.0000
179	GO:0097164	ammonium ion metabolic process	19	1	0.2	1.0000
180	GO:0034660	ncRNA metabolic process	508	2	5.23	1.0000
181	GO:0030036	actin cytoskeleton organization	133	2	1.37	1.0000
182	GO:0043933	macromolecular complex subunit organizat...	531	7	5.46	1.0000
183	GO:0051252	regulation of RNA metabolic process	1263	10	13	1.0000
184	GO:0043623	cellular protein complex assembly	157	1	1.62	1.0000
185	GO:1901615	organic hydroxy compound metabolic proce...	106	1	1.09	1.0000
186	GO:0043624	cellular protein complex disassembly	100	5	1.03	1.0000
187	GO:0034308	primary alcohol metabolic process	7	1	0.07	1.0000
188	GO:0006865	amino acid transport	36	2	0.37	1.0000
189	GO:0009218	pyrimidine ribonucleotide metabolic proc...	27	1	0.28	1.0000
190	GO:0050896	response to stimulus	2486	24	25.58	1.0000
191	GO:0006066	alcohol metabolic process	89	1	0.92	1.0000
192	GO:0006996	organelle organization	530	5	5.45	1.0000
193	GO:0034654	nucleobase-containing compound biosynthe...	2065	22	21.25	1.0000
194	GO:0006067	ethanol metabolic process	7	1	0.07	1.0000
195	GO:0033036	macromolecule localization	733	7	7.54	1.0000
196	GO:0090304	nucleic acid metabolic process	4019	16	41.36	1.0000
197	GO:0019362	pyridine nucleotide metabolic process	237	1	2.44	1.0000
198	GO:0046496	nicotinamide nucleotide metabolic proces...	237	1	2.44	1.0000
199	GO:0046131	pyrimidine ribonucleoside metabolic proc...	29	1	0.3	1.0000
200	GO:0005996	monosaccharide metabolic process	170	1	1.75	1.0000
201	GO:0046132	pyrimidine ribonucleoside biosynthetic p...	27	1	0.28	1.0000
202	GO:0046134	pyrimidine nucleoside biosynthetic proce...	27	1	0.28	1.0000
203	GO:0071822	protein complex subunit organization	379	7	3.9	1.0000
204	GO:0046939	nucleotide phosphorylation	179	2	1.84	1.0000
205	GO:0006323	DNA packaging	75	1	0.77	1.0000
206	GO:0071824	protein-DNA complex subunit organization	91	1	0.94	1.0000
207	GO:0006325	chromatin organization	135	1	1.39	1.0000
208	GO:0009060	aerobic respiration	128	4	1.32	1.0000
209	GO:0070972	protein localization to endoplasmic reti...	61	1	0.63	1.0000
210	GO:0019222	regulation of metabolic process	1411	13	14.52	1.0000
211	GO:0019538	protein metabolic process	5433	73	55.91	1.0000
212	GO:0051270	regulation of cellular component movemen...	6	1	0.06	1.0000
213	GO:0009063	cellular amino acid catabolic process	31	1	0.32	1.0000
214	GO:0009064	glutamine family amino acid metabolic pr...	89	1	0.92	1.0000
215	GO:0080134	regulation of response to stress	8	1	0.08	1.0000
216	GO:0051273	beta-glucan metabolic process	10	1	0.1	1.0000
217	GO:0030149	sphingolipid catabolic process	8	1	0.08	1.0000
218	GO:0009066	aspartate family amino acid metabolic pr...	60	2	0.62	1.0000
219	GO:0051274	beta-glucan biosynthetic process	9	1	0.09	1.0000
220	GO:0009067	aspartate family amino acid biosynthetic...	53	2	0.55	1.0000
221	GO:0098660	inorganic ion transmembrane transport	347	7	3.57	1.0000
222	GO:0051276	chromosome organization	191	1	1.97	1.0000
223	GO:0043648	dicarboxylic acid metabolic process	45	2	0.46	1.0000
224	GO:0098662	inorganic cation transmembrane transport	341	7	3.51	1.0000
225	GO:0009199	ribonucleoside triphosphate metabolic pr...	398	10	4.1	1.0000
226	GO:0006082	organic acid metabolic process	1250	16	12.86	1.0000
227	GO:0018193	peptidyl-amino acid modification	152	1	1.56	1.0000
228	GO:0042592	homeostatic process	402	4	4.14	1.0000
229	GO:0070838	divalent metal ion transport	102	2	1.05	1.0000
230	GO:0044723	single-organism carbohydrate metabolic p...	488	3	5.02	1.0000
231	GO:0009056	catabolic process	907	4	9.33	1.0000
232	GO:0044724	single-organism carbohydrate catabolic p...	177	1	1.82	1.0000
233	GO:0019219	regulation of nucleobase-containing comp...	1283	10	13.2	1.0000
234	GO:0071840	cellular component organization or bioge...	1136	14	11.69	1.0000
235	GO:0009059	macromolecule biosynthetic process	4038	71	41.56	1.0000
236	GO:0098655	cation transmembrane transport	347	8	3.57	1.0000
237	GO:0010876	lipid localization	109	3	1.12	1.0000
238	GO:0006073	cellular glucan metabolic process	28	1	0.29	1.0000
239	GO:0042451	purine nucleoside biosynthetic process	200	8	2.06	1.0000
240	GO:0006074	(1->3)-beta-D-glucan metabolic process	4	1	0.04	1.0000
241	GO:0034622	cellular macromolecular complex assembly	306	2	3.15	1.0000
242	GO:0006163	purine nucleotide metabolic process	535	11	5.51	1.0000
243	GO:0009081	branched-chain amino acid metabolic proc...	17	2	0.17	1.0000
244	GO:0044710	single-organism metabolic process	6063	64	62.4	1.0000
