# Supplementary material for: Long-lived Temnothorax ant queens switch from investment in immunity to antioxidant production with age
Source: Sci Rep. 2019 May 13;9:7270. doi: 10.1038/s41598-019-43796-1 (PMC6514213; doi:10.1038/s41598-019-43796-1)
Supplement: Supplementary file 9 — Supplementary Table S10 [file 41598_2019_43796_MOESM9_ESM.xlsx]

## Sheet: Table_S10a
Table S10: Results on enriched functions per module for (a) the brain and (b) the fat body, following the WGCNA and complementary to Figure S2.
Module	GO.ID	Term	Annotated	Significant	Expected	Fisher
1	GO:0009405	pathogenesis	337	5	0.95	0.00024
1	GO:0006952	defense response	330	1	0.93	0.64152
1	GO:0006950	response to stress	842	1	2.36	1.00000
1	GO:0044419	interspecies interaction between organis...	337	5	0.95	1.00000
1	GO:0051704	multi-organism process	337	5	0.95	1.00000
2	GO:0006952	defense response	330	2	0.56	0.09
2	GO:0009405	pathogenesis	337	1	0.57	0.47
2	GO:0006950	response to stress	842	2	1.42	1.00
3	GO:0006952	defense response	330	3	1.11	0.081
3	GO:0001558	regulation of cell growth	489	2	1.65	0.524
3	GO:0009405	pathogenesis	337	1	1.14	0.716
3	GO:0006950	response to stress	842	3	2.84	1.000
3	GO:0016043	cellular component organization	489	2	1.65	1.000
3	GO:0044419	interspecies interaction between organis...	337	1	1.14	1.000
4	GO:0009405	pathogenesis	337	1	0.38	0.34
4	GO:0001558	regulation of cell growth	489	1	0.55	0.47
5	GO:0001558	regulation of cell growth	489	8	2.47	0.00021
5	GO:0006952	defense response	330	1	1.67	0.84259
5	GO:0006950	response to stress	842	1	4.25	1.00000
5	GO:0016043	cellular component organization	489	8	2.47	1.00000
5	GO:0016049	cell growth	489	8	2.47	1.00000
5	GO:0051128	regulation of cellular component organiz...	489	8	2.47	1.00000
5	GO:0065007	biological regulation	1010	8	5.1	1.00000
5	GO:0071840	cellular component organization or bioge...	489	8	2.47	1.00000
5	GO:0040007	growth	489	8	2.47	1.00000
6	GO:0001558	regulation of cell growth	489	8	2.47	0.00021
6	GO:0006952	defense response	330	1	1.67	0.84259
6	GO:0006950	response to stress	842	1	4.25	1.00000
6	GO:0016043	cellular component organization	489	8	2.47	1.00000
6	GO:0016049	cell growth	489	8	2.47	1.00000
6	GO:0051128	regulation of cellular component organiz...	489	8	2.47	1.00000
6	GO:0065007	biological regulation	1010	8	5.1	1.00000
6	GO:0071840	cellular component organization or bioge...	489	8	2.47	1.00000
6	GO:0040007	growth	489	8	2.47	1.00000
7	GO:0009405	pathogenesis	337	16	7.76	0.0019
7	GO:0001558	regulation of cell growth	489	19	11.26	0.0069
7	GO:0008152	metabolic process	118	3	2.72	0.5183
7	GO:0006952	defense response	330	3	7.6	0.9888
7	GO:0050826	response to freezing	512	1	11.79	1.0000
7	GO:0042309	homoiothermy	512	1	11.79	1.0000
7	GO:0040008	regulation of growth	489	19	11.26	1.0000
7	GO:0051704	multi-organism process	337	16	7.76	1.0000
7	GO:0065007	biological regulation	1010	20	23.25	1.0000
7	GO:0065008	regulation of biological quality	512	1	11.79	1.0000
7	GO:0009987	cellular process	505	19	11.63	1.0000
7	GO:0009409	response to cold	512	1	11.79	1.0000
7	GO:0032501	multicellular organismal process	521	1	11.99	1.0000
7	GO:0050794	regulation of cellular process	498	19	11.46	1.0000
7	GO:0051128	regulation of cellular component organiz...	489	19	11.26	1.0000
7	GO:0009266	response to temperature stimulus	512	1	11.79	1.0000
7	GO:0008150	biological_process	1781	41	41	1.0000
7	GO:0009628	response to abiotic stimulus	512	1	11.79	1.0000
7	GO:0071840	cellular component organization or bioge...	489	19	11.26	1.0000
7	GO:0042592	homeostatic process	512	1	11.79	1.0000
7	GO:0016043	cellular component organization	489	19	11.26	1.0000
7	GO:0050789	regulation of biological process	498	19	11.46	1.0000
7	GO:0050896	response to stimulus	842	4	19.38	1.0000
7	GO:0006950	response to stress	842	4	19.38	1.0000
7	GO:0016049	cell growth	489	19	11.26	1.0000
7	GO:0001659	temperature homeostasis	512	1	11.79	1.0000
7	GO:0044419	interspecies interaction between organis...	337	16	7.76	1.0000
7	GO:0040007	growth	489	19	11.26	1.0000
7	GO:0048871	multicellular organismal homeostasis	512	1	11.79	1.0000
7	GO:0005975	carbohydrate metabolic process	4	0	0.09	1.0000
7	GO:0006022	aminoglycan metabolic process	3	0	0.07	1.0000
7	GO:0006030	chitin metabolic process	3	0	0.07	1.0000
7	GO:0006040	amino sugar metabolic process	3	0	0.07	1.0000
7	GO:0006139	nucleobase-containing compound metabolic...	9	0	0.21	1.0000
7	GO:0006351	transcription, DNA-templated	9	0	0.21	1.0000
7	GO:0006355	regulation of transcription, DNA-templat...	9	0	0.21	1.0000
7	GO:0006412	translation	6	0	0.14	1.0000
7	GO:0006508	proteolysis	22	0	0.51	1.0000
7	GO:0006518	peptide metabolic process	6	0	0.14	1.0000
7	GO:0006629	lipid metabolic process	9	0	0.21	1.0000
7	GO:0006725	cellular aromatic compound metabolic pro...	9	0	0.21	1.0000
8	GO:0009405	pathogenesis	337	21	11.92	0.004
8	GO:0001558	regulation of cell growth	489	26	17.3	0.011
8	GO:0006355	regulation of transcription, DNA-templat...	9	1	0.32	0.277
8	GO:0008152	metabolic process	118	3	4.17	0.688
8	GO:0006952	defense response	330	8	11.67	0.921
8	GO:0050826	response to freezing	512	5	18.11	1.000
8	GO:0042309	homoiothermy	512	5	18.11	1.000
8	GO:0009889	regulation of biosynthetic process	9	1	0.32	1.000
8	GO:1903506	regulation of nucleic acid-templated tra...	9	1	0.32	1.000
8	GO:0010467	gene expression	15	1	0.53	1.000
8	GO:0010468	regulation of gene expression	9	1	0.32	1.000
8	GO:0060255	regulation of macromolecule metabolic pr...	9	1	0.32	1.000
8	GO:0008150	biological_process	1781	63	63	1.000
8	GO:0031323	regulation of cellular metabolic process	9	1	0.32	1.000
8	GO:0016043	cellular component organization	489	26	17.3	1.000
8	GO:0071840	cellular component organization or bioge...	489	26	17.3	1.000
8	GO:0048871	multicellular organismal homeostasis	512	5	18.11	1.000
8	GO:0019438	aromatic compound biosynthetic process	9	1	0.32	1.000
8	GO:0031326	regulation of cellular biosynthetic proc...	9	1	0.32	1.000
8	GO:0040007	growth	489	26	17.3	1.000
8	GO:0050789	regulation of biological process	498	27	17.62	1.000
8	GO:0040008	regulation of growth	489	26	17.3	1.000
8	GO:0019222	regulation of metabolic process	9	1	0.32	1.000
8	GO:0016049	cell growth	489	26	17.3	1.000
8	GO:0050896	response to stimulus	842	13	29.78	1.000
8	GO:0046483	heterocycle metabolic process	9	1	0.32	1.000
8	GO:0016070	RNA metabolic process	9	1	0.32	1.000
8	GO:0006139	nucleobase-containing compound metabolic...	9	1	0.32	1.000
8	GO:0043170	macromolecule metabolic process	40	1	1.41	1.000
8	GO:0065007	biological regulation	1010	32	35.73	1.000
8	GO:0065008	regulation of biological quality	512	5	18.11	1.000
8	GO:0051252	regulation of RNA metabolic process	9	1	0.32	1.000
8	GO:0009409	response to cold	512	5	18.11	1.000
8	GO:0034654	nucleobase-containing compound biosynthe...	9	1	0.32	1.000
8	GO:0006725	cellular aromatic compound metabolic pro...	9	1	0.32	1.000
8	GO:0051704	multi-organism process	337	21	11.92	1.000
8	GO:0044419	interspecies interaction between organis...	337	21	11.92	1.000
8	GO:0006950	response to stress	842	13	29.78	1.000
8	GO:0051171	regulation of nitrogen compound metaboli...	9	1	0.32	1.000
8	GO:0090304	nucleic acid metabolic process	9	1	0.32	1.000
8	GO:1901576	organic substance biosynthetic process	15	1	0.53	1.000
8	GO:2000112	regulation of cellular macromolecule bio...	9	1	0.32	1.000
8	GO:0009266	response to temperature stimulus	512	5	18.11	1.000
8	GO:0009987	cellular process	505	27	17.86	1.000
8	GO:0006351	transcription, DNA-templated	9	1	0.32	1.000
8	GO:0080090	regulation of primary metabolic process	9	1	0.32	1.000
8	GO:1901360	organic cyclic compound metabolic proces...	9	1	0.32	1.000
8	GO:1901362	organic cyclic compound biosynthetic pro...	9	1	0.32	1.000
8	GO:0006807	nitrogen compound metabolic process	40	1	1.41	1.000
8	GO:0018130	heterocycle biosynthetic process	9	1	0.32	1.000
8	GO:0009628	response to abiotic stimulus	512	5	18.11	1.000
8	GO:0032501	multicellular organismal process	521	5	18.43	1.000
8	GO:0044249	cellular biosynthetic process	15	1	0.53	1.000
8	GO:0001659	temperature homeostasis	512	5	18.11	1.000
8	GO:0019219	regulation of nucleobase-containing comp...	9	1	0.32	1.000
8	GO:0044271	cellular nitrogen compound biosynthetic ...	15	1	0.53	1.000
8	GO:0097659	nucleic acid-templated transcription	9	1	0.32	1.000
8	GO:2001141	regulation of RNA biosynthetic process	9	1	0.32	1.000
8	GO:0034641	cellular nitrogen compound metabolic pro...	15	1	0.53	1.000
8	GO:0032774	RNA biosynthetic process	9	1	0.32	1.000
8	GO:0042592	homeostatic process	512	5	18.11	1.000
8	GO:0050794	regulation of cellular process	498	27	17.62	1.000
8	GO:0051128	regulation of cellular component organiz...	489	26	17.3	1.000
9	GO:0009405	pathogenesis	337	21	13.06	0.013
9	GO:0001558	regulation of cell growth	489	26	18.94	0.038
9	GO:0006355	regulation of transcription, DNA-templat...	9	2	0.35	0.045
9	GO:0006030	chitin metabolic process	3	1	0.12	0.112
9	GO:0006952	defense response	330	15	12.78	0.287
9	GO:0016042	lipid catabolic process	9	1	0.35	0.300
9	GO:0007586	digestion	9	1	0.35	0.300
9	GO:0008152	metabolic process	118	5	4.57	0.921
9	GO:0050826	response to freezing	512	2	19.84	1.000
9	GO:0042309	homoiothermy	512	2	19.84	1.000
9	GO:0080090	regulation of primary metabolic process	9	2	0.35	1.000
9	GO:0040008	regulation of growth	489	26	18.94	1.000
9	GO:0065007	biological regulation	1010	30	39.13	1.000
9	GO:0071704	organic substance metabolic process	53	4	2.05	1.000
9	GO:0090304	nucleic acid metabolic process	9	2	0.35	1.000
9	GO:0065008	regulation of biological quality	512	2	19.84	1.000
9	GO:0060255	regulation of macromolecule metabolic pr...	9	2	0.35	1.000
9	GO:0050794	regulation of cellular process	498	28	19.29	1.000
9	GO:1901360	organic cyclic compound metabolic proces...	9	2	0.35	1.000
9	GO:1901362	organic cyclic compound biosynthetic pro...	9	2	0.35	1.000
9	GO:2000112	regulation of cellular macromolecule bio...	9	2	0.35	1.000
9	GO:0044260	cellular macromolecule metabolic process	15	2	0.58	1.000
9	GO:0006022	aminoglycan metabolic process	3	1	0.12	1.000
9	GO:0097659	nucleic acid-templated transcription	9	2	0.35	1.000
9	GO:0019222	regulation of metabolic process	9	2	0.35	1.000
9	GO:0051171	regulation of nitrogen compound metaboli...	9	2	0.35	1.000
9	GO:0042592	homeostatic process	512	2	19.84	1.000
9	GO:0016043	cellular component organization	489	26	18.94	1.000
9	GO:1901135	carbohydrate derivative metabolic proces...	3	1	0.12	1.000
9	GO:0050789	regulation of biological process	498	28	19.29	1.000
9	GO:0009056	catabolic process	9	1	0.35	1.000
9	GO:0031323	regulation of cellular metabolic process	9	2	0.35	1.000
9	GO:0010467	gene expression	15	2	0.58	1.000
9	GO:0009058	biosynthetic process	15	2	0.58	1.000
9	GO:0006950	response to stress	842	17	32.62	1.000
9	GO:0010468	regulation of gene expression	9	2	0.35	1.000
9	GO:0009059	macromolecule biosynthetic process	15	2	0.58	1.000
9	GO:0016049	cell growth	489	26	18.94	1.000
9	GO:0010556	regulation of macromolecule biosynthetic...	9	2	0.35	1.000
9	GO:0031326	regulation of cellular biosynthetic proc...	9	2	0.35	1.000
9	GO:0032774	RNA biosynthetic process	9	2	0.35	1.000
9	GO:1901575	organic substance catabolic process	9	1	0.35	1.000
9	GO:0048871	multicellular organismal homeostasis	512	2	19.84	1.000
9	GO:1901576	organic substance biosynthetic process	15	2	0.58	1.000
9	GO:0051704	multi-organism process	337	21	13.06	1.000
9	GO:0019438	aromatic compound biosynthetic process	9	2	0.35	1.000
9	GO:1901071	glucosamine-containing compound metaboli...	3	1	0.12	1.000
9	GO:0009987	cellular process	505	28	19.56	1.000
9	GO:0016070	RNA metabolic process	9	2	0.35	1.000
9	GO:0032501	multicellular organismal process	521	3	20.18	1.000
9	GO:0019219	regulation of nucleobase-containing comp...	9	2	0.35	1.000
9	GO:0006725	cellular aromatic compound metabolic pro...	9	2	0.35	1.000
9	GO:0009409	response to cold	512	2	19.84	1.000
9	GO:0051252	regulation of RNA metabolic process	9	2	0.35	1.000
9	GO:1903506	regulation of nucleic acid-templated tra...	9	2	0.35	1.000
9	GO:0051128	regulation of cellular component organiz...	489	26	18.94	1.000
9	GO:0006040	amino sugar metabolic process	3	1	0.12	1.000
9	GO:2001141	regulation of RNA biosynthetic process	9	2	0.35	1.000
9	GO:0044249	cellular biosynthetic process	15	2	0.58	1.000
9	GO:0009266	response to temperature stimulus	512	2	19.84	1.000
9	GO:0046483	heterocycle metabolic process	9	2	0.35	1.000
9	GO:0008150	biological_process	1781	69	69	1.000
9	GO:0009628	response to abiotic stimulus	512	2	19.84	1.000
9	GO:1901564	organonitrogen compound metabolic proces...	31	1	1.2	1.000
9	GO:0034654	nucleobase-containing compound biosynthe...	9	2	0.35	1.000
9	GO:0006351	transcription, DNA-templated	9	2	0.35	1.000
9	GO:0009889	regulation of biosynthetic process	9	2	0.35	1.000
9	GO:0006807	nitrogen compound metabolic process	40	3	1.55	1.000
9	GO:0071840	cellular component organization or bioge...	489	26	18.94	1.000
10	GO:0006355	regulation of transcription, DNA-templat...	9	4	0.42	0.00046
10	GO:0001558	regulation of cell growth	489	33	22.79	0.00869
10	GO:0009405	pathogenesis	337	21	15.71	0.08749
10	GO:0005975	carbohydrate metabolic process	4	1	0.19	0.17392
10	GO:0016042	lipid catabolic process	9	1	0.42	0.34982
10	GO:0007586	digestion	9	1	0.42	0.34982
10	GO:0006952	defense response	330	16	15.38	0.47501
10	GO:0008152	metabolic process	118	9	5.5	0.56182
10	GO:0050826	response to freezing	512	5	23.86	1.00000
10	GO:0042309	homoiothermy	512	5	23.86	1.00000
10	GO:0080090	regulation of primary metabolic process	9	4	0.42	1.00000
10	GO:0040008	regulation of growth	489	33	22.79	1.00000
10	GO:0065007	biological regulation	1010	42	47.07	1.00000
10	GO:0071704	organic substance metabolic process	53	6	2.47	1.00000
10	GO:0090304	nucleic acid metabolic process	9	4	0.42	1.00000
10	GO:0065008	regulation of biological quality	512	5	23.86	1.00000
10	GO:0060255	regulation of macromolecule metabolic pr...	9	4	0.42	1.00000
10	GO:0050794	regulation of cellular process	498	37	23.21	1.00000
10	GO:1901360	organic cyclic compound metabolic proces...	9	4	0.42	1.00000
10	GO:1901362	organic cyclic compound biosynthetic pro...	9	4	0.42	1.00000
10	GO:2000112	regulation of cellular macromolecule bio...	9	4	0.42	1.00000
10	GO:0044260	cellular macromolecule metabolic process	15	4	0.7	1.00000
10	GO:0097659	nucleic acid-templated transcription	9	4	0.42	1.00000
10	GO:0019222	regulation of metabolic process	9	4	0.42	1.00000
10	GO:0051171	regulation of nitrogen compound metaboli...	9	4	0.42	1.00000
10	GO:0042592	homeostatic process	512	5	23.86	1.00000
10	GO:0016043	cellular component organization	489	33	22.79	1.00000
10	GO:0050789	regulation of biological process	498	37	23.21	1.00000
10	GO:0009056	catabolic process	9	1	0.42	1.00000
10	GO:0031323	regulation of cellular metabolic process	9	4	0.42	1.00000
10	GO:0010467	gene expression	15	4	0.7	1.00000
10	GO:0009058	biosynthetic process	15	4	0.7	1.00000
10	GO:0006950	response to stress	842	21	39.24	1.00000
10	GO:0010468	regulation of gene expression	9	4	0.42	1.00000
10	GO:0009059	macromolecule biosynthetic process	15	4	0.7	1.00000
10	GO:0016049	cell growth	489	33	22.79	1.00000
10	GO:0010556	regulation of macromolecule biosynthetic...	9	4	0.42	1.00000
10	GO:0031326	regulation of cellular biosynthetic proc...	9	4	0.42	1.00000
10	GO:0032774	RNA biosynthetic process	9	4	0.42	1.00000
10	GO:1901575	organic substance catabolic process	9	1	0.42	1.00000
10	GO:0048871	multicellular organismal homeostasis	512	5	23.86	1.00000
10	GO:1901576	organic substance biosynthetic process	15	4	0.7	1.00000
10	GO:0051704	multi-organism process	337	21	15.71	1.00000
10	GO:0019438	aromatic compound biosynthetic process	9	4	0.42	1.00000
10	GO:0009987	cellular process	505	37	23.53	1.00000
10	GO:0016070	RNA metabolic process	9	4	0.42	1.00000
10	GO:0019219	regulation of nucleobase-containing comp...	9	4	0.42	1.00000
10	GO:0032501	multicellular organismal process	521	6	24.28	1.00000
10	GO:0006725	cellular aromatic compound metabolic pro...	9	4	0.42	1.00000
10	GO:0009409	response to cold	512	5	23.86	1.00000
10	GO:0051252	regulation of RNA metabolic process	9	4	0.42	1.00000
10	GO:1903506	regulation of nucleic acid-templated tra...	9	4	0.42	1.00000
10	GO:0051128	regulation of cellular component organiz...	489	33	22.79	1.00000
10	GO:2001141	regulation of RNA biosynthetic process	9	4	0.42	1.00000
10	GO:0044249	cellular biosynthetic process	15	4	0.7	1.00000
10	GO:0009266	response to temperature stimulus	512	5	23.86	1.00000
10	GO:0046483	heterocycle metabolic process	9	4	0.42	1.00000
10	GO:0009628	response to abiotic stimulus	512	5	23.86	1.00000
10	GO:0034654	nucleobase-containing compound biosynthe...	9	4	0.42	1.00000
10	GO:0008150	biological_process	1781	83	83	1.00000
10	GO:0006351	transcription, DNA-templated	9	4	0.42	1.00000
10	GO:0009889	regulation of biosynthetic process	9	4	0.42	1.00000
10	GO:0006807	nitrogen compound metabolic process	40	4	1.86	1.00000
10	GO:0018130	heterocycle biosynthetic process	9	4	0.42	1.00000
10	GO:0071840	cellular component organization or bioge...	489	33	22.79	1.00000
10	GO:0006139	nucleobase-containing compound metabolic...	9	4	0.42	1.00000
10	GO:0043170	macromolecule metabolic process	40	4	1.86	1.00000
10	GO:0034641	cellular nitrogen compound metabolic pro...	15	4	0.7	1.00000
10	GO:0044271	cellular nitrogen compound biosynthetic ...	15	4	0.7	1.00000
10	GO:0050896	response to stimulus	842	21	39.24	1.00000
10	GO:0044237	cellular metabolic process	15	4	0.7	1.00000
10	GO:0044238	primary metabolic process	50	6	2.33	1.00000
10	GO:0006629	lipid metabolic process	9	1	0.42	1.00000
10	GO:0034645	cellular macromolecule biosynthetic proc...	15	4	0.7	1.00000
10	GO:0001659	temperature homeostasis	512	5	23.86	1.00000
10	GO:0044419	interspecies interaction between organis...	337	21	15.71	1.00000
10	GO:0040007	growth	489	33	22.79	1.00000
10	GO:0006022	aminoglycan metabolic process	3	0	0.14	1.00000
10	GO:0006030	chitin metabolic process	3	0	0.14	1.00000
10	GO:0006040	amino sugar metabolic process	3	0	0.14	1.00000
10	GO:0006412	translation	6	0	0.28	1.00000
10	GO:0006508	proteolysis	22	0	1.03	1.00000
10	GO:0006518	peptide metabolic process	6	0	0.28	1.00000
11	GO:0001558	regulation of cell growth	489	1	0.27	0.27

## Sheet: Table_S10b
Module	GO.ID	Term	Annotated	Significant	Expected	Fisher
1	GO:0007586	digestion	9	1	0.1	0.092
1	GO:0016042	lipid catabolic process	9	1	0.1	0.092
1	GO:0001558	regulation of cell growth	489	8	5.22	0.121
1	GO:0008152	metabolic process	118	2	1.26	0.500
1	GO:0006952	defense response	330	3	3.52	0.713
1	GO:0009405	pathogenesis	337	3	3.6	0.727
1	GO:0050826	response to freezing	512	3	5.46	0.943
1	GO:0042309	homoiothermy	512	3	5.46	0.943
1	GO:0009628	response to abiotic stimulus	512	3	5.46	1.000
1	GO:0006629	lipid metabolic process	9	1	0.1	1.000
1	GO:0001659	temperature homeostasis	512	3	5.46	1.000
1	GO:0016049	cell growth	489	8	5.22	1.000
1	GO:0050789	regulation of biological process	498	8	5.31	1.000
1	GO:0009409	response to cold	512	3	5.46	1.000
1	GO:0071704	organic substance metabolic process	53	1	0.57	1.000
1	GO:0051128	regulation of cellular component organiz...	489	8	5.22	1.000
1	GO:0051704	multi-organism process	337	3	3.6	1.000
1	GO:1901575	organic substance catabolic process	9	1	0.1	1.000
1	GO:0050896	response to stimulus	842	6	8.98	1.000
2	GO:0001558	regulation of cell growth	489	9	4.67	0.022
2	GO:0006355	regulation of transcription, DNA-templat...	9	1	0.09	0.083
2	GO:0009405	pathogenesis	337	4	3.22	0.406
2	GO:0008152	metabolic process	118	2	1.13	0.460
2	GO:0006952	defense response	330	1	3.15	0.970
2	GO:0050826	response to freezing	512	1	4.89	0.997
2	GO:0042309	homoiothermy	512	1	4.89	0.997
2	GO:0009889	regulation of biosynthetic process	9	1	0.09	1.000
2	GO:1903506	regulation of nucleic acid-templated tra...	9	1	0.09	1.000
2	GO:0010467	gene expression	15	1	0.14	1.000
2	GO:0010468	regulation of gene expression	9	1	0.09	1.000
2	GO:0060255	regulation of macromolecule metabolic pr...	9	1	0.09	1.000
2	GO:0008150	biological_process	1781	17	17	1.000
2	GO:0031323	regulation of cellular metabolic process	9	1	0.09	1.000
2	GO:0016043	cellular component organization	489	9	4.67	1.000
2	GO:0071840	cellular component organization or bioge...	489	9	4.67	1.000
2	GO:0048871	multicellular organismal homeostasis	512	1	4.89	1.000
3	GO:0001558	regulation of cell growth	489	10	6.31	0.071
3	GO:0007586	digestion	9	1	0.12	0.111
3	GO:0016042	lipid catabolic process	9	1	0.12	0.111
3	GO:0009405	pathogenesis	337	6	4.35	0.258
3	GO:0006952	defense response	330	3	4.26	0.828
3	GO:0050826	response to freezing	512	3	6.61	0.979
3	GO:0042309	homoiothermy	512	3	6.61	0.979
3	GO:0009628	response to abiotic stimulus	512	3	6.61	1.000
3	GO:0006629	lipid metabolic process	9	1	0.12	1.000
3	GO:0001659	temperature homeostasis	512	3	6.61	1.000
3	GO:0016049	cell growth	489	10	6.31	1.000
3	GO:0050789	regulation of biological process	498	10	6.43	1.000
3	GO:0009409	response to cold	512	3	6.61	1.000
3	GO:0071704	organic substance metabolic process	53	1	0.68	1.000
3	GO:0051128	regulation of cellular component organiz...	489	10	6.31	1.000
3	GO:0051704	multi-organism process	337	6	4.35	1.000
3	GO:1901575	organic substance catabolic process	9	1	0.12	1.000
3	GO:0050896	response to stimulus	842	6	10.87	1.000
3	GO:0009987	cellular process	505	10	6.52	1.000
3	GO:0065007	biological regulation	1010	13	13.04	1.000
3	GO:0044238	primary metabolic process	50	1	0.65	1.000
3	GO:0008150	biological_process	1781	23	23	1.000
3	GO:0065008	regulation of biological quality	512	3	6.61	1.000
4	GO:0006952	defense response	330	7	2.41	0.0043
4	GO:0009405	pathogenesis	337	3	2.46	0.4584
4	GO:0001558	regulation of cell growth	489	3	3.57	0.7376
4	GO:0006950	response to stress	842	7	6.15	1.0000
4	GO:0016043	cellular component organization	489	3	3.57	1.0000
4	GO:0044419	interspecies interaction between organis...	337	3	2.46	1.0000
4	GO:0051704	multi-organism process	337	3	2.46	1.0000
4	GO:0016049	cell growth	489	3	3.57	1.0000
4	GO:0051128	regulation of cellular component organiz...	489	3	3.57	1.0000
4	GO:0065007	biological regulation	1010	3	7.37	1.0000
4	GO:0071840	cellular component organization or bioge...	489	3	3.57	1.0000
4	GO:0040007	growth	489	3	3.57	1.0000
4	GO:0040008	regulation of growth	489	3	3.57	1.0000
5	GO:0001558	regulation of cell growth	489	10	3.84	0.00074
5	GO:0006952	defense response	330	3	2.59	0.49580
5	GO:0008152	metabolic process	118	1	0.93	0.61840
5	GO:0006950	response to stress	842	3	6.62	1.00000
5	GO:0016043	cellular component organization	489	10	3.84	1.00000
5	GO:0016049	cell growth	489	10	3.84	1.00000
5	GO:0051128	regulation of cellular component organiz...	489	10	3.84	1.00000
5	GO:0065007	biological regulation	1010	10	7.94	1.00000
5	GO:0071840	cellular component organization or bioge...	489	10	3.84	1.00000
5	GO:0040007	growth	489	10	3.84	1.00000
5	GO:0040008	regulation of growth	489	10	3.84	1.00000
5	GO:0009987	cellular process	505	10	3.97	1.00000
5	GO:0050896	response to stimulus	842	3	6.62	1.00000
5	GO:0050789	regulation of biological process	498	10	3.91	1.00000
6	GO:0006355	regulation of transcription, DNA-templat...	9	5	0.35	8.4e-06
6	GO:0001558	regulation of cell growth	489	28	18.94	0.011
6	GO:0009405	pathogenesis	337	20	13.06	0.026
6	GO:0016042	lipid catabolic process	9	1	0.35	0.300
6	GO:0007586	digestion	9	1	0.35	0.300
6	GO:0006952	defense response	330	11	12.78	0.760
6	GO:0008152	metabolic process	118	7	4.57	0.915
6	GO:0050826	response to freezing	512	3	19.84	1.000
6	GO:0042309	homoiothermy	512	3	19.84	1.000
6	GO:0080090	regulation of primary metabolic process	9	5	0.35	1.000
6	GO:0040008	regulation of growth	489	28	18.94	1.000
6	GO:0065007	biological regulation	1010	36	39.13	1.000
6	GO:0071704	organic substance metabolic process	53	6	2.05	1.000
6	GO:0090304	nucleic acid metabolic process	9	5	0.35	1.000
6	GO:0065008	regulation of biological quality	512	3	19.84	1.000
6	GO:0060255	regulation of macromolecule metabolic pr...	9	5	0.35	1.000
6	GO:0050794	regulation of cellular process	498	33	19.29	1.000
6	GO:1901360	organic cyclic compound metabolic proces...	9	5	0.35	1.000
6	GO:1901362	organic cyclic compound biosynthetic pro...	9	5	0.35	1.000
6	GO:2000112	regulation of cellular macromolecule bio...	9	5	0.35	1.000
6	GO:0044260	cellular macromolecule metabolic process	15	5	0.58	1.000
6	GO:0097659	nucleic acid-templated transcription	9	5	0.35	1.000
6	GO:0019222	regulation of metabolic process	9	5	0.35	1.000
6	GO:0051171	regulation of nitrogen compound metaboli...	9	5	0.35	1.000
6	GO:0042592	homeostatic process	512	3	19.84	1.000
6	GO:0016043	cellular component organization	489	28	18.94	1.000
6	GO:0050789	regulation of biological process	498	33	19.29	1.000
6	GO:0009056	catabolic process	9	1	0.35	1.000
6	GO:0031323	regulation of cellular metabolic process	9	5	0.35	1.000
6	GO:0010467	gene expression	15	5	0.58	1.000
6	GO:0009058	biosynthetic process	15	5	0.58	1.000
6	GO:0006950	response to stress	842	14	32.62	1.000
6	GO:0010468	regulation of gene expression	9	5	0.35	1.000
6	GO:0009059	macromolecule biosynthetic process	15	5	0.58	1.000
6	GO:0016049	cell growth	489	28	18.94	1.000
6	GO:0010556	regulation of macromolecule biosynthetic...	9	5	0.35	1.000
6	GO:0031326	regulation of cellular biosynthetic proc...	9	5	0.35	1.000
6	GO:0032774	RNA biosynthetic process	9	5	0.35	1.000
6	GO:1901575	organic substance catabolic process	9	1	0.35	1.000
6	GO:0048871	multicellular organismal homeostasis	512	3	19.84	1.000
6	GO:1901576	organic substance biosynthetic process	15	5	0.58	1.000
6	GO:0051704	multi-organism process	337	20	13.06	1.000
6	GO:0019438	aromatic compound biosynthetic process	9	5	0.35	1.000
6	GO:0009987	cellular process	505	33	19.56	1.000
6	GO:0016070	RNA metabolic process	9	5	0.35	1.000
6	GO:0019219	regulation of nucleobase-containing comp...	9	5	0.35	1.000
6	GO:0032501	multicellular organismal process	521	4	20.18	1.000
6	GO:0006725	cellular aromatic compound metabolic pro...	9	5	0.35	1.000
6	GO:0009409	response to cold	512	3	19.84	1.000
6	GO:0051252	regulation of RNA metabolic process	9	5	0.35	1.000
6	GO:1903506	regulation of nucleic acid-templated tra...	9	5	0.35	1.000
6	GO:0051128	regulation of cellular component organiz...	489	28	18.94	1.000
6	GO:2001141	regulation of RNA biosynthetic process	9	5	0.35	1.000
6	GO:0044249	cellular biosynthetic process	15	5	0.58	1.000
6	GO:0009266	response to temperature stimulus	512	3	19.84	1.000
6	GO:0046483	heterocycle metabolic process	9	5	0.35	1.000
6	GO:0009628	response to abiotic stimulus	512	3	19.84	1.000
6	GO:0034654	nucleobase-containing compound biosynthe...	9	5	0.35	1.000
6	GO:0008150	biological_process	1781	69	69	1.000
6	GO:0006351	transcription, DNA-templated	9	5	0.35	1.000
6	GO:0009889	regulation of biosynthetic process	9	5	0.35	1.000
6	GO:0006807	nitrogen compound metabolic process	40	5	1.55	1.000
6	GO:0018130	heterocycle biosynthetic process	9	5	0.35	1.000
6	GO:0071840	cellular component organization or bioge...	489	28	18.94	1.000
6	GO:0006139	nucleobase-containing compound metabolic...	9	5	0.35	1.000
6	GO:0043170	macromolecule metabolic process	40	5	1.55	1.000
6	GO:0034641	cellular nitrogen compound metabolic pro...	15	5	0.58	1.000
6	GO:0044271	cellular nitrogen compound biosynthetic ...	15	5	0.58	1.000
6	GO:0050896	response to stimulus	842	14	32.62	1.000
7	GO:0016042	lipid catabolic process	9	1	0.05	0.045
7	GO:0006355	regulation of transcription, DNA-templat...	9	1	0.05	0.045
7	GO:0007586	digestion	9	1	0.05	0.045
7	GO:0008152	metabolic process	118	3	0.6	0.236
7	GO:0009405	pathogenesis	337	2	1.7	0.531
7	GO:0050826	response to freezing	512	2	2.59	0.781
7	GO:0042309	homoiothermy	512	2	2.59	0.781
7	GO:0006952	defense response	330	1	1.67	0.843
7	GO:0001558	regulation of cell growth	489	1	2.47	0.945
8	GO:0001558	regulation of cell growth	489	16	7.41	0.00047
8	GO:0009405	pathogenesis	337	6	5.11	0.40450
8	GO:0006952	defense response	330	4	5	0.76596
8	GO:0008152	metabolic process	118	1	1.79	0.84511
8	GO:0050826	response to freezing	512	1	7.76	0.99990
8	GO:0042309	homoiothermy	512	1	7.76	0.99990
8	GO:0040008	regulation of growth	489	16	7.41	1.00000
8	GO:0051704	multi-organism process	337	6	5.11	1.00000
8	GO:0065007	biological regulation	1010	17	15.31	1.00000
8	GO:0065008	regulation of biological quality	512	1	7.76	1.00000
8	GO:0009987	cellular process	505	16	7.66	1.00000
8	GO:0009409	response to cold	512	1	7.76	1.00000
8	GO:0032501	multicellular organismal process	521	1	7.9	1.00000
8	GO:0050794	regulation of cellular process	498	16	7.55	1.00000
8	GO:0051128	regulation of cellular component organiz...	489	16	7.41	1.00000
8	GO:0009266	response to temperature stimulus	512	1	7.76	1.00000
8	GO:0008150	biological_process	1781	27	27	1.00000
8	GO:0009628	response to abiotic stimulus	512	1	7.76	1.00000
8	GO:0071840	cellular component organization or bioge...	489	16	7.41	1.00000
8	GO:0042592	homeostatic process	512	1	7.76	1.00000
8	GO:0016043	cellular component organization	489	16	7.41	1.00000
8	GO:0050789	regulation of biological process	498	16	7.55	1.00000
8	GO:0050896	response to stimulus	842	5	12.76	1.00000
8	GO:0006950	response to stress	842	5	12.76	1.00000
8	GO:0016049	cell growth	489	16	7.41	1.00000
8	GO:0001659	temperature homeostasis	512	1	7.76	1.00000
8	GO:0044419	interspecies interaction between organis...	337	6	5.11	1.00000
9	GO:0009405	pathogenesis	337	8	3.78	0.023
9	GO:0016042	lipid catabolic process	9	1	0.1	0.097
9	GO:0007586	digestion	9	1	0.1	0.097
9	GO:0001558	regulation of cell growth	489	8	5.49	0.155
9	GO:0006952	defense response	330	3	3.71	0.746
9	GO:0040008	regulation of growth	489	8	5.49	1.000
9	GO:0051704	multi-organism process	337	8	3.78	1.000
9	GO:0065007	biological regulation	1010	8	11.34	1.000
9	GO:0071704	organic substance metabolic process	53	1	0.6	1.000
9	GO:0009987	cellular process	505	8	5.67	1.000
9	GO:0032501	multicellular organismal process	521	1	5.85	1.000
9	GO:0050794	regulation of cellular process	498	8	5.59	1.000
9	GO:0051128	regulation of cellular component organiz...	489	8	5.49	1.000
9	GO:0008150	biological_process	1781	20	20	1.000
9	GO:0008152	metabolic process	118	1	1.33	1.000
9	GO:0071840	cellular component organization or bioge...	489	8	5.49	1.000
9	GO:0016043	cellular component organization	489	8	5.49	1.000
9	GO:0050789	regulation of biological process	498	8	5.59	1.000
9	GO:0009056	catabolic process	9	1	0.1	1.000
9	GO:0050896	response to stimulus	842	3	9.46	1.000
10	GO:0016042	lipid catabolic process	9	1	0.05	0.045
10	GO:0006355	regulation of transcription, DNA-templat...	9	1	0.05	0.045
10	GO:0007586	digestion	9	1	0.05	0.045
10	GO:0008152	metabolic process	118	3	0.6	0.236
10	GO:0009405	pathogenesis	337	2	1.7	0.531
10	GO:0050826	response to freezing	512	2	2.59	0.781
10	GO:0042309	homoiothermy	512	2	2.59	0.781
10	GO:0006952	defense response	330	1	1.67	0.843
10	GO:0001558	regulation of cell growth	489	1	2.47	0.945
11	GO:0006952	defense response	330	1	0.37	0.34
11	GO:0001558	regulation of cell growth	489	1	0.55	0.47
12	GO:0001558	regulation of cell growth	489	5	1.92	0.019
12	GO:0006952	defense response	330	2	1.3	0.383
12	GO:0006950	response to stress	842	2	3.31	1.000
12	GO:0016043	cellular component organization	489	5	1.92	1.000
12	GO:0016049	cell growth	489	5	1.92	1.000
12	GO:0051128	regulation of cellular component organiz...	489	5	1.92	1.000
12	GO:0065007	biological regulation	1010	5	3.97	1.000
13	GO:0001558	regulation of cell growth	489	1	0.27	0.27
14	GO:0001558	regulation of cell growth	489	6	3.84	0.16
14	GO:0009405	pathogenesis	337	4	2.65	0.26
14	GO:0006952	defense response	330	3	2.59	0.50
14	GO:0050826	response to freezing	512	1	4.02	0.99
14	GO:0042309	homoiothermy	512	1	4.02	0.99
14	GO:0040008	regulation of growth	489	6	3.84	1.00
14	GO:0051704	multi-organism process	337	4	2.65	1.00
14	GO:0065007	biological regulation	1010	7	7.94	1.00
14	GO:0065008	regulation of biological quality	512	1	4.02	1.00
14	GO:0009987	cellular process	505	6	3.97	1.00
14	GO:0009409	response to cold	512	1	4.02	1.00
14	GO:0032501	multicellular organismal process	521	1	4.1	1.00
14	GO:0050794	regulation of cellular process	498	6	3.91	1.00
14	GO:0051128	regulation of cellular component organiz...	489	6	3.84	1.00
15	GO:0001558	regulation of cell growth	489	8	4.39	0.045
15	GO:0009405	pathogenesis	337	5	3.03	0.170
15	GO:0006952	defense response	330	3	2.96	0.592
15	GO:0006950	response to stress	842	3	7.56	1.000
15	GO:0016043	cellular component organization	489	8	4.39	1.000
15	GO:0044419	interspecies interaction between organis...	337	5	3.03	1.000
15	GO:0051704	multi-organism process	337	5	3.03	1.000
15	GO:0016049	cell growth	489	8	4.39	1.000
15	GO:0051128	regulation of cellular component organiz...	489	8	4.39	1.000
15	GO:0065007	biological regulation	1010	8	9.07	1.000
15	GO:0071840	cellular component organization or bioge...	489	8	4.39	1.000
15	GO:0040007	growth	489	8	4.39	1.000
15	GO:0040008	regulation of growth	489	8	4.39	1.000
15	GO:0009987	cellular process	505	8	4.54	1.000
15	GO:0050896	response to stimulus	842	3	7.56	1.000
15	GO:0050789	regulation of biological process	498	8	4.47	1.000
